# Supplementary material for: Synthesis and crystal structure of (E)-N-[(2-bromo­phen­yl)methyl­idene]-3,5-bis­(tri­fluoro­meth­yl)aniline
Source: Acta Crystallogr E Crystallogr Commun. 2025 Sep 5;81(Pt 10):916–9. doi: 10.1107/S2056989025007650 (PMC12498049; doi:10.1107/S2056989025007650)
Supplement: Supplementary file 1 [file e-81-00916-sup1.cif]

##############################################################################
#                                                                            #
# This CIF contains the data in a paper accepted for publication in          #
# Acta Crystallographica Section E. It conforms to the requirements of       #
# Notes for Authors for Acta Crystallographica Section E, and has been       #
# peer reviewed under the auspices of the IUCr Commission on Journals.       #
#                                                                            #
# Full details of the Crystallographic Information File format               #
# are given in the paper "The Crystallographic Information File (CIF):       #
# a New Standard Archive File for Crystallography" by S. R. Hall, F. H.      #
# Allen and I. D. Brown [Acta Cryst. (1991), A47, 655-685].                  #
#                                                                            #
# The current version of the core CIF dictionary is obtainable from          #
# ftp://ftp.iucr.org/pub/cif_core.dic.                                       #
#                                                                            #
# Software is freely available for graphical display of the structure(s)     #
# in this CIF. For information consult the CIF software page                 #
# http://www.iucr.org/resources/cif/software.                                #
#                                                                            #
# This file may be used for bona fide research purposes within the           #
# scientific community so long as proper attribution is given to the journal # 
# article from which it was obtained.                                        #
#                                                                            #
##############################################################################
data_I
_audit_creation_method     'SHELXL-2019/3'
_journal_date_recd_electronic     2025-06-09
_journal_date_accepted     2025-08-27
_journal_name_full     'Acta Crystallographica, Section E'
_journal_year     2025
_journal_volume     81
_journal_issue      1
_journal_page_first     0
_journal_page_last     0
_journal_paper_category     GO
_journal_paper_doi     10.1107/S2056989025007650
_journal_coeditor_code     EJ2015
_publ_contact_author_name     'Nicholas B. Kingsley'
_publ_contact_author_address
;
Department of Green Chemistry and Biochemistry
University of Michigan-Flint
303 E. Kearsley St,
Flint, MI 48502
;
_publ_contact_author_email     'kingsley@umich.edu'
_publ_contact_author_fax     ?
_publ_contact_author_phone     ?
_publ_section_title
;\
Synthesis and crystal structure of
(<i>E</i>)-<i>N</i>-[(2-bromophenyl)methylidene]-3,5-bis(trifluoromethyl)\
aniline
;
loop_
    _publ_author_name
    _publ_author_footnote
    _publ_author_address
    'Kingsley, Nicholas B.' .
;
Department of Green Chemistry and Biochemistry
University of Michigan-Flint
303 E. Kearsley St,
Flint, MI 48502
USA
;
    'Doyon, Tyler J.' .
;
Department of Chemistry and Biochemistry
University of Wisconsin-Eau Claire
Phillips Science Hall
101 Roosevelt Ave., Eau Claire, WI 54701
USA
;
    'Janzen, Daron E.' .
;
Dept. of Chemistry & Biochemistry
St. Catherine University
2004 Randolph Avenue
St. Paul, MN 55105
USA
;
_publ_section_synopsis
;\
The synthesis and crystal structure of
(<i>E</i>)-<i>N</i>-[(2-bromophenyl)methylidene]-3,5-bis(trifluoromethyl)\
aniline are reported.
;
_chemical_name_systematic
;
(<i>E</i>)-<i>N</i>-[(2-Bromophenyl)methylidene]-3,5-bis(trifluoromethyl)aniline
;
_chemical_name_common     ?
_chemical_formula_moiety     'C15 H8 Br F6 N'
_chemical_formula_sum     'C15 H8 Br F6 N'
_chemical_formula_iupac     'C15 H8 Br F6 N'
_chemical_formula_weight     396.13
_chemical_melting_point     ?
_space_group_crystal_system     monoclinic
_space_group_name_H-M_alt     'P 21/c'
_space_group_name_Hall     '-P 2ybc'
loop_
    _space_group_symop_operation_xyz
    'x, y, z'
    '-x, y+1/2, -z+1/2'
    '-x, -y, -z'
    'x, -y-1/2, z-1/2'
_cell_length_a     13.261(2)
_cell_length_b     7.7224(12)
_cell_length_c     14.176(2)
_cell_angle_alpha     90
_cell_angle_beta     93.394(2)
_cell_angle_gamma     90
_cell_volume     1449.2(4)
_cell_formula_units_Z     4
_cell_measurement_reflns_used     6800
_cell_measurement_theta_min     2.88
_cell_measurement_theta_max     31.34
_cell_measurement_temperature     100(2)
_exptl_crystal_description     'irregular brick'
_exptl_crystal_colour     'yellow'
_exptl_crystal_size_max     0.25
_exptl_crystal_size_mid     0.20
_exptl_crystal_size_min     0.15
_exptl_crystal_density_diffrn     1.816
_exptl_crystal_F_000     776
_exptl_absorpt_coefficient_mu     2.900
_exptl_absorpt_correction_type     multi-scan
_exptl_absorpt_process_details
;
(SADABS; Krause <i>et al.</i>,  2015)
;
_exptl_absorpt_correction_T_min     0.5745
_exptl_absorpt_correction_T_max     0.7465
_diffrn_ambient_temperature     100(2)
_diffrn_source     'sealed tube'
_diffrn_radiation_type     MoK\a
_diffrn_radiation_wavelength     0.71073
_diffrn_measurement_device_type     'Bruker APEXII CCD'
_diffrn_measurement_method     '\f and \w scans'
_diffrn_detector_area_resol_mean     ?
loop_
    _diffrn_refln_index_h
    _diffrn_refln_index_k
    _diffrn_refln_index_l
    2 0 0
    2 0 0
    -2 0 0
    2 0 0
    3 0 0
    -3 0 0
    3 0 0
    4 0 0
    4 0 0
    -4 0 0
    -4 0 0
    -5 0 0
    -5 0 0
    5 0 0
    5 0 0
    6 0 0
    6 0 0
    -6 0 0
    -6 0 0
    7 0 0
    7 0 0
    -7 0 0
    -7 0 0
    -8 0 0
    8 0 0
    -8 0 0
    8 0 0
    9 0 0
    -9 0 0
    9 0 0
    -9 0 0
    10 0 0
    -10 0 0
    10 0 0
    -10 0 0
    -11 0 0
    -11 0 0
    11 0 0
    12 0 0
    -12 0 0
    -12 0 0
    -13 0 0
    -13 0 0
    13 0 0
    -14 0 0
    14 0 0
    -14 0 0
    15 0 0
    -15 0 0
    -15 0 0
    16 0 0
    -16 0 0
    17 0 0
    -17 0 0
    18 0 0
    -18 0 0
    19 0 0
    -19 0 0
    -20 0 0
    0 -1 0
    0 1 0
    0 1 0
    0 1 0
    -1 -1 0
    1 -1 0
    1 1 0
    1 1 0
    -1 1 0
    -1 1 0
    2 -1 0
    -2 -1 0
    -2 -1 0
    -2 1 0
    -2 1 0
    2 1 0
    2 1 0
    -3 -1 0
    3 -1 0
    -3 -1 0
    3 -1 0
    -3 1 0
    3 1 0
    3 1 0
    -3 1 0
    4 -1 0
    4 -1 0
    -4 -1 0
    -4 -1 0
    4 1 0
    -4 1 0
    -4 1 0
    4 1 0
    5 -1 0
    -5 -1 0
    -5 -1 0
    5 -1 0
    -5 1 0
    5 1 0
    -5 1 0
    5 1 0
    6 -1 0
    -6 -1 0
    -6 -1 0
    -6 1 0
    6 1 0
    -6 1 0
    6 1 0
    7 -1 0
    -7 -1 0
    7 -1 0
    -7 1 0
    7 1 0
    7 1 0
    -7 1 0
    -8 -1 0
    8 -1 0
    8 -1 0
    -8 -1 0
    -8 1 0
    -8 1 0
    8 1 0
    8 1 0
    -9 -1 0
    9 -1 0
    -9 -1 0
    9 -1 0
    9 1 0
    9 1 0
    -9 1 0
    -9 1 0
    10 -1 0
    10 -1 0
    -10 -1 0
    -10 -1 0
    10 1 0
    -10 1 0
    -10 1 0
    -11 -1 0
    -11 -1 0
    11 -1 0
    11 1 0
    -11 1 0
    -11 1 0
    -12 -1 0
    12 -1 0
    -12 -1 0
    12 1 0
    -12 1 0
    -12 1 0
    -13 -1 0
    -13 -1 0
    13 -1 0
    -13 1 0
    -13 1 0
    13 1 0
    14 -1 0
    -14 -1 0
    -14 -1 0
    -14 1 0
    14 1 0
    -15 -1 0
    15 -1 0
    -15 -1 0
    15 1 0
    -15 1 0
    -16 -1 0
    -16 -1 0
    16 -1 0
    -16 1 0
    16 1 0
    -17 -1 0
    17 -1 0
    -17 -1 0
    17 1 0
    -17 1 0
    18 -1 0
    18 1 0
    -18 1 0
    19 -1 0
    19 1 0
    -19 1 0
    0 -2 0
    0 2 0
    0 2 0
    0 2 0
    -1 -2 0
    1 -2 0
    -1 2 0
    1 2 0
    1 2 0
    -1 2 0
    -2 -2 0
    2 -2 0
    2 2 0
    -2 2 0
    -2 2 0
    2 2 0
    3 -2 0
    -3 -2 0
    -3 2 0
    -3 2 0
    3 2 0
    3 2 0
    4 -2 0
    -4 -2 0
    -4 -2 0
    -4 2 0
    4 2 0
    -4 2 0
    4 2 0
    5 -2 0
    -5 -2 0
    -5 -2 0
    5 2 0
    5 2 0
    -5 2 0
    -5 2 0
    -6 -2 0
    6 -2 0
    -6 -2 0
    6 2 0
    -6 2 0
    -6 2 0
    6 2 0
    -7 -2 0
    7 -2 0
    7 2 0
    7 2 0
    -8 -2 0
    8 -2 0
    -8 -2 0
    8 2 0
    -8 2 0
    8 2 0
    9 -2 0
    -9 -2 0
    -9 -2 0
    9 2 0
    -9 2 0
    -9 2 0
    9 2 0
    -10 -2 0
    10 -2 0
    -10 -2 0
    10 2 0
    -10 2 0
    -10 2 0
    -11 -2 0
    11 -2 0
    -11 -2 0
    -11 2 0
    11 2 0
    12 -2 0
    -12 -2 0
    -12 -2 0
    -12 2 0
    -13 -2 0
    13 -2 0
    -13 -2 0
    -13 2 0
    13 2 0
    -14 -2 0
    14 -2 0
    -14 -2 0
    -14 2 0
    14 2 0
    15 -2 0
    -15 -2 0
    -15 -2 0
    15 2 0
    -15 2 0
    16 -2 0
    -16 -2 0
    16 2 0
    -16 2 0
    -17 -2 0
    17 -2 0
    -17 2 0
    17 2 0
    18 -2 0
    -18 -2 0
    18 2 0
    -18 2 0
    19 -2 0
    19 2 0
    -19 2 0
    0 -3 0
    0 3 0
    0 3 0
    1 -3 0
    -1 -3 0
    1 -3 0
    1 3 0
    -1 3 0
    -1 3 0
    1 3 0
    2 -3 0
    -2 -3 0
    -2 3 0
    2 3 0
    2 3 0
    -2 3 0
    3 -3 0
    -3 -3 0
    -3 3 0
    -3 3 0
    3 3 0
    3 3 0
    4 -3 0
    -4 -3 0
    -4 3 0
    4 3 0
    -4 3 0
    4 3 0
    5 -3 0
    5 3 0
    5 3 0
    -5 3 0
    6 -3 0
    -6 -3 0
    -6 3 0
    6 3 0
    -6 3 0
    6 3 0
    -7 -3 0
    -7 -3 0
    7 -3 0
    7 3 0
    7 3 0
    -7 3 0
    -7 3 0
    8 -3 0
    -8 -3 0
    8 3 0
    -8 3 0
    -9 -3 0
    -9 -3 0
    9 -3 0
    9 3 0
    -9 3 0
    9 3 0
    -10 -3 0
    10 -3 0
    -10 -3 0
    10 -3 0
    10 3 0
    -10 3 0
    -11 -3 0
    11 -3 0
    -11 -3 0
    11 3 0
    -11 3 0
    -12 -3 0
    12 -3 0
    -12 3 0
    12 3 0
    -13 -3 0
    13 -3 0
    13 3 0
    -13 3 0
    -14 -3 0
    14 -3 0
    14 3 0
    -14 3 0
    -15 -3 0
    15 -3 0
    -15 3 0
    15 3 0
    16 -3 0
    -16 -3 0
    -16 3 0
    16 3 0
    17 -3 0
    -17 -3 0
    17 3 0
    -17 3 0
    -18 -3 0
    18 -3 0
    18 3 0
    -18 3 0
    -19 -3 0
    0 -4 0
    0 -4 0
    0 4 0
    0 4 0
    1 -4 0
    -1 -4 0
    1 -4 0
    -1 4 0
    1 4 0
    -1 4 0
    1 4 0
    2 -4 0
    -2 -4 0
    -2 4 0
    -2 4 0
    2 4 0
    2 4 0
    -3 -4 0
    3 -4 0
    -3 4 0
    -3 4 0
    3 4 0
    3 4 0
    4 -4 0
    -4 -4 0
    4 4 0
    -4 4 0
    -4 4 0
    4 4 0
    -5 -4 0
    5 4 0
    5 4 0
    -5 4 0
    -5 4 0
    6 -4 0
    -6 4 0
    6 4 0
    6 4 0
    -6 4 0
    -7 -4 0
    7 -4 0
    7 4 0
    -7 4 0
    7 4 0
    -7 4 0
    -8 -4 0
    8 -4 0
    -8 4 0
    8 4 0
    -8 4 0
    8 4 0
    -9 -4 0
    9 -4 0
    9 4 0
    9 4 0
    -9 4 0
    -9 4 0
    10 -4 0
    -10 -4 0
    10 4 0
    -10 4 0
    -10 4 0
    -11 -4 0
    11 -4 0
    11 4 0
    -11 4 0
    -11 4 0
    12 -4 0
    -12 -4 0
    -12 4 0
    12 4 0
    13 -4 0
    -13 -4 0
    -13 4 0
    13 4 0
    14 -4 0
    -14 -4 0
    14 4 0
    -14 4 0
    15 -4 0
    -15 -4 0
    15 4 0
    -15 4 0
    16 -4 0
    -16 -4 0
    16 4 0
    -16 4 0
    17 -4 0
    -17 -4 0
    17 4 0
    -17 4 0
    18 -4 0
    -18 -4 0
    -18 4 0
    18 4 0
    0 -5 0
    0 -5 0
    0 5 0
    0 5 0
    1 -5 0
    1 -5 0
    -1 -5 0
    -1 5 0
    1 5 0
    -1 5 0
    1 5 0
    2 -5 0
    2 5 0
    -2 5 0
    -2 5 0
    2 5 0
    3 -5 0
    -3 -5 0
    -3 5 0
    3 5 0
    -3 5 0
    3 5 0
    -4 -5 0
    4 -5 0
    -4 5 0
    4 5 0
    4 5 0
    -4 5 0
    5 -5 0
    -5 -5 0
    -5 5 0
    5 5 0
    5 5 0
    -5 5 0
    -6 -5 0
    6 -5 0
    6 5 0
    -6 5 0
    -6 5 0
    6 5 0
    -7 -5 0
    7 -5 0
    -7 5 0
    7 5 0
    7 5 0
    -7 5 0
    8 -5 0
    -8 -5 0
    -8 5 0
    -8 5 0
    8 5 0
    8 5 0
    -9 -5 0
    9 -5 0
    -9 5 0
    -9 5 0
    9 5 0
    9 5 0
    -10 -5 0
    10 -5 0
    -10 5 0
    -10 5 0
    10 5 0
    11 -5 0
    -11 -5 0
    -11 5 0
    11 5 0
    -11 5 0
    -12 -5 0
    12 -5 0
    12 5 0
    -12 5 0
    13 -5 0
    -13 -5 0
    -13 5 0
    13 5 0
    -14 -5 0
    14 -5 0
    -14 5 0
    14 5 0
    15 -5 0
    -15 -5 0
    -15 5 0
    15 5 0
    -16 -5 0
    16 -5 0
    -16 5 0
    16 5 0
    17 -5 0
    -17 -5 0
    -17 5 0
    17 5 0
    0 -6 0
    0 -6 0
    0 6 0
    0 6 0
    1 -6 0
    -1 -6 0
    -1 -6 0
    1 -6 0
    1 6 0
    -1 6 0
    -1 6 0
    -2 -6 0
    2 -6 0
    2 -6 0
    2 6 0
    -2 6 0
    -2 6 0
    2 6 0
    -3 -6 0
    3 -6 0
    3 6 0
    -3 6 0
    3 6 0
    -3 6 0
    -4 -6 0
    4 -6 0
    -4 6 0
    4 6 0
    -4 6 0
    4 6 0
    5 -6 0
    -5 -6 0
    -5 6 0
    5 6 0
    5 6 0
    -5 6 0
    -6 -6 0
    6 -6 0
    6 6 0
    6 6 0
    -7 -6 0
    7 -6 0
    7 6 0
    -7 6 0
    7 6 0
    -7 6 0
    -8 -6 0
    8 -6 0
    -8 6 0
    8 6 0
    -8 6 0
    8 6 0
    9 -6 0
    -9 -6 0
    9 6 0
    -9 6 0
    -9 6 0
    9 6 0
    10 -6 0
    -10 -6 0
    -10 6 0
    -10 6 0
    10 6 0
    11 -6 0
    -11 -6 0
    -11 6 0
    11 6 0
    -11 6 0
    12 -6 0
    -12 -6 0
    -12 6 0
    12 6 0
    13 -6 0
    -13 -6 0
    13 6 0
    -13 6 0
    -14 -6 0
    14 -6 0
    14 6 0
    -14 6 0
    -15 -6 0
    15 -6 0
    15 6 0
    -15 6 0
    -16 -6 0
    16 -6 0
    16 6 0
    -16 6 0
    0 -7 0
    0 -7 0
    0 7 0
    -1 -7 0
    -1 -7 0
    1 -7 0
    -1 7 0
    1 7 0
    -2 -7 0
    2 -7 0
    -2 -7 0
    -2 7 0
    2 7 0
    3 -7 0
    -3 -7 0
    -3 7 0
    3 7 0
    3 7 0
    -3 7 0
    -4 -7 0
    4 -7 0
    4 7 0
    4 7 0
    -4 7 0
    5 -7 0
    5 7 0
    -5 7 0
    -5 7 0
    5 7 0
    -6 -7 0
    6 -7 0
    6 7 0
    -6 7 0
    -6 7 0
    6 7 0
    -7 -7 0
    7 -7 0
    7 7 0
    -7 7 0
    7 7 0
    -7 7 0
    -8 -7 0
    8 -7 0
    8 7 0
    -8 7 0
    8 7 0
    -8 7 0
    9 -7 0
    -9 -7 0
    9 7 0
    -9 7 0
    -9 7 0
    9 7 0
    -10 -7 0
    10 -7 0
    -10 7 0
    -10 7 0
    10 7 0
    11 -7 0
    -11 -7 0
    11 7 0
    -11 7 0
    -11 7 0
    12 -7 0
    -12 -7 0
    -12 7 0
    12 7 0
    -13 -7 0
    13 -7 0
    -13 7 0
    13 7 0
    -14 -7 0
    14 -7 0
    14 7 0
    -14 7 0
    15 -7 0
    -15 -7 0
    -15 7 0
    15 7 0
    0 -8 0
    0 8 0
    -1 -8 0
    1 -8 0
    -1 8 0
    1 8 0
    -2 -8 0
    2 -8 0
    -2 -8 0
    -2 8 0
    2 8 0
    -3 -8 0
    3 -8 0
    -3 -8 0
    3 8 0
    -3 8 0
    4 -8 0
    -4 -8 0
    4 8 0
    -4 8 0
    4 8 0
    -5 -8 0
    5 -8 0
    5 8 0
    5 8 0
    -5 8 0
    -6 -8 0
    6 -8 0
    -6 8 0
    6 8 0
    6 8 0
    -7 -8 0
    7 -8 0
    -7 8 0
    -7 8 0
    7 8 0
    7 8 0
    8 -8 0
    -8 -8 0
    8 8 0
    -8 8 0
    8 8 0
    -8 8 0
    -9 -8 0
    9 -8 0
    -9 8 0
    -9 8 0
    9 8 0
    -10 -8 0
    10 -8 0
    10 8 0
    -10 8 0
    -10 8 0
    -11 -8 0
    11 -8 0
    -11 8 0
    11 8 0
    -11 8 0
    12 -8 0
    -12 -8 0
    -12 8 0
    12 8 0
    13 -8 0
    -13 -8 0
    13 8 0
    -13 8 0
    -14 8 0
    0 -9 0
    0 9 0
    -1 -9 0
    1 -9 0
    -1 9 0
    1 9 0
    2 -9 0
    -2 -9 0
    2 9 0
    -2 9 0
    3 -9 0
    -3 -9 0
    -3 9 0
    3 9 0
    4 -9 0
    -4 -9 0
    -4 -9 0
    4 9 0
    -4 9 0
    -5 -9 0
    5 -9 0
    -5 9 0
    5 9 0
    6 -9 0
    -6 -9 0
    6 9 0
    -6 9 0
    6 9 0
    -7 -9 0
    7 -9 0
    -7 9 0
    7 9 0
    7 9 0
    8 -9 0
    -8 -9 0
    8 9 0
    -8 9 0
    8 9 0
    -9 -9 0
    9 -9 0
    9 9 0
    -9 9 0
    10 -9 0
    -10 -9 0
    10 9 0
    -10 9 0
    -11 -9 0
    11 -9 0
    11 9 0
    -11 9 0
    -12 -9 0
    -12 9 0
    -13 9 0
    0 -10 0
    0 10 0
    1 -10 0
    -1 -10 0
    -1 10 0
    1 10 0
    2 -10 0
    -2 -10 0
    -2 10 0
    2 10 0
    -3 -10 0
    3 -10 0
    -3 10 0
    3 10 0
    4 -10 0
    -4 -10 0
    -4 10 0
    4 10 0
    -5 -10 0
    5 -10 0
    -5 10 0
    5 10 0
    6 -10 0
    -6 -10 0
    -6 10 0
    6 10 0
    7 -10 0
    -7 -10 0
    7 10 0
    -7 10 0
    -8 -10 0
    8 -10 0
    -8 10 0
    8 10 0
    9 -10 0
    -9 -10 0
    -9 10 0
    9 10 0
    -10 -10 0
    0 -11 0
    0 11 0
    -1 -11 0
    1 -11 0
    -1 11 0
    1 11 0
    -2 -11 0
    2 -11 0
    -2 11 0
    2 11 0
    -3 -11 0
    3 -11 0
    3 11 0
    -3 11 0
    -4 -11 0
    4 -11 0
    -4 11 0
    4 11 0
    -5 -11 0
    -5 11 0
    5 11 0
    6 11 0
    7 11 0
    -20 0 1
    19 0 -1
    -19 0 1
    18 0 -1
    -18 0 1
    -17 0 1
    17 0 -1
    16 0 -1
    -16 0 1
    -15 0 1
    15 0 -1
    -15 0 1
    14 0 -1
    -14 0 1
    -14 0 1
    13 0 -1
    -13 0 1
    -13 0 1
    12 0 -1
    -12 0 1
    -12 0 1
    -11 0 1
    -11 0 1
    11 0 -1
    -10 0 1
    -10 0 1
    10 0 -1
    9 0 -1
    9 0 -1
    -9 0 1
    -9 0 1
    8 0 -1
    -8 0 1
    -8 0 1
    8 0 -1
    -7 0 1
    7 0 -1
    7 0 -1
    7 0 -1
    6 0 -1
    -6 0 1
    6 0 -1
    6 0 -1
    -5 0 1
    5 0 -1
    5 0 -1
    4 0 -1
    4 0 -1
    -4 0 1
    3 0 -1
    -3 0 1
    3 0 -1
    2 0 -1
    2 0 -1
    -2 0 1
    -1 0 1
    1 0 -1
    1 0 -1
    -1 0 -1
    1 0 1
    -1 0 -1
    1 0 1
    -2 0 -1
    2 0 1
    -2 0 -1
    2 0 1
    -3 0 -1
    3 0 1
    -3 0 -1
    3 0 1
    4 0 1
    -4 0 -1
    4 0 1
    -4 0 -1
    -5 0 -1
    5 0 1
    -5 0 -1
    5 0 1
    6 0 1
    6 0 1
    -6 0 -1
    -6 0 -1
    7 0 1
    -7 0 -1
    -7 0 -1
    7 0 1
    8 0 1
    -8 0 -1
    8 0 1
    -8 0 -1
    -9 0 -1
    9 0 1
    9 0 1
    -9 0 -1
    -10 0 -1
    -10 0 -1
    10 0 1
    10 0 1
    -11 0 -1
    -11 0 -1
    11 0 1
    -12 0 -1
    -12 0 -1
    12 0 1
    -13 0 -1
    13 0 1
    -13 0 -1
    14 0 1
    -14 0 -1
    -14 0 -1
    -15 0 -1
    15 0 1
    16 0 1
    -16 0 -1
    17 0 1
    -17 0 -1
    -18 0 -1
    18 0 1
    -19 0 -1
    19 0 1
    19 -1 -1
    -19 1 1
    19 1 -1
    18 -1 -1
    -18 -1 1
    18 1 -1
    -18 1 1
    -17 -1 1
    17 -1 -1
    -17 -1 1
    -17 1 1
    17 1 -1
    -16 -1 1
    16 -1 -1
    -16 -1 1
    16 1 -1
    -16 1 1
    15 -1 -1
    -15 -1 1
    -15 -1 1
    -15 1 1
    15 1 -1
    -14 -1 1
    -14 -1 1
    14 -1 -1
    -14 1 1
    14 1 -1
    13 -1 -1
    -13 -1 1
    -13 -1 1
    -13 1 1
    13 1 -1
    -13 1 1
    -12 -1 1
    -12 -1 1
    12 -1 -1
    12 1 -1
    -12 1 1
    -12 1 1
    11 -1 -1
    -11 -1 1
    -11 -1 1
    11 1 -1
    -11 1 1
    -11 1 1
    -10 -1 1
    10 -1 -1
    -10 -1 1
    -10 1 1
    10 1 -1
    -10 1 1
    9 -1 -1
    -9 -1 1
    -9 -1 1
    9 -1 -1
    -9 1 1
    -9 1 1
    9 1 -1
    9 1 -1
    -8 -1 1
    8 -1 -1
    8 -1 -1
    8 -1 -1
    -8 -1 1
    8 1 -1
    8 1 -1
    -8 1 1
    7 -1 -1
    -7 -1 1
    7 -1 -1
    7 -1 -1
    -7 -1 1
    7 1 -1
    7 1 -1
    -7 1 1
    -6 -1 1
    6 -1 -1
    -6 -1 1
    6 -1 -1
    -6 1 1
    6 1 -1
    -6 1 1
    6 1 -1
    -5 -1 1
    5 -1 -1
    5 -1 -1
    5 1 -1
    5 1 -1
    5 1 -1
    -5 1 1
    -5 1 1
    4 -1 -1
    -4 -1 1
    4 -1 -1
    -4 1 1
    4 1 -1
    4 1 -1
    -4 1 1
    4 1 -1
    -3 -1 1
    3 -1 -1
    3 -1 -1
    3 1 -1
    3 1 -1
    3 1 -1
    -3 1 1
    -3 1 1
    -2 -1 1
    2 -1 -1
    2 -1 -1
    -2 1 1
    2 1 -1
    -2 1 1
    2 1 -1
    1 -1 -1
    1 -1 -1
    1 1 -1
    1 1 -1
    1 1 -1
    -1 1 1
    -1 1 1
    1 1 -1
    0 -1 -1
    0 1 -1
    0 1 -1
    0 1 -1
    0 1 -1
    0 1 1
    0 1 1
    1 -1 1
    -1 -1 -1
    1 1 1
    -1 1 -1
    1 1 1
    -1 1 -1
    2 -1 1
    -2 -1 -1
    -2 1 -1
    2 1 1
    2 1 1
    -2 1 -1
    -3 -1 -1
    -3 -1 -1
    3 -1 1
    -3 1 -1
    -3 1 -1
    3 1 1
    3 1 1
    -4 -1 -1
    -4 -1 -1
    4 -1 1
    4 1 1
    4 1 1
    -4 1 -1
    -4 1 -1
    -4 1 -1
    5 -1 1
    5 -1 1
    -5 -1 -1
    -5 -1 -1
    5 1 1
    5 1 1
    -5 1 -1
    -5 1 -1
    -6 -1 -1
    6 -1 1
    -6 -1 -1
    6 -1 1
    6 1 1
    -6 1 -1
    6 1 1
    -6 1 -1
    7 -1 1
    -7 -1 -1
    7 -1 1
    -7 -1 -1
    7 1 1
    7 1 1
    -7 1 -1
    -7 1 -1
    -8 -1 -1
    -8 -1 -1
    8 -1 1
    8 -1 1
    8 1 1
    -8 1 -1
    8 1 1
    -8 1 -1
    9 -1 1
    9 -1 1
    -9 -1 -1
    -9 -1 -1
    -9 1 -1
    -9 1 -1
    9 1 1
    9 1 1
    -10 -1 -1
    10 -1 1
    10 -1 1
    -10 -1 -1
    -10 1 -1
    10 1 1
    10 1 1
    -10 1 -1
    11 -1 1
    -11 -1 -1
    -11 -1 -1
    -11 1 -1
    -11 1 -1
    11 1 1
    -12 -1 -1
    12 -1 1
    -12 -1 -1
    12 1 1
    -12 1 -1
    -12 1 -1
    -13 -1 -1
    13 -1 1
    -13 -1 -1
    -13 1 -1
    13 1 1
    14 -1 1
    -14 -1 -1
    -14 -1 -1
    -14 1 -1
    14 1 1
    -15 -1 -1
    -15 -1 -1
    15 -1 1
    -15 1 -1
    15 1 1
    16 -1 1
    -16 -1 -1
    -16 -1 -1
    -16 1 -1
    16 1 1
    17 -1 1
    -17 -1 -1
    17 1 1
    -17 1 -1
    18 -1 1
    18 1 1
    -18 1 -1
    19 -1 1
    -19 1 -1
    19 1 1
    19 -2 -1
    -19 -2 1
    -19 2 1
    19 2 -1
    18 -2 -1
    -18 -2 1
    -18 2 1
    18 2 -1
    -17 -2 1
    17 -2 -1
    17 2 -1
    -17 2 1
    -16 -2 1
    16 -2 -1
    -16 2 1
    16 2 -1
    15 -2 -1
    -15 -2 1
    -15 -2 1
    -15 2 1
    15 2 -1
    -14 -2 1
    14 -2 -1
    -14 -2 1
    -14 2 1
    14 2 -1
    13 -2 -1
    -13 -2 1
    -13 -2 1
    13 2 -1
    -13 2 1
    -12 -2 1
    12 -2 -1
    -12 -2 1
    12 2 -1
    11 -2 -1
    -11 -2 1
    -11 -2 1
    11 2 -1
    -11 2 1
    -11 2 1
    10 -2 -1
    -10 -2 1
    10 -2 -1
    -10 -2 1
    -10 2 1
    -10 2 1
    10 2 -1
    9 -2 -1
    -9 -2 1
    -9 -2 1
    9 -2 -1
    9 2 -1
    -9 2 1
    9 2 -1
    8 -2 -1
    -8 -2 1
    8 -2 -1
    8 2 -1
    -8 2 1
    -8 2 1
    -7 -2 1
    7 -2 -1
    -7 -2 1
    7 -2 -1
    -7 2 1
    -7 2 1
    7 2 -1
    7 2 -1
    6 -2 -1
    -6 -2 1
    -6 -2 1
    6 -2 -1
    -6 2 1
    6 2 -1
    6 2 -1
    -6 2 1
    -5 -2 1
    -5 -2 1
    -5 2 1
    5 2 -1
    -5 2 1
    5 2 -1
    -4 -2 1
    4 -2 -1
    -4 -2 1
    4 2 -1
    4 2 -1
    -3 -2 1
    3 -2 -1
    -3 -2 1
    3 2 -1
    -3 2 1
    3 2 -1
    -2 -2 1
    2 -2 -1
    2 -2 -1
    -2 2 1
    2 2 -1
    -2 2 1
    2 2 -1
    2 2 -1
    1 -2 -1
    -1 -2 1
    1 -2 -1
    1 2 -1
    -1 2 1
    1 2 -1
    1 2 -1
    -1 2 1
    0 -2 -1
    0 -2 1
    0 2 1
    0 2 -1
    0 2 -1
    0 2 1
    0 2 -1
    -1 -2 -1
    1 -2 1
    1 2 1
    -1 2 -1
    -1 2 -1
    1 2 1
    -2 -2 -1
    2 -2 1
    2 2 1
    -2 2 -1
    -2 2 -1
    2 2 1
    3 -2 1
    -3 -2 -1
    3 2 1
    3 2 1
    -3 2 -1
    -3 2 -1
    4 -2 1
    -4 -2 -1
    -4 2 -1
    -4 2 -1
    4 2 1
    4 2 1
    5 -2 1
    -5 -2 -1
    5 2 1
    5 2 1
    -6 -2 -1
    -6 -2 -1
    6 -2 1
    -6 2 -1
    -6 2 -1
    6 2 1
    6 2 1
    7 -2 1
    -7 -2 -1
    -7 -2 -1
    7 2 1
    7 2 1
    -7 2 -1
    -8 -2 -1
    8 -2 1
    -8 -2 -1
    8 -2 1
    8 2 1
    -8 2 -1
    8 2 1
    9 -2 1
    -9 -2 -1
    -9 -2 -1
    9 -2 1
    -9 2 -1
    -9 2 -1
    9 2 1
    9 2 1
    10 -2 1
    -10 -2 -1
    10 -2 1
    -10 -2 -1
    -10 2 -1
    10 2 1
    -10 2 -1
    10 2 1
    11 -2 1
    -11 -2 -1
    11 -2 1
    -11 -2 -1
    11 2 1
    -11 2 -1
    -12 -2 -1
    12 -2 1
    -12 -2 -1
    -12 2 -1
    12 2 1
    -13 -2 -1
    13 -2 1
    -13 -2 -1
    -13 2 -1
    13 2 1
    -14 -2 -1
    14 -2 1
    -14 -2 -1
    -14 2 -1
    14 2 1
    15 -2 1
    -15 -2 -1
    15 2 1
    -15 2 -1
    -16 -2 -1
    16 -2 1
    16 2 1
    -16 2 -1
    17 -2 1
    -17 -2 -1
    17 2 1
    -17 2 -1
    18 -2 1
    -18 -2 -1
    18 2 1
    -18 2 -1
    19 -2 1
    -19 2 -1
    19 2 1
    -19 -3 1
    -18 -3 1
    18 -3 -1
    18 3 -1
    -18 3 1
    -17 -3 1
    17 -3 -1
    -17 3 1
    17 3 -1
    -16 -3 1
    16 -3 -1
    -16 3 1
    16 3 -1
    -15 -3 1
    15 -3 -1
    15 3 -1
    -15 3 1
    14 -3 -1
    -14 -3 1
    -14 3 1
    14 3 -1
    -13 -3 1
    13 -3 -1
    13 3 -1
    -13 3 1
    12 -3 -1
    -12 -3 1
    -12 -3 1
    -12 3 1
    12 3 -1
    -11 -3 1
    11 -3 -1
    -11 -3 1
    -11 3 1
    11 3 -1
    10 -3 -1
    -10 -3 1
    -10 -3 1
    10 3 -1
    -10 3 1
    -10 3 1
    -9 -3 1
    -9 -3 1
    9 -3 -1
    -9 3 1
    9 3 -1
    -9 3 1
    9 3 -1
    -8 -3 1
    8 -3 -1
    8 3 -1
    -8 3 1
    -8 3 1
    8 3 -1
    -7 -3 1
    -7 -3 1
    7 -3 -1
    7 3 -1
    -7 3 1
    7 3 -1
    -7 3 1
    6 -3 -1
    -6 -3 1
    -6 -3 1
    -6 3 1
    6 3 -1
    6 3 -1
    -6 3 1
    5 -3 -1
    -5 -3 1
    -5 3 1
    5 3 -1
    5 3 -1
    -5 3 1
    4 -3 -1
    -4 3 1
    4 3 -1
    4 3 -1
    -4 3 1
    3 -3 -1
    -3 3 1
    -3 3 1
    2 -3 -1
    2 -3 -1
    -2 3 1
    -2 3 1
    -1 -3 1
    1 -3 -1
    1 -3 -1
    -1 3 1
    1 3 -1
    -1 3 1
    1 3 -1
    1 3 -1
    0 -3 1
    0 -3 -1
    0 -3 -1
    0 3 1
    0 3 -1
    0 3 -1
    -1 -3 -1
    1 -3 1
    1 3 1
    -1 3 -1
    1 3 1
    -1 3 -1
    -2 -3 -1
    2 -3 1
    -2 3 -1
    -2 3 -1
    2 3 1
    2 3 1
    -3 -3 -1
    3 -3 1
    -3 3 -1
    3 3 1
    3 3 1
    -3 3 -1
    -4 -3 -1
    4 -3 1
    -4 3 -1
    4 3 1
    -4 3 -1
    4 3 1
    5 -3 1
    -5 -3 -1
    -5 3 -1
    5 3 1
    5 3 1
    -5 3 -1
    -6 -3 -1
    6 -3 1
    6 3 1
    -6 3 -1
    -6 3 -1
    6 3 1
    7 -3 1
    -7 -3 -1
    -7 3 -1
    7 3 1
    7 3 1
    -7 3 -1
    8 -3 1
    -8 -3 -1
    -8 -3 -1
    -8 3 -1
    -8 3 -1
    8 3 1
    8 3 1
    9 -3 1
    -9 -3 -1
    -9 -3 -1
    -9 3 -1
    -9 3 -1
    9 3 1
    9 3 1
    -10 -3 -1
    10 -3 1
    10 -3 1
    -10 -3 -1
    10 3 1
    10 3 1
    -10 3 -1
    -11 -3 -1
    11 -3 1
    -11 -3 -1
    11 -3 1
    11 3 1
    -11 3 -1
    12 -3 1
    -12 -3 -1
    -12 3 -1
    12 3 1
    13 -3 1
    -13 -3 -1
    13 3 1
    -13 3 -1
    -14 -3 -1
    14 -3 1
    14 3 1
    -14 3 -1
    15 -3 1
    -15 -3 -1
    15 3 1
    -15 3 -1
    -16 -3 -1
    16 -3 1
    -16 3 -1
    16 3 1
    17 -3 1
    -17 -3 -1
    -17 3 -1
    17 3 1
    -18 -3 -1
    18 -3 1
    -18 3 -1
    18 3 1
    -19 -3 -1
    18 -4 -1
    -18 -4 1
    18 4 -1
    -18 4 1
    17 -4 -1
    -17 -4 1
    17 4 -1
    -17 4 1
    16 -4 -1
    -16 -4 1
    16 4 -1
    -16 4 1
    15 -4 -1
    -15 -4 1
    -15 4 1
    15 4 -1
    14 -4 -1
    -14 -4 1
    14 4 -1
    -14 4 1
    -13 -4 1
    13 -4 -1
    13 4 -1
    -13 4 1
    12 -4 -1
    -12 -4 1
    12 4 -1
    -12 4 1
    11 -4 -1
    -11 -4 1
    -11 4 1
    -11 4 1
    11 4 -1
    10 -4 -1
    -10 -4 1
    10 4 -1
    -10 4 1
    -10 4 1
    9 -4 -1
    -9 -4 1
    -9 4 1
    9 4 -1
    9 4 -1
    -9 4 1
    8 -4 -1
    -8 -4 1
    8 4 -1
    -8 4 1
    8 4 -1
    -8 4 1
    -7 -4 1
    7 -4 -1
    -7 4 1
    7 4 -1
    7 4 -1
    -7 4 1
    -6 -4 1
    6 -4 -1
    6 4 -1
    -6 4 1
    6 4 -1
    -5 -4 1
    5 -4 -1
    5 4 -1
    5 4 -1
    -5 4 1
    -5 4 1
    -4 -4 1
    4 -4 -1
    -4 4 1
    -4 4 1
    4 4 -1
    4 4 -1
    -3 -4 1
    3 -4 -1
    3 4 -1
    3 4 -1
    -3 4 1
    -3 4 1
    2 -4 -1
    2 -4 -1
    -2 4 1
    -2 4 1
    1 -4 -1
    1 -4 -1
    -1 -4 1
    1 4 -1
    -1 4 1
    1 4 -1
    1 4 -1
    -1 4 1
    0 -4 -1
    0 -4 1
    0 -4 1
    0 4 1
    0 4 -1
    0 4 -1
    1 -4 1
    -1 -4 -1
    1 -4 1
    -1 4 -1
    -1 4 -1
    1 4 1
    1 4 1
    2 -4 1
    -2 -4 -1
    2 4 1
    2 4 1
    -3 -4 -1
    3 -4 1
    -3 4 -1
    3 4 1
    -3 4 -1
    3 4 1
    -4 -4 -1
    4 -4 1
    -4 4 -1
    4 4 1
    -4 4 -1
    4 4 1
    5 -4 1
    -5 4 -1
    5 4 1
    -5 4 -1
    5 4 1
    -6 -4 -1
    6 -4 1
    6 4 1
    6 4 1
    7 -4 1
    -7 -4 -1
    -7 4 -1
    7 4 1
    7 4 1
    -7 4 -1
    8 -4 1
    -8 -4 -1
    8 4 1
    -8 4 -1
    8 4 1
    -8 4 -1
    9 -4 1
    -9 -4 -1
    9 4 1
    9 4 1
    -9 4 -1
    -9 4 -1
    10 -4 1
    -10 -4 -1
    10 4 1
    -10 4 -1
    -10 4 -1
    10 4 1
    11 -4 1
    11 -4 1
    -11 -4 -1
    -11 4 -1
    11 4 1
    -12 -4 -1
    12 -4 1
    12 4 1
    -12 4 -1
    13 -4 1
    -13 -4 -1
    -13 4 -1
    13 4 1
    14 -4 1
    -14 -4 -1
    14 4 1
    -14 4 -1
    15 -4 1
    -15 -4 -1
    15 4 1
    -15 4 -1
    -16 -4 -1
    16 -4 1
    16 4 1
    -16 4 -1
    17 -4 1
    -17 -4 -1
    -17 4 -1
    17 4 1
    -18 -4 -1
    18 -4 1
    18 4 1
    -18 4 -1
    17 -5 -1
    -17 -5 1
    -17 5 1
    17 5 -1
    16 -5 -1
    -16 -5 1
    16 5 -1
    -16 5 1
    -15 -5 1
    15 -5 -1
    15 5 -1
    -15 5 1
    -14 -5 1
    14 -5 -1
    -14 5 1
    14 5 -1
    13 -5 -1
    -13 -5 1
    13 5 -1
    -13 5 1
    12 -5 -1
    -12 -5 1
    -12 5 1
    12 5 -1
    11 -5 -1
    -11 -5 1
    11 5 -1
    -11 5 1
    -11 5 1
    10 -5 -1
    -10 -5 1
    -10 5 1
    -10 5 1
    10 5 -1
    -9 -5 1
    9 -5 -1
    9 5 -1
    -9 5 1
    9 5 -1
    -9 5 1
    -8 -5 1
    8 -5 -1
    -8 5 1
    8 5 -1
    8 5 -1
    -8 5 1
    7 -5 -1
    -7 -5 1
    -7 5 1
    7 5 -1
    7 5 -1
    -7 5 1
    -6 -5 1
    6 -5 -1
    6 5 -1
    6 5 -1
    -6 5 1
    -6 5 1
    -5 -5 1
    5 -5 -1
    5 5 -1
    -5 5 1
    5 5 -1
    -5 5 1
    4 -5 -1
    -4 -5 1
    -4 5 1
    4 5 -1
    -4 5 1
    4 5 -1
    3 -5 -1
    -3 -5 1
    -3 5 1
    3 5 -1
    3 5 -1
    -3 5 1
    2 -5 -1
    2 -5 -1
    -2 5 1
    2 5 -1
    -2 5 1
    2 5 -1
    -1 -5 1
    1 -5 -1
    1 -5 -1
    1 5 -1
    -1 5 1
    -1 5 1
    1 5 -1
    1 5 -1
    0 -5 -1
    0 -5 1
    0 -5 -1
    0 -5 1
    0 5 -1
    0 5 1
    0 5 -1
    1 -5 1
    1 -5 1
    -1 -5 -1
    1 5 1
    -1 5 -1
    -1 5 -1
    -2 -5 -1
    2 -5 1
    -2 5 -1
    2 5 1
    -2 5 -1
    2 5 1
    3 -5 1
    -3 -5 -1
    3 5 1
    3 5 1
    -3 5 -1
    -3 5 -1
    -4 -5 -1
    4 -5 1
    4 5 1
    4 5 1
    -4 5 -1
    -4 5 -1
    5 -5 1
    -5 -5 -1
    -5 5 -1
    -5 5 -1
    5 5 1
    5 5 1
    6 -5 1
    -6 -5 -1
    -6 5 -1
    6 5 1
    -6 5 -1
    6 5 1
    7 -5 1
    -7 -5 -1
    7 5 1
    -7 5 -1
    -7 5 -1
    7 5 1
    -8 -5 -1
    8 -5 1
    8 5 1
    8 5 1
    -8 5 -1
    -8 5 -1
    -9 -5 -1
    9 -5 1
    -9 5 -1
    9 5 1
    9 5 1
    -9 5 -1
    -10 -5 -1
    10 -5 1
    10 5 1
    -10 5 -1
    -10 5 -1
    11 -5 1
    -11 -5 -1
    -11 5 -1
    -11 5 -1
    11 5 1
    -12 -5 -1
    12 -5 1
    12 5 1
    -12 5 -1
    -13 -5 -1
    13 -5 1
    13 5 1
    -13 5 -1
    14 -5 1
    -14 -5 -1
    -14 5 -1
    14 5 1
    15 -5 1
    -15 -5 -1
    15 5 1
    -15 5 -1
    16 -5 1
    -16 -5 -1
    16 5 1
    -16 5 -1
    17 -5 1
    -17 -5 -1
    17 5 1
    -17 5 -1
    -16 -6 1
    16 -6 -1
    16 6 -1
    -16 6 1
    -15 -6 1
    15 -6 -1
    -15 6 1
    15 6 -1
    -14 -6 1
    14 -6 -1
    14 6 -1
    -14 6 1
    -13 -6 1
    13 -6 -1
    13 6 -1
    -13 6 1
    12 -6 -1
    -12 -6 1
    12 6 -1
    -12 6 1
    11 -6 -1
    -11 -6 1
    -11 6 1
    -11 6 1
    11 6 -1
    10 -6 -1
    -10 -6 1
    -10 6 1
    10 6 -1
    -10 6 1
    9 -6 -1
    -9 -6 1
    -9 6 1
    9 6 -1
    -9 6 1
    -8 -6 1
    8 -6 -1
    -8 6 1
    -8 6 1
    8 6 -1
    8 6 -1
    7 -6 -1
    -7 -6 1
    7 6 -1
    -7 6 1
    -7 6 1
    7 6 -1
    -6 -6 1
    6 -6 -1
    6 6 -1
    -6 6 1
    6 6 -1
    -6 6 1
    5 -6 -1
    -5 -6 1
    5 6 -1
    5 6 -1
    -5 6 1
    -5 6 1
    4 -6 -1
    -4 -6 1
    -4 6 1
    -4 6 1
    4 6 -1
    4 6 -1
    3 -6 -1
    -3 -6 1
    3 6 -1
    -3 6 1
    -3 6 1
    3 6 -1
    -2 -6 1
    2 -6 -1
    -2 6 1
    2 6 -1
    2 6 -1
    -2 6 1
    1 -6 -1
    -1 -6 1
    -1 -6 1
    1 -6 -1
    1 6 -1
    -1 6 1
    -1 6 1
    0 -6 1
    0 -6 1
    0 -6 -1
    0 -6 -1
    0 6 -1
    0 6 -1
    0 6 1
    1 -6 1
    -1 -6 -1
    1 -6 1
    -1 -6 -1
    -1 6 -1
    -1 6 -1
    1 6 1
    2 -6 1
    -2 -6 -1
    2 6 1
    -2 6 -1
    -2 6 -1
    2 6 1
    -3 -6 -1
    3 -6 1
    3 6 1
    -3 6 -1
    -3 6 -1
    3 6 1
    -4 -6 -1
    4 -6 1
    -4 6 -1
    4 6 1
    -4 6 -1
    4 6 1
    -5 -6 -1
    5 -6 1
    5 6 1
    -5 6 -1
    -5 6 -1
    5 6 1
    6 -6 1
    -6 -6 -1
    6 6 1
    -6 6 -1
    6 6 1
    -6 6 -1
    -7 -6 -1
    7 -6 1
    7 6 1
    -7 6 -1
    -7 6 -1
    7 6 1
    8 -6 1
    -8 -6 -1
    -8 6 -1
    8 6 1
    -8 6 -1
    8 6 1
    9 -6 1
    -9 -6 -1
    -9 6 -1
    9 6 1
    -9 6 -1
    9 6 1
    10 -6 1
    -10 -6 -1
    -10 6 -1
    -10 6 -1
    10 6 1
    11 -6 1
    -11 -6 -1
    -11 6 -1
    -11 6 -1
    11 6 1
    12 -6 1
    -12 -6 -1
    -12 6 -1
    -12 6 -1
    12 6 1
    13 -6 1
    -13 -6 -1
    13 6 1
    -13 6 -1
    14 -6 1
    -14 -6 -1
    -14 6 -1
    14 6 1
    -15 -6 -1
    15 -6 1
    15 6 1
    -15 6 -1
    -16 -6 -1
    16 -6 1
    16 6 1
    -16 6 -1
    -15 -7 1
    15 -7 -1
    -15 7 1
    15 7 -1
    -14 -7 1
    14 -7 -1
    -14 7 1
    14 7 -1
    -13 -7 1
    13 -7 -1
    13 7 -1
    -13 7 1
    -12 -7 1
    12 -7 -1
    -12 7 1
    12 7 -1
    -11 -7 1
    11 -7 -1
    -11 7 1
    11 7 -1
    -11 7 1
    -10 -7 1
    10 -7 -1
    -10 7 1
    10 7 -1
    -10 7 1
    9 -7 -1
    -9 -7 1
    -9 7 1
    9 7 -1
    -9 7 1
    8 -7 -1
    -8 -7 1
    -8 7 1
    8 7 -1
    -8 7 1
    8 7 -1
    7 -7 -1
    -7 -7 1
    -7 7 1
    -7 7 1
    7 7 -1
    7 7 -1
    -6 -7 1
    6 -7 -1
    6 7 -1
    -6 7 1
    -6 7 1
    6 7 -1
    5 -7 -1
    -5 -7 1
    5 7 -1
    -5 7 1
    -5 7 1
    5 7 -1
    4 -7 -1
    -4 -7 1
    4 7 -1
    -4 7 1
    4 7 -1
    -4 7 1
    3 -7 -1
    -3 -7 1
    3 7 -1
    -3 7 1
    3 7 -1
    2 -7 -1
    -2 -7 1
    -2 -7 1
    -2 7 1
    2 7 -1
    1 -7 -1
    -1 -7 1
    -1 -7 1
    -1 7 1
    1 7 -1
    0 -7 -1
    0 -7 1
    0 -7 -1
    0 7 -1
    0 7 1
    -1 -7 -1
    -1 -7 -1
    1 -7 1
    1 7 1
    -1 7 -1
    -2 -7 -1
    2 -7 1
    -2 -7 -1
    -2 7 -1
    2 7 1
    3 -7 1
    -3 -7 -1
    -3 7 -1
    3 7 1
    -3 7 -1
    3 7 1
    -4 -7 -1
    4 -7 1
    4 7 1
    -4 7 -1
    4 7 1
    -4 7 -1
    5 -7 1
    -5 -7 -1
    5 7 1
    5 7 1
    -5 7 -1
    -5 7 -1
    -6 -7 -1
    6 -7 1
    -6 7 -1
    6 7 1
    -6 7 -1
    6 7 1
    -7 -7 -1
    7 -7 1
    7 7 1
    -7 7 -1
    -7 7 -1
    7 7 1
    8 -7 1
    -8 -7 -1
    8 7 1
    -8 7 -1
    8 7 1
    -8 7 -1
    -9 -7 -1
    9 -7 1
    -9 7 -1
    -9 7 -1
    9 7 1
    9 7 1
    -10 -7 -1
    10 -7 1
    10 7 1
    -10 7 -1
    -10 7 -1
    11 -7 1
    -11 -7 -1
    11 7 1
    -11 7 -1
    -11 7 -1
    -12 -7 -1
    12 -7 1
    -12 7 -1
    -12 7 -1
    12 7 1
    -13 -7 -1
    13 -7 1
    13 7 1
    -13 7 -1
    14 -7 1
    -14 -7 -1
    -14 7 -1
    14 7 1
    15 -7 1
    -15 -7 -1
    15 7 1
    -15 7 -1
    -14 8 1
    -13 -8 1
    13 -8 -1
    -13 8 1
    13 8 -1
    -12 -8 1
    12 -8 -1
    -12 8 1
    12 8 -1
    11 -8 -1
    -11 -8 1
    -11 8 1
    -11 8 1
    11 8 -1
    10 -8 -1
    -10 -8 1
    10 8 -1
    -10 8 1
    -10 8 1
    -9 -8 1
    9 -8 -1
    9 8 -1
    -9 8 1
    -9 8 1
    -8 -8 1
    8 -8 -1
    -8 8 1
    -8 8 1
    8 8 -1
    8 8 -1
    7 -8 -1
    -7 -8 1
    7 8 -1
    7 8 -1
    -7 8 1
    -7 8 1
    6 -8 -1
    -6 -8 1
    -6 8 1
    6 8 -1
    6 8 -1
    -5 -8 1
    5 -8 -1
    5 8 -1
    5 8 -1
    -5 8 1
    4 -8 -1
    -4 -8 1
    4 8 -1
    -4 8 1
    4 8 -1
    3 -8 -1
    -3 -8 1
    -3 -8 1
    -3 8 1
    3 8 -1
    2 -8 -1
    -2 -8 1
    2 8 -1
    -2 8 1
    1 -8 -1
    -1 -8 1
    -1 8 1
    1 8 -1
    0 -8 -1
    0 -8 1
    0 8 -1
    0 8 1
    -1 -8 -1
    1 -8 1
    1 8 1
    -1 8 -1
    -2 -8 -1
    -2 -8 -1
    2 -8 1
    -2 8 -1
    2 8 1
    -3 -8 -1
    -3 -8 -1
    3 -8 1
    -3 8 -1
    3 8 1
    -4 -8 -1
    4 -8 1
    -4 8 -1
    4 8 1
    4 8 1
    5 -8 1
    -5 -8 -1
    5 8 1
    5 8 1
    -5 8 -1
    6 -8 1
    -6 -8 -1
    6 8 1
    6 8 1
    -6 8 -1
    -6 8 -1
    -7 -8 -1
    7 -8 1
    -7 8 -1
    7 8 1
    7 8 1
    -7 8 -1
    8 -8 1
    -8 -8 -1
    -8 8 -1
    8 8 1
    8 8 1
    -8 8 -1
    -9 -8 -1
    9 -8 1
    9 8 1
    -9 8 -1
    9 8 1
    10 -8 1
    -10 -8 -1
    -10 8 -1
    10 8 1
    -10 8 -1
    -11 -8 -1
    11 -8 1
    11 8 1
    -11 8 -1
    -11 8 -1
    12 -8 1
    -12 -8 -1
    -12 8 -1
    12 8 1
    -12 8 -1
    13 -8 1
    -13 -8 -1
    -13 8 -1
    13 8 1
    -14 8 -1
    -13 9 1
    -12 -9 1
    11 -9 -1
    -11 -9 1
    -11 9 1
    11 9 -1
    10 -9 -1
    -10 -9 1
    10 9 -1
    -10 9 1
    9 -9 -1
    -9 -9 1
    -9 9 1
    9 9 -1
    8 -9 -1
    -8 -9 1
    8 9 -1
    -8 9 1
    7 -9 -1
    -7 -9 1
    7 9 -1
    -7 9 1
    7 9 -1
    6 -9 -1
    -6 -9 1
    6 9 -1
    6 9 -1
    -6 9 1
    5 -9 -1
    -5 -9 1
    -5 9 1
    5 9 -1
    -4 -9 1
    4 -9 -1
    4 9 -1
    -4 9 1
    -3 -9 1
    3 -9 -1
    3 9 -1
    -3 9 1
    2 -9 -1
    -2 -9 1
    2 9 -1
    -2 9 1
    1 -9 -1
    -1 -9 1
    -1 9 1
    1 9 -1
    0 -9 -1
    0 -9 1
    0 9 1
    0 9 -1
    1 -9 1
    -1 -9 -1
    -1 9 -1
    1 9 1
    2 -9 1
    -2 -9 -1
    2 9 1
    -2 9 -1
    3 -9 1
    -3 -9 -1
    -3 9 -1
    3 9 1
    -4 -9 -1
    4 -9 1
    -4 -9 -1
    -4 9 -1
    4 9 1
    -5 -9 -1
    5 -9 1
    -5 -9 -1
    -5 9 -1
    5 9 1
    -6 -9 -1
    6 -9 1
    6 9 1
    6 9 1
    -6 9 -1
    7 -9 1
    -7 -9 -1
    7 9 1
    7 9 1
    -7 9 -1
    -8 -9 -1
    8 -9 1
    8 9 1
    8 9 1
    -8 9 -1
    -9 -9 -1
    9 -9 1
    9 9 1
    -9 9 -1
    -10 -9 -1
    10 -9 1
    -10 9 -1
    10 9 1
    11 -9 1
    -11 -9 -1
    11 9 1
    -11 9 -1
    -11 9 -1
    -12 -9 -1
    -12 9 -1
    -12 9 -1
    -10 -10 1
    -10 10 1
    -9 -10 1
    9 -10 -1
    -9 10 1
    9 10 -1
    -8 -10 1
    8 -10 -1
    -8 10 1
    8 10 -1
    7 -10 -1
    -7 10 1
    7 10 -1
    6 -10 -1
    -6 -10 1
    6 10 -1
    -6 10 1
    -5 -10 1
    5 -10 -1
    5 10 -1
    -5 10 1
    -4 -10 1
    4 -10 -1
    4 10 -1
    -4 10 1
    3 -10 -1
    -3 -10 1
    3 10 -1
    -3 10 1
    2 -10 -1
    -2 -10 1
    -2 10 1
    2 10 -1
    -1 -10 1
    1 -10 -1
    1 10 -1
    -1 10 1
    0 -10 -1
    0 -10 1
    0 10 1
    0 10 -1
    1 -10 1
    -1 -10 -1
    1 10 1
    -1 10 -1
    2 -10 1
    -2 -10 -1
    -2 10 -1
    2 10 1
    -3 -10 -1
    3 -10 1
    3 10 1
    -3 10 -1
    -4 -10 -1
    4 -10 1
    4 10 1
    -4 10 -1
    -5 -10 -1
    5 -10 1
    -5 10 -1
    5 10 1
    6 -10 1
    -6 -10 -1
    6 10 1
    -6 10 -1
    -7 -10 -1
    7 -10 1
    -7 -10 -1
    7 10 1
    -7 10 -1
    -8 -10 -1
    8 -10 1
    -8 10 -1
    8 10 1
    8 10 1
    -9 -10 -1
    9 -10 1
    9 10 1
    -9 10 -1
    -10 -10 -1
    -10 10 -1
    6 11 -1
    -5 -11 1
    -5 11 1
    5 11 -1
    -4 -11 1
    4 -11 -1
    4 11 -1
    -4 11 1
    3 -11 -1
    -3 -11 1
    -3 11 1
    3 11 -1
    2 -11 -1
    -2 -11 1
    2 11 -1
    -2 11 1
    1 -11 -1
    -1 -11 1
    -1 11 1
    1 11 -1
    0 -11 1
    0 -11 -1
    0 11 1
    0 11 -1
    -1 -11 -1
    1 -11 1
    1 11 1
    -1 11 -1
    -2 -11 -1
    2 -11 1
    2 11 1
    -2 11 -1
    3 -11 1
    -3 -11 -1
    3 11 1
    -3 11 -1
    -4 -11 -1
    4 -11 1
    -4 11 -1
    4 11 1
    5 11 1
    6 11 1
    7 11 1
    -20 0 2
    -19 0 2
    19 0 -2
    18 0 -2
    -18 0 2
    17 0 -2
    -17 0 2
    -16 0 2
    16 0 -2
    -16 0 2
    -15 0 2
    15 0 -2
    -15 0 2
    14 0 -2
    -14 0 2
    -14 0 2
    -13 0 2
    -13 0 2
    13 0 -2
    -12 0 2
    12 0 -2
    -12 0 2
    -11 0 2
    11 0 -2
    -11 0 2
    -10 0 2
    10 0 -2
    9 0 -2
    9 0 -2
    -9 0 2
    8 0 -2
    -8 0 2
    8 0 -2
    7 0 -2
    7 0 -2
    -7 0 2
    6 0 -2
    -6 0 2
    6 0 -2
    5 0 -2
    -5 0 2
    5 0 -2
    4 0 -2
    -4 0 2
    4 0 -2
    3 0 -2
    3 0 -2
    -3 0 2
    2 0 -2
    -2 0 2
    2 0 -2
    1 0 -2
    1 0 -2
    -1 0 2
    0 0 2
    0 0 -2
    0 0 -2
    1 0 2
    -1 0 -2
    -1 0 -2
    2 0 2
    2 0 2
    -2 0 -2
    -2 0 -2
    -3 0 -2
    -3 0 -2
    3 0 2
    3 0 2
    4 0 2
    4 0 2
    -4 0 -2
    -4 0 -2
    -5 0 -2
    5 0 2
    -5 0 -2
    5 0 2
    -6 0 -2
    6 0 2
    -6 0 -2
    6 0 2
    -7 0 -2
    -7 0 -2
    7 0 2
    7 0 2
    -8 0 -2
    -8 0 -2
    8 0 2
    8 0 2
    -9 0 -2
    -9 0 -2
    9 0 2
    9 0 2
    10 0 2
    10 0 2
    -10 0 -2
    -10 0 -2
    11 0 2
    -11 0 -2
    11 0 2
    -11 0 -2
    12 0 2
    -12 0 -2
    -12 0 -2
    -13 0 -2
    13 0 2
    -13 0 -2
    -14 0 -2
    -14 0 -2
    14 0 2
    15 0 2
    -15 0 -2
    -16 0 -2
    16 0 2
    -17 0 -2
    17 0 2
    -18 0 -2
    18 0 2
    -19 0 -2
    19 0 2
    19 -1 -2
    -19 1 2
    19 1 -2
    -18 -1 2
    18 -1 -2
    18 1 -2
    -18 1 2
    -17 -1 2
    -17 -1 2
    17 -1 -2
    17 1 -2
    -17 1 2
    -16 -1 2
    16 -1 -2
    -16 -1 2
    -16 1 2
    16 1 -2
    -15 -1 2
    15 -1 -2
    -15 -1 2
    -15 1 2
    15 1 -2
    -14 -1 2
    14 -1 -2
    -14 -1 2
    -14 1 2
    -14 1 2
    14 1 -2
    -13 -1 2
    -13 -1 2
    13 -1 -2
    13 1 -2
    -13 1 2
    -13 1 2
    -12 -1 2
    12 -1 -2
    -12 -1 2
    -12 1 2
    -12 1 2
    12 1 -2
    -11 -1 2
    11 -1 -2
    -11 -1 2
    11 1 -2
    -11 1 2
    -11 1 2
    10 -1 -2
    -10 -1 2
    10 -1 -2
    -10 -1 2
    10 1 -2
    -10 1 2
    -9 -1 2
    9 -1 -2
    -9 -1 2
    9 -1 -2
    9 1 -2
    -9 1 2
    8 -1 -2
    -8 -1 2
    8 -1 -2
    8 -1 -2
    -8 1 2
    8 1 -2
    8 1 -2
    7 -1 -2
    7 -1 -2
    -7 -1 2
    7 1 -2
    7 1 -2
    -7 1 2
    -6 -1 2
    6 -1 -2
    6 -1 -2
    6 1 -2
    -6 1 2
    6 1 -2
    -6 1 2
    -5 -1 2
    5 -1 -2
    5 -1 -2
    -5 1 2
    5 1 -2
    5 1 -2
    -5 1 2
    4 -1 -2
    -4 -1 2
    4 -1 -2
    4 1 -2
    4 1 -2
    -4 1 2
    -4 1 2
    3 -1 -2
    3 -1 -2
    -3 -1 2
    3 1 -2
    -3 1 2
    -3 1 2
    3 1 -2
    3 1 -2
    -2 -1 2
    2 -1 -2
    2 -1 -2
    2 1 -2
    -2 1 2
    2 1 -2
    2 1 -2
    -2 1 2
    1 -1 -2
    -1 1 2
    1 1 -2
    1 1 -2
    1 1 -2
    -1 1 2
    1 1 -2
    0 -1 -2
    0 1 -2
    0 1 2
    0 1 -2
    0 1 -2
    0 1 -2
    0 1 2
    -1 -1 -2
    -1 -1 -2
    1 -1 2
    -1 1 -2
    1 1 2
    1 1 2
    -1 1 -2
    -1 1 -2
    -2 -1 -2
    2 -1 2
    -2 -1 -2
    -2 1 -2
    2 1 2
    -2 1 -2
    2 1 2
    -3 -1 -2
    3 -1 2
    3 -1 2
    -3 -1 -2
    3 1 2
    -3 1 -2
    3 1 2
    -3 1 -2
    4 -1 2
    -4 -1 -2
    4 -1 2
    -4 -1 -2
    4 1 2
    -4 1 -2
    -4 1 -2
    4 1 2
    -5 -1 -2
    5 -1 2
    -5 -1 -2
    5 -1 2
    -5 1 -2
    -5 1 -2
    5 1 2
    5 1 2
    6 -1 2
    6 -1 2
    -6 -1 -2
    -6 -1 -2
    6 1 2
    6 1 2
    -6 1 -2
    -6 1 -2
    7 -1 2
    7 -1 2
    -7 -1 -2
    -7 -1 -2
    -7 1 -2
    7 1 2
    7 1 2
    -7 1 -2
    -8 -1 -2
    8 -1 2
    -8 -1 -2
    8 -1 2
    8 1 2
    8 1 2
    -8 1 -2
    -8 1 -2
    9 -1 2
    9 -1 2
    -9 -1 -2
    -9 -1 -2
    -9 1 -2
    9 1 2
    9 1 2
    -9 1 -2
    10 -1 2
    10 -1 2
    -10 -1 -2
    -10 -1 -2
    -10 1 -2
    -10 1 -2
    10 1 2
    10 1 2
    -11 -1 -2
    11 -1 2
    -11 -1 -2
    11 -1 2
    -11 1 -2
    -11 1 -2
    11 1 2
    -12 -1 -2
    12 -1 2
    -12 -1 -2
    -12 1 -2
    -12 1 -2
    12 1 2
    -13 -1 -2
    13 -1 2
    -13 -1 -2
    13 1 2
    -13 1 -2
    -14 -1 -2
    14 -1 2
    -14 -1 -2
    14 1 2
    -14 1 -2
    15 -1 2
    -15 -1 -2
    -15 -1 -2
    15 1 2
    -15 1 -2
    -16 -1 -2
    16 -1 2
    -16 -1 -2
    -16 1 -2
    16 1 2
    17 -1 2
    -17 1 -2
    17 1 2
    18 -1 2
    -18 1 -2
    18 1 2
    19 -1 2
    -19 1 -2
    19 1 2
    -19 -2 2
    19 -2 -2
    -19 2 2
    19 2 -2
    18 -2 -2
    -18 -2 2
    -18 2 2
    18 2 -2
    -17 -2 2
    17 -2 -2
    17 2 -2
    -17 2 2
    -16 -2 2
    -16 -2 2
    16 -2 -2
    16 2 -2
    -16 2 2
    -15 -2 2
    15 -2 -2
    -15 -2 2
    15 2 -2
    -15 2 2
    -14 -2 2
    -14 -2 2
    14 -2 -2
    -14 2 2
    14 2 -2
    -13 -2 2
    13 -2 -2
    -13 -2 2
    -13 2 2
    13 2 -2
    -12 -2 2
    -12 -2 2
    12 -2 -2
    12 2 -2
    -12 2 2
    -11 -2 2
    -11 -2 2
    11 -2 -2
    11 2 -2
    -11 2 2
    -10 -2 2
    -10 -2 2
    10 -2 -2
    10 -2 -2
    -10 2 2
    9 -2 -2
    -9 -2 2
    -9 -2 2
    9 -2 -2
    9 2 -2
    -9 2 2
    -9 2 2
    -8 -2 2
    8 -2 -2
    8 -2 -2
    -8 -2 2
    -8 2 2
    -8 2 2
    8 2 -2
    7 -2 -2
    7 -2 -2
    -7 -2 2
    -7 2 2
    -7 2 2
    6 -2 -2
    -6 -2 2
    6 -2 -2
    -6 2 2
    6 2 -2
    -6 2 2
    5 -2 -2
    -5 -2 2
    5 -2 -2
    5 2 -2
    -5 2 2
    5 2 -2
    5 2 -2
    -5 2 2
    4 -2 -2
    4 -2 -2
    -4 -2 2
    4 2 -2
    -4 2 2
    -4 2 2
    4 2 -2
    4 2 -2
    -3 -2 2
    3 -2 -2
    3 -2 -2
    -3 2 2
    3 2 -2
    3 2 -2
    -3 2 2
    3 2 -2
    2 -2 -2
    2 -2 -2
    -2 2 2
    2 2 -2
    2 2 -2
    -2 2 2
    2 2 -2
    2 2 -2
    1 -2 -2
    1 -2 -2
    1 2 -2
    1 2 -2
    1 2 -2
    -1 2 2
    1 2 -2
    -1 2 2
    0 -2 -2
    0 -2 -2
    0 2 -2
    0 2 -2
    0 2 -2
    0 2 2
    0 2 -2
    1 -2 2
    -1 -2 -2
    -1 2 -2
    1 2 2
    1 2 2
    -1 2 -2
    2 -2 2
    -2 -2 -2
    -2 2 -2
    -2 2 -2
    2 2 2
    2 2 2
    -3 -2 -2
    3 -2 2
    -3 2 -2
    3 2 2
    -3 2 -2
    3 2 2
    -4 -2 -2
    4 2 2
    4 2 2
    -4 2 -2
    -4 2 -2
    5 -2 2
    -5 -2 -2
    -5 -2 -2
    5 2 2
    5 2 2
    -6 -2 -2
    -6 -2 -2
    6 -2 2
    6 2 2
    6 2 2
    -6 2 -2
    -6 2 -2
    -7 -2 -2
    7 -2 2
    7 -2 2
    7 2 2
    -7 2 -2
    7 2 2
    -8 -2 -2
    8 -2 2
    8 -2 2
    -8 -2 -2
    8 2 2
    -8 2 -2
    8 2 2
    9 -2 2
    -9 -2 -2
    -9 -2 -2
    9 -2 2
    -9 2 -2
    9 2 2
    -9 2 -2
    9 2 2
    10 -2 2
    -10 -2 -2
    -10 -2 -2
    10 -2 2
    10 2 2
    10 2 2
    -10 2 -2
    11 -2 2
    -11 -2 -2
    -11 -2 -2
    11 -2 2
    -11 2 -2
    11 2 2
    -12 -2 -2
    12 -2 2
    -12 -2 -2
    12 2 2
    -12 2 -2
    -13 -2 -2
    13 -2 2
    -13 -2 -2
    -13 2 -2
    13 2 2
    -14 -2 -2
    14 -2 2
    -14 -2 -2
    -14 2 -2
    14 2 2
    15 -2 2
    -15 -2 -2
    15 2 2
    -15 2 -2
    -16 -2 -2
    16 -2 2
    -16 2 -2
    16 2 2
    17 -2 2
    -17 -2 -2
    17 2 2
    -17 2 -2
    18 -2 2
    -18 2 -2
    18 2 2
    19 -2 2
    -19 2 -2
    19 2 2
    -19 -3 2
    -18 -3 2
    18 -3 -2
    18 3 -2
    -18 3 2
    -17 -3 2
    17 -3 -2
    -17 3 2
    17 3 -2
    -16 -3 2
    16 -3 -2
    16 3 -2
    -16 3 2
    15 -3 -2
    -15 -3 2
    -15 3 2
    15 3 -2
    -14 -3 2
    14 -3 -2
    -14 3 2
    14 3 -2
    -13 -3 2
    -13 -3 2
    13 -3 -2
    13 3 -2
    -13 3 2
    -12 -3 2
    12 -3 -2
    -12 -3 2
    12 3 -2
    -12 3 2
    11 -3 -2
    -11 -3 2
    -11 -3 2
    -11 3 2
    11 3 -2
    -10 -3 2
    10 -3 -2
    -10 -3 2
    10 3 -2
    -10 3 2
    -10 3 2
    -9 -3 2
    9 -3 -2
    -9 -3 2
    9 -3 -2
    -9 3 2
    9 3 -2
    -9 3 2
    8 -3 -2
    8 -3 -2
    -8 3 2
    -8 3 2
    -7 -3 2
    7 -3 -2
    7 -3 -2
    -7 -3 2
    -7 3 2
    7 3 -2
    7 3 -2
    -7 3 2
    -6 -3 2
    -6 -3 2
    6 -3 -2
    6 -3 -2
    -6 3 2
    -6 3 2
    6 3 -2
    6 3 -2
    -5 -3 2
    5 -3 -2
    -5 -3 2
    5 3 -2
    -5 3 2
    5 3 -2
    -5 3 2
    -4 -3 2
    4 -3 -2
    4 -3 -2
    -4 -3 2
    -4 3 2
    4 3 -2
    -4 3 2
    4 3 -2
    3 -3 -2
    3 -3 -2
    -3 3 2
    3 3 -2
    -3 3 2
    3 3 -2
    2 -3 -2
    -2 -3 2
    2 -3 -2
    2 3 -2
    -2 3 2
    2 3 -2
    2 3 -2
    -2 3 2
    -1 -3 2
    1 -3 -2
    1 -3 -2
    1 3 -2
    1 3 -2
    -1 3 2
    1 3 -2
    0 -3 -2
    0 -3 2
    0 -3 -2
    0 3 -2
    0 3 -2
    0 3 2
    -1 -3 -2
    1 -3 2
    1 3 2
    -1 3 -2
    1 3 2
    2 -3 2
    -2 3 -2
    -2 3 -2
    2 3 2
    2 3 2
    3 -3 2
    -3 -3 -2
    3 3 2
    -3 3 -2
    3 3 2
    -3 3 -2
    4 -3 2
    -4 -3 -2
    -4 3 -2
    4 3 2
    4 3 2
    -4 3 -2
    5 -3 2
    5 3 2
    -5 3 -2
    -5 3 -2
    5 3 2
    6 -3 2
    -6 -3 -2
    -6 3 -2
    -6 3 -2
    6 3 2
    6 3 2
    7 -3 2
    -7 -3 -2
    7 3 2
    -7 3 -2
    7 3 2
    -7 3 -2
    -8 -3 -2
    8 -3 2
    8 3 2
    8 3 2
    -8 3 -2
    -8 3 -2
    9 -3 2
    -9 -3 -2
    9 -3 2
    9 3 2
    -9 3 -2
    9 3 2
    -10 -3 -2
    10 -3 2
    -10 -3 -2
    10 3 2
    10 3 2
    11 -3 2
    -11 -3 -2
    11 -3 2
    -11 3 -2
    11 3 2
    12 -3 2
    -12 -3 -2
    12 3 2
    -12 3 -2
    -13 -3 -2
    13 -3 2
    -13 3 -2
    13 3 2
    -14 -3 -2
    14 -3 2
    -14 3 -2
    14 3 2
    -15 -3 -2
    15 -3 2
    15 3 2
    -15 3 -2
    -16 -3 -2
    16 -3 2
    -16 3 -2
    16 3 2
    -17 -3 -2
    17 -3 2
    -17 3 -2
    17 3 2
    -18 -3 -2
    18 -3 2
    18 3 2
    -18 3 -2
    -19 -3 -2
    18 -4 -2
    -18 -4 2
    -18 4 2
    18 4 -2
    -17 -4 2
    17 -4 -2
    17 4 -2
    -17 4 2
    -16 -4 2
    16 -4 -2
    -16 4 2
    16 4 -2
    -15 -4 2
    15 -4 -2
    -15 4 2
    15 4 -2
    -14 -4 2
    14 -4 -2
    14 4 -2
    -14 4 2
    -13 -4 2
    13 -4 -2
    13 4 -2
    -13 4 2
    12 -4 -2
    -12 -4 2
    -12 4 2
    12 4 -2
    11 -4 -2
    -11 -4 2
    11 4 -2
    -11 4 2
    -10 -4 2
    10 -4 -2
    -10 4 2
    -10 4 2
    10 4 -2
    9 -4 -2
    -9 -4 2
    -9 -4 2
    -9 4 2
    9 4 -2
    -9 4 2
    -8 -4 2
    -8 -4 2
    8 -4 -2
    -8 4 2
    8 4 -2
    -8 4 2
    8 4 -2
    -7 -4 2
    7 -4 -2
    7 4 -2
    -7 4 2
    -7 4 2
    -6 -4 2
    6 -4 -2
    6 4 -2
    6 4 -2
    -6 4 2
    -6 4 2
    -5 -4 2
    -5 -4 2
    5 -4 -2
    -5 4 2
    5 4 -2
    -5 4 2
    5 4 -2
    4 -4 -2
    4 -4 -2
    -4 -4 2
    -4 -4 2
    4 4 -2
    4 4 -2
    -4 4 2
    -4 4 2
    3 -4 -2
    3 -4 -2
    -3 -4 2
    3 4 -2
    3 4 -2
    -3 4 2
    -3 4 2
    3 4 -2
    2 -4 -2
    2 -4 -2
    -2 -4 2
    2 4 -2
    2 4 -2
    -2 4 2
    -2 4 2
    2 4 -2
    1 -4 -2
    1 -4 -2
    -1 -4 2
    1 4 -2
    1 4 -2
    1 4 -2
    -1 4 2
    -1 4 2
    0 -4 -2
    0 -4 2
    0 -4 2
    0 -4 -2
    0 4 2
    0 4 -2
    0 4 -2
    -1 -4 -2
    -1 4 -2
    -1 4 -2
    1 4 2
    1 4 2
    2 -4 2
    -2 -4 -2
    2 4 2
    -2 4 -2
    -2 4 -2
    2 4 2
    -3 -4 -2
    3 -4 2
    -3 4 -2
    3 4 2
    -3 4 -2
    3 4 2
    -4 -4 -2
    4 -4 2
    4 4 2
    -4 4 -2
    4 4 2
    -4 4 -2
    5 -4 2
    -5 -4 -2
    5 4 2
    -5 4 -2
    5 4 2
    -5 4 -2
    -6 -4 -2
    6 -4 2
    6 4 2
    6 4 2
    7 -4 2
    -7 4 -2
    -7 4 -2
    -8 -4 -2
    8 -4 2
    -8 4 -2
    8 4 2
    8 4 2
    -8 4 -2
    -9 -4 -2
    9 -4 2
    -9 4 -2
    -9 4 -2
    9 4 2
    9 4 2
    10 -4 2
    -10 -4 -2
    10 -4 2
    -10 4 -2
    10 4 2
    10 4 2
    11 -4 2
    -11 -4 -2
    11 -4 2
    -11 4 -2
    11 4 2
    12 -4 2
    12 -4 2
    -12 -4 -2
    -12 4 -2
    12 4 2
    13 -4 2
    -13 -4 -2
    13 4 2
    -13 4 -2
    14 -4 2
    -14 -4 -2
    14 4 2
    -14 4 -2
    15 -4 2
    -15 -4 -2
    -15 4 -2
    15 4 2
    -16 -4 -2
    16 -4 2
    16 4 2
    -16 4 -2
    -17 -4 -2
    17 -4 2
    -17 4 -2
    17 4 2
    -18 -4 -2
    18 -4 2
    -18 4 -2
    18 4 2
    17 -5 -2
    -17 -5 2
    17 5 -2
    -17 5 2
    16 -5 -2
    -16 -5 2
    16 5 -2
    -16 5 2
    15 -5 -2
    -15 -5 2
    -15 5 2
    15 5 -2
    14 -5 -2
    -14 -5 2
    14 5 -2
    -14 5 2
    -13 -5 2
    13 -5 -2
    13 5 -2
    -13 5 2
    12 -5 -2
    -12 -5 2
    12 5 -2
    -12 5 2
    11 -5 -2
    -11 -5 2
    -11 5 2
    11 5 -2
    10 -5 -2
    -10 -5 2
    -10 5 2
    10 5 -2
    -10 5 2
    -9 -5 2
    9 -5 -2
    9 5 -2
    -9 5 2
    -9 5 2
    8 -5 -2
    -8 -5 2
    -8 5 2
    8 5 -2
    -8 5 2
    8 5 -2
    7 -5 -2
    -7 -5 2
    -7 5 2
    7 5 -2
    -7 5 2
    7 5 -2
    6 -5 -2
    -6 -5 2
    6 5 -2
    -6 5 2
    6 5 -2
    -6 5 2
    -5 -5 2
    5 -5 -2
    -5 5 2
    5 5 -2
    -5 5 2
    5 5 -2
    4 -5 -2
    -4 -5 2
    4 -5 -2
    -4 5 2
    -4 5 2
    4 5 -2
    4 5 -2
    3 -5 -2
    3 -5 -2
    -3 -5 2
    -3 5 2
    -3 5 2
    3 5 -2
    3 5 -2
    2 -5 -2
    -2 -5 2
    2 -5 -2
    2 5 -2
    -2 5 2
    2 5 -2
    -2 5 2
    2 5 -2
    -1 -5 2
    1 -5 -2
    1 -5 -2
    1 5 -2
    1 5 -2
    -1 5 2
    1 5 -2
    -1 5 2
    0 -5 2
    0 -5 -2
    0 -5 2
    0 5 -2
    0 5 -2
    -1 -5 -2
    1 -5 2
    1 -5 2
    -1 -5 -2
    1 5 2
    -1 5 -2
    -1 5 -2
    2 -5 2
    -2 -5 -2
    2 5 2
    -2 5 -2
    -2 5 -2
    2 5 2
    -3 -5 -2
    3 -5 2
    -3 5 -2
    -3 5 -2
    3 5 2
    3 5 2
    -4 -5 -2
    4 -5 2
    -4 5 -2
    4 5 2
    -4 5 -2
    4 5 2
    5 -5 2
    -5 -5 -2
    5 5 2
    -5 5 -2
    -5 5 -2
    5 5 2
    6 -5 2
    -6 -5 -2
    -6 5 -2
    6 5 2
    -6 5 -2
    6 5 2
    7 -5 2
    -7 -5 -2
    7 5 2
    -7 5 -2
    -7 5 -2
    7 5 2
    -8 -5 -2
    8 -5 2
    8 5 2
    -8 5 -2
    -8 5 -2
    8 5 2
    9 -5 2
    -9 -5 -2
    -9 5 -2
    9 5 2
    -9 5 -2
    9 5 2
    10 -5 2
    -10 -5 -2
    -10 5 -2
    -10 5 -2
    10 5 2
    10 5 2
    11 -5 2
    -11 -5 -2
    11 5 2
    -11 5 -2
    -12 -5 -2
    12 -5 2
    12 -5 2
    12 5 2
    -12 5 -2
    -13 -5 -2
    13 -5 2
    -13 5 -2
    13 5 2
    14 -5 2
    -14 -5 -2
    14 5 2
    -14 5 -2
    -15 -5 -2
    15 -5 2
    -15 5 -2
    15 5 2
    -16 -5 -2
    16 -5 2
    16 5 2
    -16 5 -2
    17 -5 2
    -17 -5 -2
    -17 5 -2
    17 5 2
    16 -6 -2
    -16 -6 2
    16 6 -2
    -16 6 2
    -15 -6 2
    15 -6 -2
    15 6 -2
    -15 6 2
    -14 -6 2
    14 -6 -2
    14 6 -2
    -14 6 2
    13 -6 -2
    -13 -6 2
    -13 6 2
    13 6 -2
    12 -6 -2
    -12 -6 2
    12 6 -2
    -12 6 2
    -11 -6 2
    11 -6 -2
    -11 6 2
    11 6 -2
    -11 6 2
    -10 -6 2
    10 -6 -2
    -10 6 2
    10 6 -2
    -10 6 2
    -9 -6 2
    9 -6 -2
    -9 6 2
    9 6 -2
    -9 6 2
    8 -6 -2
    -8 -6 2
    -8 6 2
    8 6 -2
    -8 6 2
    8 6 -2
    7 -6 -2
    -7 -6 2
    -7 6 2
    -7 6 2
    7 6 -2
    7 6 -2
    -6 -6 2
    6 -6 -2
    6 6 -2
    6 6 -2
    -6 6 2
    -6 6 2
    -5 -6 2
    5 -6 -2
    5 6 -2
    5 6 -2
    -5 6 2
    -5 6 2
    4 -6 -2
    -4 -6 2
    4 6 -2
    -4 6 2
    4 6 -2
    -4 6 2
    -3 -6 2
    3 -6 -2
    3 -6 -2
    3 6 -2
    3 6 -2
    -3 6 2
    -3 6 2
    2 -6 -2
    2 -6 -2
    -2 -6 2
    -2 6 2
    -2 6 2
    2 6 -2
    2 6 -2
    -1 -6 2
    1 -6 -2
    -1 -6 2
    1 6 -2
    -1 6 2
    1 6 -2
    0 -6 2
    0 -6 -2
    0 -6 2
    0 -6 -2
    0 6 -2
    0 6 -2
    0 6 2
    -1 -6 -2
    -1 -6 -2
    1 -6 2
    1 -6 2
    1 6 2
    -1 6 -2
    -1 6 -2
    2 -6 2
    -2 -6 -2
    2 6 2
    -2 6 -2
    2 6 2
    -2 6 -2
    -3 -6 -2
    3 -6 2
    -3 6 -2
    -3 6 -2
    3 6 2
    3 6 2
    4 -6 2
    -4 -6 -2
    4 6 2
    4 6 2
    -4 6 -2
    -4 6 -2
    -5 -6 -2
    5 -6 2
    5 6 2
    -5 6 -2
    5 6 2
    -5 6 -2
    -6 -6 -2
    6 -6 2
    6 6 2
    -6 6 -2
    -6 6 -2
    6 6 2
    -7 -6 -2
    7 -6 2
    7 6 2
    7 6 2
    -7 6 -2
    -7 6 -2
    -8 -6 -2
    8 -6 2
    -8 6 -2
    8 6 2
    -8 6 -2
    8 6 2
    9 -6 2
    -9 -6 -2
    -9 6 -2
    9 6 2
    9 6 2
    -9 6 -2
    10 -6 2
    -10 6 -2
    10 6 2
    -10 6 -2
    10 6 2
    11 -6 2
    -11 -6 -2
    11 6 2
    -11 6 -2
    -11 6 -2
    12 -6 2
    -12 -6 -2
    -12 6 -2
    12 6 2
    -13 -6 -2
    13 -6 2
    -13 6 -2
    13 6 2
    14 -6 2
    -14 -6 -2
    14 6 2
    -14 6 -2
    -15 -6 -2
    15 -6 2
    -15 6 -2
    15 6 2
    -16 -6 -2
    16 -6 2
    16 6 2
    -16 6 -2
    15 -7 -2
    -15 -7 2
    15 7 -2
    -15 7 2
    14 -7 -2
    -14 -7 2
    14 7 -2
    -14 7 2
    13 -7 -2
    -13 -7 2
    -13 7 2
    13 7 -2
    -12 -7 2
    12 -7 -2
    -12 7 2
    12 7 -2
    -11 -7 2
    11 -7 -2
    11 7 -2
    -11 7 2
    -11 7 2
    -10 -7 2
    10 -7 -2
    -10 7 2
    -10 7 2
    10 7 -2
    -9 -7 2
    9 -7 -2
    9 7 -2
    -9 7 2
    -9 7 2
    8 -7 -2
    -8 -7 2
    -8 7 2
    -8 7 2
    8 7 -2
    8 7 -2
    -7 -7 2
    7 -7 -2
    -7 7 2
    7 7 -2
    7 7 -2
    -7 7 2
    -6 -7 2
    6 -7 -2
    -6 7 2
    6 7 -2
    6 7 -2
    -6 7 2
    -5 -7 2
    5 -7 -2
    5 7 -2
    -5 7 2
    -5 7 2
    5 7 -2
    4 -7 -2
    -4 -7 2
    4 7 -2
    4 7 -2
    -4 7 2
    -4 7 2
    3 -7 -2
    -3 -7 2
    -3 7 2
    3 7 -2
    3 7 -2
    2 -7 -2
    -2 -7 2
    -2 -7 2
    2 7 -2
    -2 7 2
    -1 -7 2
    1 -7 -2
    1 -7 -2
    -1 -7 2
    1 7 -2
    -1 7 2
    0 -7 2
    0 -7 -2
    0 -7 -2
    0 7 -2
    0 7 2
    -1 -7 -2
    1 -7 2
    -1 -7 -2
    1 7 2
    -1 7 -2
    2 -7 2
    -2 -7 -2
    -2 -7 -2
    2 7 2
    -2 7 -2
    -2 7 -2
    3 -7 2
    -3 -7 -2
    -3 7 -2
    3 7 2
    3 7 2
    -3 7 -2
    4 -7 2
    -4 -7 -2
    4 7 2
    4 7 2
    -4 7 -2
    -4 7 -2
    5 -7 2
    -5 -7 -2
    5 7 2
    -5 7 -2
    5 7 2
    -5 7 -2
    -6 -7 -2
    6 -7 2
    -6 7 -2
    -6 7 -2
    6 7 2
    6 7 2
    -7 -7 -2
    7 -7 2
    -7 7 -2
    7 7 2
    7 7 2
    -7 7 -2
    8 -7 2
    -8 -7 -2
    -8 7 -2
    8 7 2
    -8 7 -2
    8 7 2
    9 -7 2
    -9 -7 -2
    -9 7 -2
    -9 7 -2
    9 7 2
    9 7 2
    10 -7 2
    -10 -7 -2
    -10 7 -2
    10 7 2
    -10 7 -2
    -11 -7 -2
    11 -7 2
    11 7 2
    -11 7 -2
    -11 7 -2
    -12 -7 -2
    12 -7 2
    12 7 2
    -12 7 -2
    -12 7 -2
    -13 -7 -2
    13 -7 2
    -13 7 -2
    13 7 2
    14 -7 2
    -14 -7 -2
    -14 7 -2
    14 7 2
    15 -7 2
    -15 -7 -2
    15 7 2
    -15 7 -2
    -14 8 2
    -13 -8 2
    13 -8 -2
    13 8 -2
    -13 8 2
    -12 -8 2
    12 -8 -2
    12 8 -2
    -12 8 2
    -11 -8 2
    11 -8 -2
    -11 8 2
    -11 8 2
    11 8 -2
    10 -8 -2
    -10 -8 2
    -10 8 2
    10 8 -2
    -10 8 2
    -9 -8 2
    9 -8 -2
    -9 8 2
    -9 8 2
    9 8 -2
    -8 -8 2
    8 -8 -2
    -8 8 2
    -8 8 2
    8 8 -2
    7 -8 -2
    -7 -8 2
    -7 8 2
    7 8 -2
    7 8 -2
    -6 -8 2
    6 -8 -2
    6 8 -2
    -6 8 2
    6 8 -2
    5 -8 -2
    -5 -8 2
    5 8 -2
    -5 8 2
    5 8 -2
    -4 -8 2
    4 -8 -2
    4 8 -2
    4 8 -2
    -4 8 2
    3 -8 -2
    -3 -8 2
    -3 -8 2
    -3 8 2
    3 8 -2
    2 -8 -2
    -2 -8 2
    2 8 -2
    -2 8 2
    1 -8 -2
    -1 -8 2
    1 8 -2
    -1 8 2
    0 -8 2
    0 -8 -2
    0 8 2
    0 8 -2
    1 -8 2
    -1 -8 -2
    -1 -8 -2
    -1 8 -2
    1 8 2
    2 -8 2
    -2 -8 -2
    -2 -8 -2
    -2 8 -2
    2 8 2
    3 -8 2
    -3 -8 -2
    -3 -8 -2
    3 8 2
    -3 8 -2
    -4 -8 -2
    4 -8 2
    4 8 2
    -4 8 -2
    5 -8 2
    -5 -8 -2
    5 8 2
    5 8 2
    -5 8 -2
    -5 8 -2
    -6 -8 -2
    6 -8 2
    6 8 2
    -6 8 -2
    -6 8 -2
    6 8 2
    -7 -8 -2
    7 -8 2
    -7 8 -2
    7 8 2
    -7 8 -2
    7 8 2
    8 -8 2
    -8 -8 -2
    8 8 2
    8 8 2
    -8 8 -2
    -8 8 -2
    -9 -8 -2
    9 -8 2
    9 8 2
    9 8 2
    10 -8 2
    -10 -8 -2
    10 8 2
    -10 8 -2
    -10 8 -2
    -11 -8 -2
    11 -8 2
    -11 8 -2
    -11 8 -2
    11 8 2
    -12 -8 -2
    12 -8 2
    -12 8 -2
    -12 8 -2
    12 8 2
    13 -8 2
    -13 -8 -2
    -13 8 -2
    13 8 2
    -14 8 -2
    -12 -9 2
    11 -9 -2
    -11 -9 2
    11 9 -2
    10 -9 -2
    -10 -9 2
    10 9 -2
    -10 9 2
    9 -9 -2
    -9 -9 2
    -9 9 2
    9 9 -2
    8 -9 -2
    -8 -9 2
    -8 9 2
    8 9 -2
    -7 -9 2
    7 -9 -2
    7 9 -2
    7 9 -2
    -7 9 2
    -6 -9 2
    6 -9 -2
    6 9 -2
    6 9 -2
    -6 9 2
    5 -9 -2
    -5 -9 2
    5 9 -2
    -5 9 2
    -4 -9 2
    4 -9 -2
    -4 9 2
    4 9 -2
    3 -9 -2
    -3 -9 2
    -3 9 2
    3 9 -2
    2 -9 -2
    -2 -9 2
    -2 9 2
    2 9 -2
    -1 -9 2
    1 -9 -2
    1 9 -2
    -1 9 2
    0 -9 2
    0 -9 -2
    0 9 -2
    0 9 2
    -1 -9 -2
    1 -9 2
    1 9 2
    -1 9 -2
    -2 -9 -2
    2 -9 2
    -2 9 -2
    2 9 2
    3 -9 2
    -3 -9 -2
    3 9 2
    -3 9 -2
    -4 -9 -2
    4 -9 2
    -4 -9 -2
    4 9 2
    -4 9 -2
    -5 -9 -2
    5 -9 2
    -5 -9 -2
    -5 9 -2
    5 9 2
    -6 -9 -2
    6 -9 2
    6 9 2
    6 9 2
    -6 9 -2
    7 -9 2
    -7 -9 -2
    7 9 2
    7 9 2
    -7 9 -2
    8 -9 2
    -8 -9 -2
    -8 9 -2
    8 9 2
    8 9 2
    -9 -9 -2
    9 -9 2
    9 9 2
    -9 9 -2
    9 9 2
    -10 -9 -2
    10 -9 2
    -10 9 -2
    10 9 2
    -10 9 -2
    -11 -9 -2
    11 -9 2
    11 9 2
    -11 9 -2
    -11 9 -2
    -12 9 -2
    -12 9 -2
    -10 -10 2
    -10 10 2
    -9 -10 2
    9 -10 -2
    -9 10 2
    9 10 -2
    -8 -10 2
    8 -10 -2
    -8 10 2
    8 10 -2
    7 -10 -2
    -7 10 2
    -6 -10 2
    6 -10 -2
    6 10 -2
    -6 10 2
    5 -10 -2
    -5 -10 2
    5 10 -2
    -5 10 2
    -4 -10 2
    4 -10 -2
    4 10 -2
    -4 10 2
    3 -10 -2
    -3 -10 2
    -3 10 2
    3 10 -2
    -2 -10 2
    2 -10 -2
    -2 10 2
    2 10 -2
    -1 -10 2
    1 -10 -2
    1 10 -2
    -1 10 2
    0 -10 2
    0 -10 -2
    0 10 -2
    0 10 2
    -1 -10 -2
    1 -10 2
    1 10 2
    -1 10 -2
    -2 -10 -2
    2 -10 2
    2 10 2
    -2 10 -2
    3 -10 2
    -3 -10 -2
    3 10 2
    -3 10 -2
    -4 -10 -2
    4 -10 2
    -4 10 -2
    4 10 2
    5 -10 2
    -5 -10 -2
    -5 10 -2
    5 10 2
    6 -10 2
    -6 -10 -2
    -6 -10 -2
    -6 10 -2
    6 10 2
    -7 -10 -2
    -7 -10 -2
    7 -10 2
    -7 10 -2
    7 10 2
    -8 -10 -2
    8 -10 2
    8 10 2
    8 10 2
    -8 10 -2
    9 -10 2
    -9 -10 -2
    9 10 2
    -9 10 -2
    6 11 -2
    5 11 -2
    4 -11 -2
    -4 -11 2
    -4 11 2
    4 11 -2
    -3 -11 2
    3 -11 -2
    3 11 -2
    -3 11 2
    -2 -11 2
    2 -11 -2
    2 11 -2
    -2 11 2
    -1 -11 2
    1 -11 -2
    -1 11 2
    1 11 -2
    0 -11 2
    0 -11 -2
    0 11 -2
    0 11 2
    -1 -11 -2
    1 -11 2
    -1 11 -2
    1 11 2
    2 -11 2
    -2 -11 -2
    -2 11 -2
    2 11 2
    -3 -11 -2
    3 -11 2
    -3 11 -2
    3 11 2
    4 -11 2
    -4 -11 -2
    -4 11 -2
    4 11 2
    5 11 2
    6 11 2
    -20 0 3
    19 0 -3
    -19 0 3
    -18 0 3
    18 0 -3
    17 0 -3
    -17 0 3
    -16 0 3
    -16 0 3
    16 0 -3
    15 0 -3
    -15 0 3
    -15 0 3
    14 0 -3
    -14 0 3
    -14 0 3
    -13 0 3
    13 0 -3
    -13 0 3
    -12 0 3
    12 0 -3
    -12 0 3
    11 0 -3
    -11 0 3
    11 0 -3
    -10 0 3
    10 0 -3
    10 0 -3
    -9 0 3
    9 0 -3
    9 0 -3
    -8 0 3
    8 0 -3
    8 0 -3
    7 0 -3
    -7 0 3
    7 0 -3
    6 0 -3
    6 0 -3
    5 0 -3
    5 0 -3
    -5 0 3
    4 0 -3
    4 0 -3
    -4 0 3
    -3 0 3
    3 0 -3
    -3 0 3
    3 0 -3
    -2 0 3
    2 0 -3
    -2 0 3
    2 0 -3
    1 0 -3
    -1 0 3
    1 0 -3
    0 0 -3
    0 0 3
    0 0 -3
    1 0 3
    -1 0 -3
    -1 0 -3
    -2 0 -3
    -2 0 -3
    2 0 3
    -3 0 -3
    3 0 3
    3 0 3
    -3 0 -3
    4 0 3
    -4 0 -3
    4 0 3
    -4 0 -3
    -5 0 -3
    5 0 3
    5 0 3
    -5 0 -3
    -6 0 -3
    6 0 3
    6 0 3
    -6 0 -3
    7 0 3
    -7 0 -3
    7 0 3
    -7 0 -3
    -8 0 -3
    8 0 3
    -8 0 -3
    8 0 3
    -9 0 -3
    9 0 3
    -9 0 -3
    9 0 3
    -10 0 -3
    10 0 3
    -10 0 -3
    10 0 3
    11 0 3
    11 0 3
    -11 0 -3
    -11 0 -3
    12 0 3
    -12 0 -3
    -12 0 -3
    -13 0 -3
    -13 0 -3
    13 0 3
    -14 0 -3
    14 0 3
    -14 0 -3
    -15 0 -3
    15 0 3
    16 0 3
    -16 0 -3
    -17 0 -3
    17 0 3
    -18 0 -3
    18 0 3
    19 0 3
    19 -1 -3
    -19 -1 3
    -19 1 3
    19 1 -3
    -18 -1 3
    18 -1 -3
    -18 -1 3
    -18 1 3
    18 1 -3
    17 -1 -3
    -17 -1 3
    -17 -1 3
    -17 1 3
    17 1 -3
    -16 -1 3
    16 -1 -3
    -16 -1 3
    16 1 -3
    -16 1 3
    -15 -1 3
    -15 -1 3
    15 -1 -3
    -15 1 3
    15 1 -3
    -14 -1 3
    -14 -1 3
    14 -1 -3
    14 1 -3
    -14 1 3
    -14 1 3
    13 -1 -3
    -13 -1 3
    -13 -1 3
    13 1 -3
    -13 1 3
    -13 1 3
    -12 -1 3
    -12 -1 3
    12 -1 -3
    12 1 -3
    -12 1 3
    11 -1 -3
    11 -1 -3
    -11 -1 3
    -11 -1 3
    -11 1 3
    11 1 -3
    10 -1 -3
    10 -1 -3
    -10 -1 3
    -10 1 3
    10 1 -3
    10 1 -3
    9 -1 -3
    -9 -1 3
    9 1 -3
    -9 1 3
    9 1 -3
    8 -1 -3
    -8 -1 3
    8 -1 -3
    -8 1 3
    8 1 -3
    8 1 -3
    -7 -1 3
    7 -1 -3
    7 1 -3
    -7 1 3
    7 1 -3
    6 -1 -3
    -6 -1 3
    6 1 -3
    6 1 -3
    5 -1 -3
    5 -1 -3
    -5 1 3
    -5 1 3
    4 -1 -3
    4 -1 -3
    -4 -1 3
    4 1 -3
    -4 1 3
    -4 1 3
    4 1 -3
    3 -1 -3
    3 -1 -3
    -3 -1 3
    -3 1 3
    -3 1 3
    3 1 -3
    3 1 -3
    2 -1 -3
    2 -1 -3
    -2 1 3
    2 1 -3
    2 1 -3
    2 1 -3
    -2 1 3
    2 1 -3
    1 -1 -3
    1 -1 -3
    1 1 -3
    1 1 -3
    -1 1 3
    -1 1 3
    1 1 -3
    1 1 -3
    0 -1 -3
    0 -1 3
    0 -1 -3
    0 -1 -3
    0 1 -3
    0 1 -3
    0 1 -3
    0 1 3
    -1 -1 -3
    -1 -1 -3
    1 -1 3
    1 -1 3
    1 1 3
    -1 1 -3
    -1 1 -3
    1 1 3
    2 -1 3
    2 -1 3
    -2 -1 -3
    -2 -1 -3
    2 1 3
    -2 1 -3
    -2 1 -3
    2 1 3
    -3 -1 -3
    -3 -1 -3
    3 -1 3
    3 -1 3
    3 1 3
    3 1 3
    -4 -1 -3
    4 -1 3
    -4 -1 -3
    4 1 3
    -4 1 -3
    4 1 3
    -4 1 -3
    5 -1 3
    5 -1 3
    -5 -1 -3
    -5 -1 -3
    5 1 3
    -5 1 -3
    -5 1 -3
    5 1 3
    6 -1 3
    6 -1 3
    -6 -1 -3
    -6 -1 -3
    -6 1 -3
    6 1 3
    -6 1 -3
    6 1 3
    7 -1 3
    -7 -1 -3
    -7 -1 -3
    7 1 3
    7 1 3
    8 -1 3
    -8 -1 -3
    -8 -1 -3
    8 -1 3
    8 1 3
    8 1 3
    -8 1 -3
    -8 1 -3
    9 -1 3
    -9 -1 -3
    9 -1 3
    -9 -1 -3
    -9 1 -3
    9 1 3
    9 1 3
    -9 1 -3
    10 -1 3
    -10 -1 -3
    10 -1 3
    -10 -1 -3
    -10 1 -3
    -10 1 -3
    10 1 3
    10 1 3
    -11 -1 -3
    11 -1 3
    -11 -1 -3
    11 -1 3
    -11 1 -3
    11 1 3
    11 1 3
    -11 1 -3
    12 -1 3
    -12 -1 -3
    -12 -1 -3
    -12 1 -3
    12 1 3
    13 -1 3
    -13 -1 -3
    -13 -1 -3
    13 1 3
    -13 1 -3
    -14 -1 -3
    -14 -1 -3
    14 -1 3
    -14 1 -3
    14 1 3
    -15 -1 -3
    15 -1 3
    -15 -1 -3
    -15 1 -3
    15 1 3
    -16 -1 -3
    16 -1 3
    -16 -1 -3
    16 1 3
    -16 1 -3
    17 -1 3
    17 1 3
    -17 1 -3
    18 -1 3
    -18 1 -3
    18 1 3
    19 -1 3
    19 1 3
    -19 1 -3
    19 -2 -3
    -19 -2 3
    -19 2 3
    19 2 -3
    18 -2 -3
    -18 -2 3
    18 2 -3
    -18 2 3
    17 -2 -3
    -17 -2 3
    17 2 -3
    -17 2 3
    16 -2 -3
    -16 -2 3
    -16 -2 3
    -16 2 3
    16 2 -3
    -15 -2 3
    -15 -2 3
    15 -2 -3
    15 2 -3
    -15 2 3
    14 -2 -3
    -14 -2 3
    -14 -2 3
    -14 2 3
    14 2 -3
    13 -2 -3
    -13 -2 3
    -13 -2 3
    -13 2 3
    13 2 -3
    12 -2 -3
    12 -2 -3
    -12 -2 3
    -12 -2 3
    -12 2 3
    12 2 -3
    11 -2 -3
    -11 -2 3
    -11 -2 3
    11 -2 -3
    -11 2 3
    11 2 -3
    10 -2 -3
    10 -2 -3
    -10 -2 3
    -10 2 3
    10 2 -3
    9 -2 -3
    9 -2 -3
    -9 -2 3
    -9 2 3
    -9 2 3
    9 2 -3
    8 -2 -3
    -8 -2 3
    8 -2 -3
    8 2 -3
    -8 2 3
    -8 2 3
    8 2 -3
    -7 -2 3
    7 -2 -3
    -7 2 3
    -7 2 3
    6 -2 -3
    6 -2 -3
    -6 -2 3
    6 2 -3
    6 2 -3
    6 2 -3
    -6 2 3
    5 -2 -3
    5 -2 -3
    -5 -2 3
    -5 2 3
    5 2 -3
    -5 2 3
    5 2 -3
    5 2 -3
    4 -2 -3
    -4 -2 3
    4 -2 -3
    -4 2 3
    4 2 -3
    4 2 -3
    4 2 -3
    -4 2 3
    -3 -2 3
    3 -2 -3
    3 -2 -3
    3 2 -3
    3 2 -3
    -3 2 3
    -3 2 3
    3 2 -3
    2 -2 -3
    2 -2 -3
    2 2 -3
    -2 2 3
    2 2 -3
    -2 2 3
    2 2 -3
    2 2 -3
    1 -2 -3
    1 -2 -3
    1 2 -3
    1 2 -3
    -1 2 3
    1 2 -3
    -1 2 3
    1 2 -3
    0 -2 -3
    0 -2 -3
    0 2 -3
    0 2 3
    0 2 -3
    0 2 -3
    0 2 -3
    0 2 3
    1 -2 3
    -1 -2 -3
    1 2 3
    1 2 3
    -2 -2 -3
    2 -2 3
    -2 2 -3
    -2 2 -3
    2 2 3
    2 2 3
    -3 2 -3
    3 2 3
    3 2 3
    -3 2 -3
    -4 -2 -3
    4 -2 3
    4 2 3
    4 2 3
    -4 2 -3
    -4 2 -3
    -5 -2 -3
    5 -2 3
    5 -2 3
    -5 -2 -3
    5 2 3
    5 2 3
    -5 2 -3
    -6 -2 -3
    6 -2 3
    -6 -2 -3
    6 2 3
    6 2 3
    7 -2 3
    -7 -2 -3
    -7 -2 -3
    7 -2 3
    7 2 3
    7 2 3
    -7 2 -3
    -8 -2 -3
    8 -2 3
    8 -2 3
    -8 -2 -3
    -8 2 -3
    8 2 3
    8 2 3
    9 -2 3
    9 -2 3
    9 2 3
    -9 2 -3
    9 2 3
    -9 2 -3
    -10 -2 -3
    -10 -2 -3
    10 -2 3
    10 -2 3
    10 2 3
    10 2 3
    -10 2 -3
    11 -2 3
    -11 -2 -3
    11 -2 3
    -11 -2 -3
    11 2 3
    -11 2 -3
    11 2 3
    12 -2 3
    -12 -2 -3
    -12 -2 -3
    12 -2 3
    -12 2 -3
    12 2 3
    -13 -2 -3
    -13 -2 -3
    13 -2 3
    -13 2 -3
    13 2 3
    14 -2 3
    -14 -2 -3
    -14 2 -3
    14 2 3
    15 -2 3
    -15 -2 -3
    -15 2 -3
    15 2 3
    -16 -2 -3
    16 -2 3
    -16 2 -3
    16 2 3
    17 -2 3
    -17 -2 -3
    17 2 3
    -17 2 -3
    18 -2 3
    -18 2 -3
    18 2 3
    19 -2 3
    -19 2 -3
    19 2 3
    -19 -3 3
    18 -3 -3
    -18 -3 3
    -18 3 3
    18 3 -3
    -17 -3 3
    17 -3 -3
    17 3 -3
    -17 3 3
    -16 -3 3
    16 -3 -3
    -16 3 3
    16 3 -3
    -15 -3 3
    15 -3 -3
    -15 3 3
    15 3 -3
    -14 -3 3
    14 -3 -3
    14 3 -3
    -14 3 3
    13 -3 -3
    -13 -3 3
    -13 -3 3
    13 3 -3
    -13 3 3
    -12 -3 3
    12 -3 -3
    -12 -3 3
    12 3 -3
    -12 3 3
    -11 -3 3
    -11 -3 3
    11 -3 -3
    11 3 -3
    -11 3 3
    -10 -3 3
    10 -3 -3
    -10 -3 3
    10 -3 -3
    -10 3 3
    10 3 -3
    9 -3 -3
    -9 -3 3
    9 -3 -3
    -9 -3 3
    9 3 -3
    -9 3 3
    -9 3 3
    -8 -3 3
    -8 -3 3
    8 -3 -3
    8 -3 -3
    -8 3 3
    8 3 -3
    -8 3 3
    8 3 -3
    -7 -3 3
    7 -3 -3
    7 -3 -3
    -7 -3 3
    7 3 -3
    -7 3 3
    -7 3 3
    7 3 -3
    -6 -3 3
    6 -3 -3
    6 -3 -3
    -6 3 3
    6 3 -3
    -6 3 3
    6 3 -3
    6 3 -3
    -5 -3 3
    5 -3 -3
    5 -3 -3
    5 3 -3
    -5 3 3
    5 3 -3
    5 3 -3
    -5 3 3
    4 -3 -3
    -4 -3 3
    4 -3 -3
    4 3 -3
    -4 3 3
    4 3 -3
    4 3 -3
    -4 3 3
    3 -3 -3
    3 -3 -3
    -3 3 3
    3 3 -3
    3 3 -3
    3 3 -3
    3 3 -3
    -3 3 3
    2 -3 -3
    2 -3 -3
    2 3 -3
    2 3 -3
    2 3 -3
    -2 3 3
    -2 3 3
    1 -3 -3
    1 3 -3
    1 3 -3
    1 3 -3
    1 3 -3
    -1 3 3
    0 -3 -3
    0 -3 -3
    0 3 -3
    0 3 -3
    0 3 3
    0 3 -3
    -1 -3 -3
    1 -3 3
    1 3 3
    1 3 3
    -1 3 -3
    -1 3 -3
    2 -3 3
    -2 3 -3
    2 3 3
    -2 3 -3
    2 3 3
    3 -3 3
    -3 -3 -3
    3 3 3
    -3 3 -3
    -3 3 -3
    3 3 3
    4 -3 3
    -4 -3 -3
    -4 3 -3
    -4 3 -3
    4 3 3
    4 3 3
    5 -3 3
    -5 -3 -3
    5 3 3
    5 3 3
    -6 -3 -3
    6 -3 3
    6 3 3
    6 3 3
    -6 3 -3
    -6 3 -3
    7 -3 3
    -7 -3 -3
    -7 3 -3
    7 3 3
    -7 3 -3
    7 3 3
    -8 -3 -3
    8 -3 3
    8 -3 3
    8 3 3
    -8 3 -3
    8 3 3
    -9 -3 -3
    9 -3 3
    -9 -3 -3
    9 -3 3
    -9 3 -3
    9 3 3
    9 3 3
    10 -3 3
    -10 -3 -3
    10 -3 3
    10 3 3
    10 3 3
    11 -3 3
    11 -3 3
    -11 -3 -3
    11 3 3
    -11 3 -3
    11 3 3
    -12 -3 -3
    12 -3 3
    12 -3 3
    -12 3 -3
    12 3 3
    13 -3 3
    -13 -3 -3
    13 3 3
    -13 3 -3
    14 -3 3
    -14 -3 -3
    -14 3 -3
    14 3 3
    15 -3 3
    -15 -3 -3
    -15 3 -3
    15 3 3
    16 -3 3
    -16 -3 -3
    16 3 3
    -16 3 -3
    -17 -3 -3
    17 -3 3
    -17 3 -3
    17 3 3
    -18 -3 -3
    18 -3 3
    18 3 3
    -18 3 -3
    -19 -3 -3
    -18 -4 3
    18 -4 -3
    18 4 -3
    -18 4 3
    17 -4 -3
    -17 -4 3
    17 4 -3
    -17 4 3
    -16 -4 3
    16 -4 -3
    16 4 -3
    -16 4 3
    -15 -4 3
    15 -4 -3
    15 4 -3
    -15 4 3
    14 -4 -3
    -14 -4 3
    14 4 -3
    -14 4 3
    -13 -4 3
    13 -4 -3
    13 4 -3
    -13 4 3
    12 -4 -3
    -12 -4 3
    -12 4 3
    12 4 -3
    11 -4 -3
    -11 -4 3
    11 4 -3
    -11 4 3
    -10 -4 3
    10 -4 -3
    -10 -4 3
    -10 4 3
    10 4 -3
    -10 4 3
    -9 -4 3
    9 -4 -3
    -9 -4 3
    -9 4 3
    9 4 -3
    -9 4 3
    8 -4 -3
    -8 -4 3
    -8 -4 3
    -8 4 3
    -8 4 3
    8 4 -3
    8 4 -3
    -7 -4 3
    7 -4 -3
    -7 -4 3
    7 -4 -3
    -7 4 3
    7 4 -3
    7 4 -3
    -7 4 3
    6 -4 -3
    6 -4 -3
    -6 -4 3
    -6 -4 3
    6 4 -3
    -6 4 3
    -6 4 3
    6 4 -3
    -5 -4 3
    5 -4 -3
    5 -4 -3
    -5 -4 3
    5 4 -3
    -5 4 3
    -5 4 3
    5 4 -3
    4 -4 -3
    -4 -4 3
    4 -4 -3
    -4 -4 3
    4 4 -3
    4 4 -3
    -4 4 3
    -4 4 3
    3 -4 -3
    -3 -4 3
    3 -4 -3
    3 4 -3
    3 4 -3
    3 4 -3
    -3 4 3
    -3 4 3
    -2 -4 3
    2 -4 -3
    2 -4 -3
    2 4 -3
    2 4 -3
    -2 4 3
    2 4 -3
    -2 4 3
    -1 -4 3
    1 -4 -3
    1 -4 -3
    1 4 -3
    -1 4 3
    1 4 -3
    -1 4 3
    1 4 -3
    0 -4 3
    0 -4 -3
    0 4 -3
    0 4 -3
    0 4 3
    1 -4 3
    1 -4 3
    -1 -4 -3
    -1 4 -3
    1 4 3
    -1 4 -3
    1 4 3
    2 -4 3
    -2 -4 -3
    2 4 3
    2 4 3
    -2 4 -3
    -2 4 -3
    -3 -4 -3
    3 -4 3
    -3 4 -3
    -3 4 -3
    3 4 3
    3 4 3
    4 -4 3
    -4 -4 -3
    4 4 3
    -4 4 -3
    4 4 3
    -4 4 -3
    5 -4 3
    -5 -4 -3
    5 4 3
    -5 4 -3
    5 4 3
    -5 4 -3
    -6 -4 -3
    6 -4 3
    6 4 3
    6 4 3
    -6 4 -3
    -6 4 -3
    7 -4 3
    -7 -4 -3
    7 4 3
    7 4 3
    -7 4 -3
    -7 4 -3
    -8 -4 -3
    8 -4 3
    -8 4 -3
    -8 4 -3
    8 4 3
    8 4 3
    -9 -4 -3
    9 -4 3
    9 4 3
    -9 4 -3
    9 4 3
    10 -4 3
    -10 -4 -3
    10 -4 3
    10 4 3
    -10 4 -3
    10 4 3
    -11 -4 -3
    11 -4 3
    11 -4 3
    -11 4 -3
    11 4 3
    12 -4 3
    -12 -4 -3
    12 -4 3
    -12 4 -3
    12 4 3
    -13 -4 -3
    13 -4 3
    13 4 3
    -13 4 -3
    -14 -4 -3
    14 -4 3
    14 4 3
    -14 4 -3
    -15 -4 -3
    15 -4 3
    -15 4 -3
    15 4 3
    16 -4 3
    -16 -4 -3
    -16 4 -3
    16 4 3
    -17 -4 -3
    17 -4 3
    -17 4 -3
    17 4 3
    -18 -4 -3
    18 -4 3
    18 4 3
    17 -5 -3
    -17 -5 3
    17 5 -3
    -17 5 3
    16 -5 -3
    -16 -5 3
    16 5 -3
    -16 5 3
    15 -5 -3
    -15 -5 3
    15 5 -3
    -15 5 3
    -14 -5 3
    14 -5 -3
    -14 5 3
    14 5 -3
    13 -5 -3
    -13 -5 3
    13 5 -3
    -13 5 3
    -12 -5 3
    12 -5 -3
    -12 5 3
    12 5 -3
    -11 -5 3
    11 -5 -3
    -11 5 3
    11 5 -3
    -10 -5 3
    10 -5 -3
    -10 5 3
    10 5 -3
    -10 5 3
    9 -5 -3
    -9 -5 3
    -9 5 3
    9 5 -3
    -9 5 3
    8 -5 -3
    -8 -5 3
    8 5 -3
    -8 5 3
    8 5 -3
    -8 5 3
    7 -5 -3
    -7 -5 3
    -7 5 3
    7 5 -3
    -7 5 3
    7 5 -3
    -6 -5 3
    6 -5 -3
    -6 -5 3
    -6 5 3
    6 5 -3
    6 5 -3
    -5 -5 3
    -5 -5 3
    5 -5 -3
    5 5 -3
    5 5 -3
    -5 5 3
    -5 5 3
    4 -5 -3
    -4 -5 3
    -4 5 3
    4 5 -3
    4 5 -3
    -4 5 3
    3 -5 -3
    -3 -5 3
    3 -5 -3
    3 5 -3
    -3 5 3
    3 5 -3
    3 5 -3
    -3 5 3
    -2 -5 3
    2 -5 -3
    2 5 -3
    2 5 -3
    2 5 -3
    -1 -5 3
    1 -5 -3
    1 -5 -3
    -1 5 3
    1 5 -3
    1 5 -3
    1 5 -3
    -1 5 3
    0 -5 -3
    0 -5 -3
    0 -5 3
    0 5 3
    -1 -5 -3
    -1 5 -3
    1 5 3
    -1 5 -3
    2 -5 3
    -2 -5 -3
    -2 5 -3
    -2 5 -3
    2 5 3
    2 5 3
    3 -5 3
    -3 -5 -3
    -3 5 -3
    3 5 3
    -3 5 -3
    3 5 3
    4 -5 3
    -4 -5 -3
    -4 5 -3
    -4 5 -3
    4 5 3
    4 5 3
    5 -5 3
    -5 -5 -3
    5 5 3
    -5 5 -3
    5 5 3
    -5 5 -3
    6 -5 3
    -6 -5 -3
    6 5 3
    6 5 3
    -6 5 -3
    -6 5 -3
    7 -5 3
    -7 -5 -3
    -7 5 -3
    -7 5 -3
    7 5 3
    7 5 3
    8 -5 3
    -8 -5 -3
    8 5 3
    -8 5 -3
    -8 5 -3
    8 5 3
    -9 -5 -3
    9 -5 3
    -9 5 -3
    -9 5 -3
    9 5 3
    9 5 3
    10 -5 3
    -10 -5 -3
    10 5 3
    -10 5 -3
    10 5 3
    -10 5 -3
    11 -5 3
    -11 -5 -3
    11 -5 3
    11 5 3
    -11 5 -3
    12 -5 3
    -12 -5 -3
    12 -5 3
    12 5 3
    -12 5 -3
    -13 -5 -3
    13 -5 3
    13 5 3
    -13 5 -3
    14 -5 3
    -14 -5 -3
    14 5 3
    -14 5 -3
    15 -5 3
    -15 -5 -3
    -15 5 -3
    15 5 3
    -16 -5 -3
    16 -5 3
    16 5 3
    -16 5 -3
    17 -5 3
    -17 -5 -3
    -17 5 -3
    17 5 3
    16 -6 -3
    -16 -6 3
    -16 6 3
    16 6 -3
    15 -6 -3
    -15 -6 3
    15 6 -3
    -15 6 3
    -14 -6 3
    14 -6 -3
    -14 6 3
    14 6 -3
    13 -6 -3
    -13 -6 3
    13 6 -3
    -13 6 3
    12 -6 -3
    -12 -6 3
    -12 6 3
    12 6 -3
    11 -6 -3
    -11 -6 3
    -11 6 3
    11 6 -3
    10 -6 -3
    -10 -6 3
    -10 6 3
    10 6 -3
    -10 6 3
    -9 -6 3
    9 -6 -3
    -9 6 3
    9 6 -3
    -9 6 3
    8 -6 -3
    -8 -6 3
    -8 6 3
    -8 6 3
    8 6 -3
    8 6 -3
    7 -6 -3
    -7 -6 3
    -7 6 3
    -7 6 3
    7 6 -3
    7 6 -3
    6 -6 -3
    -6 -6 3
    -6 6 3
    6 6 -3
    -6 6 3
    6 6 -3
    5 -6 -3
    -5 -6 3
    5 6 -3
    -5 6 3
    5 6 -3
    -5 6 3
    -4 -6 3
    4 -6 -3
    4 6 -3
    -4 6 3
    4 6 -3
    -4 6 3
    3 -6 -3
    3 -6 -3
    -3 -6 3
    -3 6 3
    3 6 -3
    -3 6 3
    3 6 -3
    -2 -6 3
    2 -6 -3
    2 -6 -3
    -2 6 3
    2 6 -3
    2 6 -3
    -2 6 3
    2 6 -3
    1 -6 -3
    -1 -6 3
    -1 -6 3
    1 -6 -3
    1 6 -3
    1 6 -3
    -1 6 3
    0 -6 3
    0 -6 -3
    0 -6 3
    0 6 -3
    0 6 3
    0 6 -3
    1 -6 3
    -1 -6 -3
    -1 -6 -3
    1 6 3
    -1 6 -3
    -1 6 -3
    2 -6 3
    -2 -6 -3
    -2 6 -3
    -2 6 -3
    2 6 3
    3 -6 3
    -3 -6 -3
    3 6 3
    -3 6 -3
    -3 6 -3
    3 6 3
    -4 -6 -3
    4 -6 3
    4 6 3
    4 6 3
    -4 6 -3
    -4 6 -3
    5 -6 3
    -5 -6 -3
    5 6 3
    5 6 3
    -5 6 -3
    -5 6 -3
    6 -6 3
    -6 -6 -3
    6 6 3
    -6 6 -3
    -6 6 -3
    6 6 3
    7 -6 3
    -7 -6 -3
    7 6 3
    -7 6 -3
    -7 6 -3
    7 6 3
    8 -6 3
    -8 -6 -3
    8 6 3
    8 6 3
    -9 -6 -3
    9 -6 3
    9 6 3
    -9 6 -3
    9 6 3
    -9 6 -3
    10 -6 3
    -10 -6 -3
    -10 6 -3
    -10 6 -3
    10 6 3
    10 6 3
    11 -6 3
    -11 -6 -3
    -11 6 -3
    -11 6 -3
    11 6 3
    12 -6 3
    -12 -6 -3
    12 -6 3
    -12 6 -3
    12 6 3
    -13 -6 -3
    13 -6 3
    -13 6 -3
    13 6 3
    -14 -6 -3
    14 -6 3
    -14 6 -3
    14 6 3
    -15 -6 -3
    15 -6 3
    15 6 3
    -15 6 -3
    16 -6 3
    -16 -6 -3
    16 6 3
    -16 6 -3
    -15 -7 3
    15 -7 -3
    -15 7 3
    15 7 -3
    -14 -7 3
    14 -7 -3
    -14 7 3
    14 7 -3
    -13 -7 3
    13 -7 -3
    -13 7 3
    13 7 -3
    12 -7 -3
    -12 -7 3
    -12 7 3
    12 7 -3
    -11 -7 3
    11 -7 -3
    11 7 -3
    -11 7 3
    10 -7 -3
    -10 -7 3
    -10 7 3
    10 7 -3
    -10 7 3
    9 -7 -3
    -9 -7 3
    9 7 -3
    -9 7 3
    -9 7 3
    8 -7 -3
    -8 -7 3
    -8 7 3
    -8 7 3
    8 7 -3
    -7 -7 3
    7 -7 -3
    7 7 -3
    -7 7 3
    7 7 -3
    -7 7 3
    -6 -7 3
    6 -7 -3
    6 7 -3
    6 7 -3
    -6 7 3
    -6 7 3
    5 -7 -3
    -5 -7 3
    -5 7 3
    5 7 -3
    5 7 -3
    -5 7 3
    -4 -7 3
    4 -7 -3
    4 7 -3
    -4 7 3
    4 7 -3
    3 -7 -3
    -3 -7 3
    3 7 -3
    3 7 -3
    -3 7 3
    2 -7 -3
    -2 -7 3
    -2 -7 3
    2 7 -3
    -2 7 3
    1 -7 -3
    -1 -7 3
    1 -7 -3
    -1 -7 3
    -1 7 3
    1 7 -3
    0 -7 3
    0 -7 -3
    0 -7 -3
    0 7 -3
    0 7 3
    -1 -7 -3
    -1 -7 -3
    1 -7 3
    -1 7 -3
    1 7 3
    -1 7 -3
    2 -7 3
    -2 -7 -3
    -2 -7 -3
    -2 7 -3
    -2 7 -3
    2 7 3
    -3 -7 -3
    3 -7 3
    3 7 3
    -3 7 -3
    -3 7 -3
    4 -7 3
    -4 -7 -3
    4 7 3
    -4 7 -3
    -4 7 -3
    4 7 3
    5 -7 3
    -5 -7 -3
    5 7 3
    5 7 3
    -5 7 -3
    -5 7 -3
    -6 -7 -3
    6 -7 3
    6 7 3
    -6 7 -3
    -6 7 -3
    6 7 3
    7 -7 3
    -7 -7 -3
    7 7 3
    -7 7 -3
    7 7 3
    -7 7 -3
    8 -7 3
    -8 -7 -3
    8 7 3
    8 7 3
    -8 7 -3
    -8 7 -3
    9 -7 3
    -9 -7 -3
    9 7 3
    -9 7 -3
    9 7 3
    -9 7 -3
    10 -7 3
    -10 -7 -3
    10 7 3
    10 7 3
    -10 7 -3
    -10 7 -3
    11 -7 3
    -11 -7 -3
    11 7 3
    -11 7 -3
    -11 7 -3
    12 -7 3
    -12 -7 -3
    12 -7 3
    12 7 3
    -12 7 -3
    13 -7 3
    -13 -7 -3
    13 7 3
    -13 7 -3
    14 -7 3
    -14 -7 -3
    14 7 3
    -14 7 -3
    15 -7 3
    15 7 3
    -15 7 -3
    -14 8 3
    13 -8 -3
    -13 -8 3
    13 8 -3
    -13 8 3
    12 -8 -3
    -12 -8 3
    -12 8 3
    12 8 -3
    -11 -8 3
    11 -8 -3
    -11 8 3
    11 8 -3
    -10 -8 3
    10 -8 -3
    10 8 -3
    -10 8 3
    -10 8 3
    -9 -8 3
    9 -8 -3
    -9 8 3
    -9 8 3
    9 8 -3
    8 -8 -3
    -8 -8 3
    -8 8 3
    8 8 -3
    7 -8 -3
    -7 -8 3
    7 8 -3
    7 8 -3
    -7 8 3
    -6 -8 3
    6 -8 -3
    6 8 -3
    -6 8 3
    6 8 -3
    -5 -8 3
    5 -8 -3
    5 8 -3
    -5 8 3
    5 8 -3
    -4 -8 3
    4 -8 -3
    4 8 -3
    4 8 -3
    -4 8 3
    -3 -8 3
    3 -8 -3
    -3 -8 3
    -3 8 3
    3 8 -3
    2 -8 -3
    -2 -8 3
    2 8 -3
    -2 8 3
    -1 -8 3
    1 -8 -3
    -1 8 3
    1 8 -3
    0 -8 3
    0 -8 -3
    0 8 -3
    0 8 3
    -1 -8 -3
    -1 -8 -3
    1 -8 3
    -1 8 -3
    1 8 3
    -2 -8 -3
    2 -8 3
    -2 -8 -3
    -2 8 -3
    2 8 3
    3 -8 3
    -3 -8 -3
    -3 -8 -3
    3 8 3
    -3 8 -3
    -4 -8 -3
    -4 -8 -3
    4 -8 3
    -4 8 -3
    4 8 3
    5 -8 3
    -5 -8 -3
    5 8 3
    5 8 3
    -5 8 -3
    -5 8 -3
    6 -8 3
    -6 -8 -3
    -6 8 -3
    6 8 3
    6 8 3
    -6 8 -3
    -7 -8 -3
    7 -8 3
    -7 8 -3
    -7 8 -3
    7 8 3
    7 8 3
    -8 -8 -3
    8 -8 3
    8 8 3
    -8 8 -3
    -8 8 -3
    8 8 3
    -9 -8 -3
    9 -8 3
    9 8 3
    -9 8 -3
    9 8 3
    -9 8 -3
    -10 -8 -3
    10 -8 3
    -10 8 -3
    -10 8 -3
    10 8 3
    11 -8 3
    -11 -8 -3
    -11 8 -3
    -11 8 -3
    11 8 3
    -12 -8 -3
    12 -8 3
    -12 8 -3
    12 8 3
    -12 8 -3
    13 -8 3
    -13 -8 -3
    13 8 3
    -13 8 -3
    -12 -9 3
    -11 -9 3
    11 -9 -3
    11 9 -3
    10 -9 -3
    -10 -9 3
    10 9 -3
    -10 9 3
    -9 -9 3
    9 -9 -3
    -9 9 3
    9 9 -3
    8 -9 -3
    -8 -9 3
    -8 9 3
    8 9 -3
    7 -9 -3
    -7 -9 3
    -7 9 3
    7 9 -3
    7 9 -3
    6 -9 -3
    -6 -9 3
    6 9 -3
    -6 9 3
    6 9 -3
    5 -9 -3
    5 9 -3
    -5 9 3
    -4 -9 3
    4 -9 -3
    -4 9 3
    4 9 -3
    -3 -9 3
    3 -9 -3
    -3 9 3
    3 9 -3
    -2 -9 3
    2 -9 -3
    -2 9 3
    2 9 -3
    -1 -9 3
    1 -9 -3
    1 9 -3
    -1 9 3
    0 -9 3
    0 -9 -3
    0 9 -3
    0 9 3
    -1 -9 -3
    1 -9 3
    -1 9 -3
    1 9 3
    2 -9 3
    -2 -9 -3
    -2 9 -3
    2 9 3
    -3 -9 -3
    -3 -9 -3
    3 -9 3
    3 9 3
    -3 9 -3
    -4 -9 -3
    -4 -9 -3
    4 -9 3
    4 9 3
    -4 9 -3
    -5 -9 -3
    5 -9 3
    -5 -9 -3
    -5 9 -3
    5 9 3
    -6 -9 -3
    6 -9 3
    6 9 3
    -6 9 -3
    7 -9 3
    -7 -9 -3
    7 9 3
    -7 9 -3
    7 9 3
    -8 -9 -3
    8 -9 3
    8 9 3
    -8 9 -3
    8 9 3
    9 -9 3
    -9 -9 -3
    -9 9 -3
    9 9 3
    -9 9 -3
    9 9 3
    -10 -9 -3
    10 -9 3
    -10 9 -3
    10 9 3
    -10 9 -3
    -11 -9 -3
    11 -9 3
    -11 9 -3
    -11 9 -3
    11 9 3
    -12 9 -3
    -12 9 -3
    -10 -10 3
    -10 10 3
    9 -10 -3
    -9 -10 3
    -9 10 3
    9 10 -3
    8 -10 -3
    8 10 -3
    -8 10 3
    7 -10 -3
    -7 10 3
    -6 -10 3
    6 -10 -3
    -6 10 3
    6 10 -3
    -5 -10 3
    5 -10 -3
    -5 10 3
    5 10 -3
    4 -10 -3
    -4 -10 3
    -4 10 3
    4 10 -3
    -3 -10 3
    3 -10 -3
    -3 10 3
    3 10 -3
    2 -10 -3
    -2 -10 3
    2 10 -3
    -2 10 3
    1 -10 -3
    -1 -10 3
    -1 10 3
    1 10 -3
    0 -10 3
    0 -10 -3
    0 10 -3
    0 10 3
    -1 -10 -3
    1 -10 3
    1 10 3
    -1 10 -3
    -2 -10 -3
    2 -10 3
    -2 10 -3
    2 10 3
    -3 -10 -3
    3 -10 3
    3 10 3
    -3 10 -3
    4 -10 3
    -4 -10 -3
    4 10 3
    -4 10 -3
    5 -10 3
    -5 -10 -3
    5 10 3
    -5 10 -3
    -6 -10 -3
    6 -10 3
    -6 -10 -3
    -6 10 -3
    6 10 3
    -7 -10 -3
    7 -10 3
    -7 -10 -3
    7 10 3
    -7 10 -3
    8 -10 3
    -8 -10 -3
    -8 10 -3
    8 10 3
    -9 -10 -3
    9 -10 3
    -9 10 -3
    5 11 -3
    -4 -11 3
    4 -11 -3
    4 11 -3
    -4 11 3
    -3 -11 3
    3 -11 -3
    3 11 -3
    -3 11 3
    2 -11 -3
    -2 -11 3
    -2 11 3
    2 11 -3
    -1 -11 3
    1 -11 -3
    1 11 -3
    -1 11 3
    0 -11 3
    0 -11 -3
    0 11 3
    0 11 -3
    1 -11 3
    -1 -11 -3
    1 11 3
    -1 11 -3
    -2 -11 -3
    2 -11 3
    2 11 3
    -2 11 -3
    3 -11 3
    -3 -11 -3
    3 11 3
    -3 11 -3
    4 -11 3
    -4 -11 -3
    4 11 3
    5 11 3
    19 0 -4
    -19 0 4
    -18 0 4
    18 0 -4
    -17 0 4
    17 0 -4
    16 0 -4
    -16 0 4
    -16 0 4
    -15 0 4
    15 0 -4
    -15 0 4
    14 0 -4
    -14 0 4
    -14 0 4
    13 0 -4
    -13 0 4
    -12 0 4
    12 0 -4
    12 0 -4
    11 0 -4
    -11 0 4
    11 0 -4
    -10 0 4
    10 0 -4
    10 0 -4
    9 0 -4
    -9 0 4
    9 0 -4
    8 0 -4
    -8 0 4
    8 0 -4
    7 0 -4
    -7 0 4
    7 0 -4
    6 0 -4
    6 0 -4
    -6 0 4
    5 0 -4
    -5 0 4
    4 0 -4
    -4 0 4
    4 0 -4
    -3 0 4
    3 0 -4
    -3 0 4
    -2 0 4
    2 0 -4
    2 0 -4
    -2 0 4
    1 0 -4
    1 0 -4
    -1 0 4
    0 0 -4
    0 0 -4
    0 0 4
    1 0 4
    -1 0 -4
    -1 0 -4
    -2 0 -4
    2 0 4
    -2 0 -4
    -3 0 -4
    -3 0 -4
    3 0 4
    4 0 4
    -4 0 -4
    4 0 4
    -4 0 -4
    -5 0 -4
    -5 0 -4
    6 0 4
    6 0 4
    -6 0 -4
    -6 0 -4
    -7 0 -4
    -7 0 -4
    7 0 4
    7 0 4
    -8 0 -4
    8 0 4
    -8 0 -4
    8 0 4
    -9 0 -4
    -9 0 -4
    9 0 4
    9 0 4
    10 0 4
    10 0 4
    -10 0 -4
    -10 0 -4
    -11 0 -4
    11 0 4
    11 0 4
    -11 0 -4
    -12 0 -4
    12 0 4
    12 0 4
    -12 0 -4
    -13 0 -4
    -13 0 -4
    13 0 4
    14 0 4
    -14 0 -4
    15 0 4
    -15 0 -4
    16 0 4
    -16 0 -4
    -17 0 -4
    17 0 4
    18 0 4
    -18 0 -4
    19 0 4
    19 -1 -4
    -19 -1 4
    -19 1 4
    19 1 -4
    -18 -1 4
    18 -1 -4
    -18 -1 4
    18 1 -4
    -18 1 4
    17 -1 -4
    -17 -1 4
    -17 -1 4
    17 1 -4
    -17 1 4
    16 -1 -4
    -16 -1 4
    -16 -1 4
    -16 1 4
    16 1 -4
    -15 -1 4
    -15 -1 4
    15 -1 -4
    15 1 -4
    -15 1 4
    -14 -1 4
    -14 -1 4
    14 -1 -4
    -14 1 4
    -14 1 4
    14 1 -4
    -13 -1 4
    13 -1 -4
    13 -1 -4
    -13 -1 4
    13 1 -4
    -13 1 4
    -12 -1 4
    12 -1 -4
    12 -1 -4
    12 1 -4
    -12 1 4
    11 -1 -4
    11 -1 -4
    -11 -1 4
    11 1 -4
    11 1 -4
    -11 1 4
    -10 -1 4
    10 -1 -4
    10 1 -4
    9 -1 -4
    9 -1 -4
    -9 -1 4
    -9 1 4
    9 1 -4
    9 1 -4
    8 -1 -4
    -8 -1 4
    8 -1 -4
    8 1 -4
    8 1 -4
    -8 1 4
    -7 -1 4
    7 -1 -4
    7 -1 -4
    -7 1 4
    7 1 -4
    7 1 -4
    -6 -1 4
    6 -1 -4
    6 -1 -4
    -6 1 4
    6 1 -4
    6 1 -4
    -6 1 4
    -5 -1 4
    5 -1 -4
    5 -1 -4
    5 1 -4
    5 1 -4
    -5 1 4
    -5 1 4
    -4 -1 4
    -4 -1 4
    4 -1 -4
    4 -1 -4
    -4 1 4
    4 1 -4
    -4 1 4
    4 1 -4
    -3 -1 4
    3 -1 -4
    3 -1 -4
    -3 -1 4
    3 1 -4
    3 1 -4
    -3 1 4
    -3 1 4
    -2 -1 4
    2 -1 -4
    2 -1 -4
    2 1 -4
    -2 1 4
    2 1 -4
    -2 1 4
    2 1 -4
    -1 -1 4
    1 -1 -4
    1 -1 -4
    1 1 -4
    1 1 -4
    1 1 -4
    -1 1 4
    -1 1 4
    0 -1 -4
    0 -1 4
    0 -1 -4
    0 1 4
    0 1 -4
    0 1 -4
    1 -1 4
    -1 -1 -4
    -1 -1 -4
    1 1 4
    -1 1 -4
    -1 1 -4
    2 -1 4
    -2 -1 -4
    2 -1 4
    -2 -1 -4
    2 1 4
    -2 1 -4
    2 1 4
    3 -1 4
    3 -1 4
    -3 -1 -4
    -3 -1 -4
    3 1 4
    3 1 4
    -3 1 -4
    4 -1 4
    -4 -1 -4
    -4 -1 -4
    4 -1 4
    -4 1 -4
    -4 1 -4
    4 1 4
    4 1 4
    -5 -1 -4
    -5 -1 -4
    5 -1 4
    5 -1 4
    -5 1 -4
    5 1 4
    5 1 4
    -5 1 -4
    6 -1 4
    -6 -1 -4
    -6 -1 -4
    6 -1 4
    -6 1 -4
    6 1 4
    6 1 4
    -6 1 -4
    7 -1 4
    7 -1 4
    -7 -1 -4
    -7 -1 -4
    7 1 4
    -7 1 -4
    7 1 4
    -7 1 -4
    -8 -1 -4
    8 -1 4
    -8 -1 -4
    8 -1 4
    -8 1 -4
    8 1 4
    8 1 4
    -8 1 -4
    -9 -1 -4
    -9 -1 -4
    9 -1 4
    9 -1 4
    -9 1 -4
    9 1 4
    9 1 4
    -9 1 -4
    10 -1 4
    -10 -1 -4
    10 -1 4
    -10 -1 -4
    10 1 4
    -10 1 -4
    10 1 4
    -10 1 -4
    11 -1 4
    11 -1 4
    -11 -1 -4
    -11 -1 -4
    -11 1 -4
    11 1 4
    -11 1 -4
    11 1 4
    -12 -1 -4
    12 -1 4
    12 -1 4
    -12 -1 -4
    -12 1 -4
    12 1 4
    -13 -1 -4
    13 -1 4
    -13 -1 -4
    13 1 4
    -13 1 -4
    -14 -1 -4
    -14 -1 -4
    14 -1 4
    14 1 4
    -14 1 -4
    -15 -1 -4
    -15 -1 -4
    15 -1 4
    15 1 4
    -15 1 -4
    16 -1 4
    16 1 4
    -16 1 -4
    17 -1 4
    -17 1 -4
    17 1 4
    18 -1 4
    18 1 4
    -18 1 -4
    19 -1 4
    19 1 4
    -19 1 -4
    19 -2 -4
    -19 -2 4
    -19 2 4
    -18 -2 4
    18 -2 -4
    -18 2 4
    18 2 -4
    -17 -2 4
    17 -2 -4
    -17 -2 4
    17 2 -4
    -17 2 4
    -16 -2 4
    16 -2 -4
    -16 -2 4
    -16 2 4
    16 2 -4
    -15 -2 4
    -15 -2 4
    15 -2 -4
    15 2 -4
    -15 2 4
    14 -2 -4
    -14 -2 4
    -14 -2 4
    14 2 -4
    -14 2 4
    -13 -2 4
    13 -2 -4
    -13 -2 4
    13 -2 -4
    13 2 -4
    -13 2 4
    12 -2 -4
    -12 -2 4
    -12 -2 4
    12 -2 -4
    -12 2 4
    12 2 -4
    -11 -2 4
    -11 -2 4
    11 -2 -4
    11 -2 -4
    11 2 -4
    -11 2 4
    -10 -2 4
    10 -2 -4
    10 -2 -4
    10 2 -4
    -10 2 4
    10 2 -4
    -9 -2 4
    9 -2 -4
    9 -2 -4
    -9 2 4
    9 2 -4
    9 2 -4
    8 -2 -4
    8 -2 -4
    -8 -2 4
    8 2 -4
    -8 2 4
    -8 2 4
    7 -2 -4
    -7 -2 4
    7 2 -4
    -7 2 4
    7 2 -4
    -6 -2 4
    6 -2 -4
    6 -2 -4
    -6 2 4
    6 2 -4
    -6 2 4
    5 -2 -4
    -5 -2 4
    5 -2 -4
    5 2 -4
    -5 2 4
    -5 2 4
    5 2 -4
    -4 -2 4
    4 -2 -4
    -4 2 4
    4 2 -4
    4 2 -4
    4 2 -4
    -4 2 4
    3 -2 -4
    3 -2 -4
    3 2 -4
    -3 2 4
    3 2 -4
    3 2 -4
    3 2 -4
    -3 2 4
    2 -2 -4
    2 -2 -4
    2 2 -4
    2 2 -4
    2 2 -4
    -2 2 4
    -2 2 4
    2 2 -4
    1 -2 -4
    1 -2 -4
    1 2 -4
    -1 2 4
    -1 2 4
    1 2 -4
    1 2 -4
    1 2 -4
    0 -2 -4
    0 -2 -4
    0 2 -4
    0 2 -4
    0 2 4
    0 2 -4
    0 2 -4
    0 2 4
    1 -2 4
    -1 -2 -4
    -1 2 -4
    -1 2 -4
    1 2 4
    1 2 4
    -1 2 -4
    -2 -2 -4
    2 -2 4
    2 2 4
    -2 2 -4
    -2 2 -4
    2 2 4
    -2 2 -4
    3 -2 4
    -3 -2 -4
    3 2 4
    -3 2 -4
    -3 2 -4
    3 2 4
    4 -2 4
    -4 -2 -4
    4 -2 4
    -4 -2 -4
    4 2 4
    -4 2 -4
    4 2 4
    5 -2 4
    5 -2 4
    -5 -2 -4
    -5 -2 -4
    5 2 4
    5 2 4
    -5 2 -4
    -6 -2 -4
    6 -2 4
    -6 -2 -4
    6 -2 4
    -6 2 -4
    6 2 4
    6 2 4
    -7 -2 -4
    -7 -2 -4
    7 -2 4
    7 -2 4
    -7 2 -4
    7 2 4
    7 2 4
    8 -2 4
    -8 -2 -4
    -8 -2 -4
    8 -2 4
    8 2 4
    -8 2 -4
    8 2 4
    9 -2 4
    -9 -2 -4
    9 -2 4
    -9 -2 -4
    -9 2 -4
    9 2 4
    9 2 4
    10 -2 4
    10 -2 4
    -10 -2 -4
    -10 -2 -4
    -10 2 -4
    10 2 4
    10 2 4
    11 -2 4
    -11 -2 -4
    11 -2 4
    -11 -2 -4
    11 2 4
    -11 2 -4
    11 2 4
    12 -2 4
    12 -2 4
    -12 -2 -4
    -12 -2 -4
    -12 2 -4
    12 2 4
    -13 -2 -4
    13 -2 4
    13 2 4
    -13 2 -4
    14 -2 4
    -14 -2 -4
    -14 2 -4
    14 2 4
    15 -2 4
    -15 -2 -4
    -15 2 -4
    15 2 4
    16 -2 4
    -16 -2 -4
    16 2 4
    -16 2 -4
    -17 -2 -4
    17 -2 4
    -17 2 -4
    17 2 4
    18 -2 4
    -18 2 -4
    18 2 4
    19 -2 4
    19 2 4
    -19 -3 4
    18 -3 -4
    -18 -3 4
    18 3 -4
    -18 3 4
    17 -3 -4
    -17 -3 4
    17 3 -4
    -17 3 4
    16 -3 -4
    -16 -3 4
    -16 3 4
    16 3 -4
    -15 -3 4
    15 -3 -4
    15 3 -4
    -15 3 4
    -14 -3 4
    14 -3 -4
    -14 -3 4
    14 3 -4
    -14 3 4
    13 -3 -4
    -13 -3 4
    -13 -3 4
    -13 3 4
    13 3 -4
    12 -3 -4
    -12 -3 4
    -12 -3 4
    -12 3 4
    12 3 -4
    -11 -3 4
    11 -3 -4
    11 -3 -4
    -11 -3 4
    -11 3 4
    11 3 -4
    10 -3 -4
    -10 -3 4
    -10 -3 4
    10 -3 -4
    10 3 -4
    -10 3 4
    -9 -3 4
    9 -3 -4
    9 -3 -4
    -9 -3 4
    -9 3 4
    -9 3 4
    9 3 -4
    -8 -3 4
    8 -3 -4
    8 -3 -4
    8 3 -4
    8 3 -4
    -8 3 4
    -8 3 4
    -7 -3 4
    7 -3 -4
    7 -3 -4
    7 3 -4
    -7 3 4
    7 3 -4
    -7 3 4
    7 3 -4
    -6 -3 4
    6 -3 -4
    6 -3 -4
    6 3 -4
    6 3 -4
    -6 3 4
    -6 3 4
    6 3 -4
    -5 -3 4
    5 -3 -4
    5 -3 -4
    5 3 -4
    -5 3 4
    5 3 -4
    5 3 -4
    -5 3 4
    4 -3 -4
    4 -3 -4
    -4 -3 4
    -4 3 4
    4 3 -4
    4 3 -4
    -4 3 4
    4 3 -4
    3 -3 -4
    3 -3 -4
    3 3 -4
    -3 3 4
    3 3 -4
    3 3 -4
    -3 3 4
    3 3 -4
    2 -3 -4
    2 -3 -4
    -2 3 4
    2 3 -4
    -2 3 4
    2 3 -4
    2 3 -4
    2 3 -4
    1 -3 -4
    1 -3 -4
    1 3 -4
    -1 3 4
    -1 3 4
    1 3 -4
    1 3 -4
    1 3 -4
    0 -3 -4
    0 -3 -4
    0 3 -4
    0 3 -4
    0 3 4
    0 3 4
    0 3 -4
    1 -3 4
    -1 -3 -4
    -1 3 -4
    -1 3 -4
    1 3 4
    1 3 4
    -1 3 -4
    2 -3 4
    -2 -3 -4
    2 3 4
    -2 3 -4
    -2 3 -4
    2 3 4
    3 -3 4
    3 3 4
    3 3 4
    4 -3 4
    -4 -3 -4
    -4 3 -4
    4 3 4
    -4 3 -4
    4 3 4
    -5 -3 -4
    5 -3 4
    5 3 4
    5 3 4
    -5 3 -4
    -5 3 -4
    -6 -3 -4
    6 -3 4
    6 3 4
    6 3 4
    -6 3 -4
    -6 3 -4
    7 -3 4
    7 -3 4
    7 3 4
    -7 3 -4
    7 3 4
    8 -3 4
    -8 -3 -4
    8 -3 4
    8 3 4
    -8 3 -4
    8 3 4
    9 -3 4
    9 -3 4
    -9 -3 -4
    -9 3 -4
    9 3 4
    9 3 4
    10 -3 4
    10 -3 4
    -10 -3 -4
    -10 3 -4
    10 3 4
    10 3 4
    11 -3 4
    11 -3 4
    -11 -3 -4
    11 3 4
    11 3 4
    -11 3 -4
    12 -3 4
    -12 -3 -4
    12 -3 4
    12 3 4
    -12 3 -4
    -13 -3 -4
    13 -3 4
    13 3 4
    -13 3 -4
    14 -3 4
    -14 -3 -4
    -14 3 -4
    14 3 4
    -15 -3 -4
    15 -3 4
    -15 3 -4
    15 3 4
    16 -3 4
    -16 -3 -4
    16 3 4
    -16 3 -4
    -17 -3 -4
    17 -3 4
    -17 3 -4
    17 3 4
    -18 -3 -4
    18 -3 4
    18 3 4
    -18 3 -4
    -18 -4 4
    18 -4 -4
    18 4 -4
    -18 4 4
    17 -4 -4
    -17 -4 4
    17 4 -4
    -17 4 4
    16 -4 -4
    -16 -4 4
    16 4 -4
    -16 4 4
    15 -4 -4
    -15 -4 4
    -15 4 4
    15 4 -4
    14 -4 -4
    -14 -4 4
    -14 4 4
    14 4 -4
    13 -4 -4
    -13 -4 4
    -13 4 4
    13 4 -4
    12 -4 -4
    -12 -4 4
    -12 4 4
    12 4 -4
    -11 -4 4
    11 -4 -4
    -11 -4 4
    11 4 -4
    -11 4 4
    10 -4 -4
    -10 -4 4
    -10 -4 4
    -10 4 4
    10 4 -4
    9 -4 -4
    -9 -4 4
    -9 -4 4
    -9 4 4
    -9 4 4
    9 4 -4
    -8 -4 4
    8 -4 -4
    -8 -4 4
    8 -4 -4
    -8 4 4
    8 4 -4
    -8 4 4
    7 -4 -4
    -7 -4 4
    7 -4 -4
    -7 -4 4
    -7 4 4
    7 4 -4
    -7 4 4
    6 -4 -4
    -6 -4 4
    6 -4 -4
    -6 4 4
    6 4 -4
    -6 4 4
    5 -4 -4
    -5 -4 4
    5 -4 -4
    5 4 -4
    5 4 -4
    -5 4 4
    -5 4 4
    4 -4 -4
    4 -4 -4
    -4 4 4
    4 4 -4
    4 4 -4
    -4 4 4
    4 4 -4
    3 -4 -4
    -3 4 4
    3 4 -4
    3 4 -4
    3 4 -4
    3 4 -4
    2 -4 -4
    2 -4 -4
    2 4 -4
    2 4 -4
    2 4 -4
    -2 4 4
    -2 4 4
    2 4 -4
    1 -4 -4
    1 -4 -4
    1 4 -4
    1 4 -4
    1 4 -4
    -1 4 4
    -1 4 4
    1 4 -4
    0 -4 -4
    0 -4 -4
    0 -4 4
    0 4 -4
    0 4 -4
    0 4 -4
    0 4 4
    1 -4 4
    -1 -4 -4
    1 4 4
    -1 4 -4
    -1 4 -4
    2 -4 4
    -2 -4 -4
    2 4 4
    -2 4 -4
    2 4 4
    -2 4 -4
    3 -4 4
    3 4 4
    -3 4 -4
    -3 4 -4
    3 4 4
    -4 -4 -4
    4 -4 4
    4 4 4
    4 4 4
    -4 4 -4
    -4 4 -4
    5 -4 4
    -5 -4 -4
    5 4 4
    -5 4 -4
    -5 4 -4
    5 4 4
    6 -4 4
    -6 -4 -4
    -6 4 -4
    -6 4 -4
    6 4 4
    6 4 4
    7 -4 4
    7 4 4
    -7 4 -4
    -7 4 -4
    7 4 4
    8 -4 4
    8 -4 4
    -8 -4 -4
    -8 4 -4
    8 4 4
    8 4 4
    9 -4 4
    -9 -4 -4
    9 -4 4
    -9 4 -4
    9 4 4
    9 4 4
    10 -4 4
    -10 -4 -4
    10 -4 4
    10 4 4
    10 4 4
    -10 4 -4
    11 -4 4
    11 -4 4
    -11 -4 -4
    -11 4 -4
    11 4 4
    11 4 4
    12 -4 4
    12 -4 4
    -12 -4 -4
    -12 4 -4
    12 4 4
    13 -4 4
    -13 -4 -4
    -13 4 -4
    13 4 4
    14 -4 4
    -14 -4 -4
    14 4 4
    -14 4 -4
    -15 -4 -4
    15 -4 4
    -15 4 -4
    15 4 4
    16 -4 4
    -16 -4 -4
    16 4 4
    -16 4 -4
    -17 -4 -4
    17 -4 4
    17 4 4
    -17 4 -4
    18 -4 4
    -18 -4 -4
    18 4 4
    -17 -5 4
    17 -5 -4
    17 5 -4
    -17 5 4
    -16 -5 4
    16 -5 -4
    -16 5 4
    16 5 -4
    15 -5 -4
    -15 -5 4
    15 5 -4
    -15 5 4
    -14 -5 4
    14 -5 -4
    14 5 -4
    -14 5 4
    13 -5 -4
    -13 -5 4
    13 5 -4
    -13 5 4
    -12 -5 4
    12 -5 -4
    -12 5 4
    12 5 -4
    11 -5 -4
    -11 -5 4
    11 5 -4
    -11 5 4
    10 -5 -4
    -10 -5 4
    -10 5 4
    10 5 -4
    -9 -5 4
    9 -5 -4
    -9 5 4
    9 5 -4
    -9 5 4
    -8 -5 4
    8 -5 -4
    8 5 -4
    -8 5 4
    -8 5 4
    -7 -5 4
    -7 -5 4
    7 -5 -4
    7 5 -4
    7 5 -4
    -7 5 4
    -7 5 4
    6 -5 -4
    -6 -5 4
    -6 -5 4
    6 -5 -4
    -6 5 4
    -6 5 4
    6 5 -4
    6 5 -4
    -5 -5 4
    5 -5 -4
    5 -5 -4
    -5 5 4
    5 5 -4
    -5 5 4
    -4 -5 4
    4 -5 -4
    4 -5 -4
    -4 5 4
    4 5 -4
    4 5 -4
    -4 5 4
    -3 -5 4
    3 -5 -4
    3 -5 -4
    3 5 -4
    -3 5 4
    3 5 -4
    -3 5 4
    3 5 -4
    2 -5 -4
    -2 -5 4
    2 -5 -4
    2 5 -4
    -2 5 4
    2 5 -4
    -2 5 4
    2 5 -4
    -1 -5 4
    1 -5 -4
    1 5 -4
    -1 5 4
    -1 5 4
    1 5 -4
    0 -5 -4
    0 -5 -4
    0 -5 4
    0 -5 4
    0 5 4
    0 5 -4
    0 5 -4
    -1 -5 -4
    -1 -5 -4
    1 -5 4
    -1 5 -4
    1 5 4
    -1 5 -4
    2 -5 4
    -2 -5 -4
    -2 5 -4
    2 5 4
    -2 5 -4
    2 5 4
    3 -5 4
    3 5 4
    3 5 4
    -3 5 -4
    -3 5 -4
    4 -5 4
    -4 -5 -4
    4 5 4
    4 5 4
    -4 5 -4
    -4 5 -4
    -5 -5 -4
    5 -5 4
    5 5 4
    -5 5 -4
    -5 5 -4
    5 5 4
    6 -5 4
    -6 -5 -4
    6 5 4
    -6 5 -4
    -6 5 -4
    6 5 4
    7 -5 4
    -7 -5 -4
    7 5 4
    7 5 4
    -7 5 -4
    -7 5 -4
    8 -5 4
    -8 5 -4
    -8 5 -4
    -9 -5 -4
    9 -5 4
    9 5 4
    -9 5 -4
    9 5 4
    -9 5 -4
    10 -5 4
    -10 -5 -4
    10 -5 4
    10 5 4
    -10 5 -4
    10 5 4
    -11 -5 -4
    11 -5 4
    11 -5 4
    11 5 4
    11 5 4
    -11 5 -4
    -12 -5 -4
    12 -5 4
    12 -5 4
    12 5 4
    -12 5 -4
    -13 -5 -4
    13 -5 4
    13 5 4
    -13 5 -4
    14 -5 4
    -14 -5 -4
    -14 5 -4
    14 5 4
    -15 -5 -4
    15 -5 4
    15 5 4
    -15 5 -4
    -16 -5 -4
    16 -5 4
    16 5 4
    -16 5 -4
    -17 -5 -4
    17 -5 4
    17 5 4
    -16 -6 4
    16 -6 -4
    -16 6 4
    16 6 -4
    -15 -6 4
    15 -6 -4
    15 6 -4
    -15 6 4
    -14 -6 4
    14 -6 -4
    14 6 -4
    -14 6 4
    -13 -6 4
    13 -6 -4
    -13 6 4
    13 6 -4
    -12 -6 4
    12 -6 -4
    -12 6 4
    12 6 -4
    11 -6 -4
    -11 -6 4
    -11 6 4
    11 6 -4
    -10 -6 4
    10 -6 -4
    -10 6 4
    -10 6 4
    10 6 -4
    -9 -6 4
    9 -6 -4
    -9 6 4
    9 6 -4
    -9 6 4
    -8 -6 4
    8 -6 -4
    -8 6 4
    -8 6 4
    8 6 -4
    7 -6 -4
    -7 -6 4
    7 6 -4
    -7 6 4
    7 6 -4
    -7 6 4
    6 -6 -4
    -6 6 4
    -6 6 4
    6 6 -4
    6 6 -4
    5 -6 -4
    -5 -6 4
    -5 6 4
    5 6 -4
    -5 6 4
    5 6 -4
    4 -6 -4
    -4 -6 4
    4 -6 -4
    4 6 -4
    -4 6 4
    4 6 -4
    -4 6 4
    3 -6 -4
    3 -6 -4
    3 6 -4
    -3 6 4
    3 6 -4
    -3 6 4
    3 6 -4
    2 -6 -4
    -2 -6 4
    2 -6 -4
    -2 6 4
    2 6 -4
    2 6 -4
    2 6 -4
    -1 -6 4
    1 -6 -4
    1 -6 -4
    -1 -6 4
    1 6 -4
    -1 6 4
    1 6 -4
    0 -6 4
    0 -6 -4
    0 -6 4
    0 -6 -4
    0 6 -4
    0 6 -4
    0 6 4
    1 -6 4
    -1 -6 -4
    -1 -6 -4
    1 6 4
    -1 6 -4
    -1 6 -4
    -2 -6 -4
    2 -6 4
    -2 -6 -4
    2 6 4
    -2 6 -4
    -2 6 -4
    3 -6 4
    -3 -6 -4
    -3 6 -4
    -3 6 -4
    3 6 4
    3 6 4
    4 -6 4
    -4 -6 -4
    4 6 4
    4 6 4
    -4 6 -4
    -4 6 -4
    -5 -6 -4
    5 -6 4
    -5 6 -4
    5 6 4
    -5 6 -4
    5 6 4
    -6 -6 -4
    6 -6 4
    6 6 4
    -6 6 -4
    -6 6 -4
    6 6 4
    -7 -6 -4
    7 -6 4
    -7 6 -4
    7 6 4
    7 6 4
    -7 6 -4
    -8 -6 -4
    8 -6 4
    8 6 4
    -8 6 -4
    -8 6 -4
    8 6 4
    -9 -6 -4
    9 -6 4
    -9 6 -4
    -9 6 -4
    9 6 4
    9 6 4
    -10 -6 -4
    10 -6 4
    10 6 4
    10 6 4
    -10 6 -4
    -10 6 -4
    11 -6 4
    -11 -6 -4
    11 -6 4
    -11 6 -4
    11 6 4
    12 -6 4
    -12 -6 -4
    12 -6 4
    12 6 4
    -12 6 -4
    13 -6 4
    -13 -6 -4
    13 -6 4
    13 6 4
    -13 6 -4
    14 -6 4
    -14 -6 -4
    -14 6 -4
    14 6 4
    15 -6 4
    -15 -6 -4
    15 6 4
    -15 6 -4
    16 -6 4
    -16 -6 -4
    16 6 4
    -15 -7 4
    15 -7 -4
    -15 7 4
    15 7 -4
    14 -7 -4
    -14 -7 4
    -14 7 4
    14 7 -4
    13 -7 -4
    -13 -7 4
    -13 7 4
    13 7 -4
    12 -7 -4
    -12 -7 4
    12 7 -4
    -12 7 4
    -11 -7 4
    11 -7 -4
    -11 7 4
    11 7 -4
    10 -7 -4
    -10 -7 4
    -10 7 4
    10 7 -4
    -10 7 4
    -9 -7 4
    9 -7 -4
    9 7 -4
    -9 7 4
    -9 7 4
    -8 -7 4
    8 -7 -4
    -8 7 4
    8 7 -4
    -8 7 4
    7 -7 -4
    -7 -7 4
    -7 7 4
    -7 7 4
    7 7 -4
    7 7 -4
    6 -7 -4
    -6 -7 4
    6 7 -4
    -6 7 4
    -6 7 4
    6 7 -4
    5 -7 -4
    -5 -7 4
    -5 7 4
    5 7 -4
    5 7 -4
    -4 -7 4
    4 -7 -4
    4 7 -4
    4 7 -4
    -4 7 4
    -3 -7 4
    3 -7 -4
    3 7 -4
    -3 7 4
    3 7 -4
    -2 -7 4
    2 -7 -4
    2 -7 -4
    -2 -7 4
    -2 7 4
    2 7 -4
    1 -7 -4
    1 -7 -4
    -1 -7 4
    1 7 -4
    -1 7 4
    0 -7 -4
    0 -7 -4
    0 -7 4
    0 7 -4
    0 7 -4
    0 7 4
    -1 -7 -4
    -1 -7 -4
    1 -7 4
    -1 7 -4
    1 7 4
    -1 7 -4
    2 -7 4
    -2 -7 -4
    -2 -7 -4
    2 7 4
    -2 7 -4
    -2 7 -4
    -3 -7 -4
    3 -7 4
    -3 -7 -4
    -3 7 -4
    -3 7 -4
    3 7 4
    -4 -7 -4
    4 -7 4
    4 7 4
    -4 7 -4
    4 7 4
    -4 7 -4
    -5 -7 -4
    5 -7 4
    -5 7 -4
    -5 7 -4
    5 7 4
    5 7 4
    6 -7 4
    -6 -7 -4
    -6 7 -4
    -6 7 -4
    6 7 4
    6 7 4
    -7 -7 -4
    7 -7 4
    7 7 4
    -7 7 -4
    -7 7 -4
    7 7 4
    -8 -7 -4
    8 -7 4
    -8 7 -4
    -8 7 -4
    8 7 4
    8 7 4
    -9 -7 -4
    9 -7 4
    -9 7 -4
    -9 7 -4
    9 7 4
    9 7 4
    10 -7 4
    -10 -7 -4
    -10 7 -4
    10 7 4
    -10 7 -4
    10 7 4
    -11 -7 -4
    11 -7 4
    -11 7 -4
    11 7 4
    12 -7 4
    -12 -7 -4
    12 -7 4
    -12 7 -4
    12 7 4
    13 -7 4
    -13 -7 -4
    13 7 4
    -13 7 -4
    -14 -7 -4
    14 -7 4
    -14 7 -4
    14 7 4
    15 -7 4
    15 7 4
    -14 8 4
    -13 -8 4
    13 -8 -4
    13 8 -4
    -13 8 4
    12 -8 -4
    -12 -8 4
    12 8 -4
    -12 8 4
    -11 -8 4
    11 -8 -4
    11 8 -4
    -11 8 4
    -10 -8 4
    10 -8 -4
    -10 8 4
    -10 8 4
    10 8 -4
    -9 -8 4
    9 -8 -4
    9 8 -4
    -9 8 4
    8 -8 -4
    -8 -8 4
    -8 8 4
    8 8 -4
    -7 -8 4
    7 -8 -4
    7 8 -4
    7 8 -4
    -7 8 4
    -6 -8 4
    6 -8 -4
    6 8 -4
    -6 8 4
    6 8 -4
    -5 -8 4
    5 -8 -4
    5 8 -4
    5 8 -4
    -5 8 4
    4 -8 -4
    -4 -8 4
    4 8 -4
    4 8 -4
    -4 8 4
    -3 -8 4
    3 -8 -4
    3 8 -4
    -3 8 4
    2 -8 -4
    -2 -8 4
    2 8 -4
    -2 8 4
    1 -8 -4
    -1 -8 4
    1 8 -4
    -1 8 4
    0 -8 4
    0 -8 -4
    0 -8 -4
    0 8 4
    0 8 -4
    -1 -8 -4
    1 -8 4
    -1 -8 -4
    -1 8 -4
    1 8 4
    -2 -8 -4
    -2 -8 -4
    2 -8 4
    2 8 4
    -2 8 -4
    -3 -8 -4
    3 -8 4
    -3 -8 -4
    3 8 4
    -3 8 -4
    -4 -8 -4
    -4 -8 -4
    4 -8 4
    -4 8 -4
    -4 8 -4
    4 8 4
    -5 -8 -4
    5 -8 4
    -5 8 -4
    5 8 4
    -5 8 -4
    5 8 4
    -6 -8 -4
    6 -8 4
    -6 8 -4
    6 8 4
    -6 8 -4
    6 8 4
    7 -8 4
    -7 -8 -4
    -7 8 -4
    7 8 4
    7 8 4
    -7 8 -4
    8 -8 4
    -8 -8 -4
    8 8 4
    -8 8 -4
    8 8 4
    -8 8 -4
    -9 -8 -4
    9 -8 4
    9 8 4
    9 8 4
    -9 8 -4
    -9 8 -4
    10 -8 4
    -10 -8 -4
    -10 8 -4
    10 8 4
    10 8 4
    -10 8 -4
    -11 -8 -4
    11 -8 4
    -11 8 -4
    -11 8 -4
    11 8 4
    12 -8 4
    12 -8 4
    -12 -8 -4
    12 8 4
    -12 8 -4
    13 -8 4
    -13 -8 -4
    -13 8 -4
    13 8 4
    -12 -9 4
    11 -9 -4
    -11 -9 4
    11 9 -4
    10 -9 -4
    -10 -9 4
    -10 9 4
    10 9 -4
    9 -9 -4
    -9 -9 4
    9 9 -4
    -9 9 4
    8 -9 -4
    -8 -9 4
    -8 9 4
    8 9 -4
    -7 -9 4
    7 -9 -4
    -7 9 4
    7 9 -4
    -6 -9 4
    6 -9 -4
    -6 9 4
    6 9 -4
    6 9 -4
    5 -9 -4
    -5 9 4
    5 9 -4
    -4 -9 4
    4 -9 -4
    -4 9 4
    4 9 -4
    -3 -9 4
    3 -9 -4
    3 9 -4
    -3 9 4
    -2 -9 4
    2 -9 -4
    2 9 -4
    -2 9 4
    -1 -9 4
    1 -9 -4
    -1 9 4
    1 9 -4
    0 -9 4
    0 -9 -4
    0 9 4
    0 9 -4
    1 -9 4
    -1 -9 -4
    -1 9 -4
    1 9 4
    2 -9 4
    -2 -9 -4
    -2 9 -4
    2 9 4
    -3 -9 -4
    3 -9 4
    -3 -9 -4
    3 9 4
    -3 9 -4
    4 -9 4
    -4 -9 -4
    -4 -9 -4
    4 9 4
    -4 9 -4
    -5 -9 -4
    -5 -9 -4
    5 -9 4
    -5 9 -4
    5 9 4
    -6 -9 -4
    6 -9 4
    -6 -9 -4
    6 9 4
    -6 9 -4
    -7 -9 -4
    7 -9 4
    7 9 4
    -7 9 -4
    7 9 4
    -8 -9 -4
    8 -9 4
    8 9 4
    -8 9 -4
    -8 9 -4
    8 9 4
    -9 -9 -4
    9 -9 4
    -9 9 -4
    -9 9 -4
    9 9 4
    9 9 4
    -10 -9 -4
    10 -9 4
    10 9 4
    -10 9 -4
    -10 9 -4
    11 -9 4
    -11 -9 -4
    -11 9 -4
    -11 9 -4
    11 9 4
    12 -9 4
    -12 9 -4
    -10 -10 4
    -9 10 4
    8 -10 -4
    -8 10 4
    8 10 -4
    7 -10 -4
    -7 10 4
    6 -10 -4
    -6 -10 4
    6 10 -4
    -6 10 4
    -5 -10 4
    5 -10 -4
    5 10 -4
    -5 10 4
    -4 -10 4
    4 -10 -4
    -4 10 4
    4 10 -4
    3 -10 -4
    -3 -10 4
    -3 10 4
    3 10 -4
    -2 -10 4
    2 -10 -4
    2 10 -4
    -2 10 4
    -1 -10 4
    1 -10 -4
    -1 10 4
    1 10 -4
    0 -10 -4
    0 -10 4
    0 10 -4
    0 10 4
    1 -10 4
    -1 -10 -4
    1 10 4
    -1 10 -4
    2 -10 4
    -2 -10 -4
    2 10 4
    -2 10 -4
    -3 -10 -4
    3 -10 4
    3 10 4
    -3 10 -4
    -4 -10 -4
    4 -10 4
    4 10 4
    -4 10 -4
    5 -10 4
    -5 -10 -4
    -5 10 -4
    5 10 4
    -6 -10 -4
    -6 -10 -4
    6 -10 4
    -6 10 -4
    6 10 4
    -7 -10 -4
    7 -10 4
    -7 -10 -4
    7 10 4
    -7 10 -4
    -8 -10 -4
    -8 -10 -4
    8 -10 4
    8 10 4
    -8 10 -4
    -9 -10 -4
    9 10 4
    5 11 -4
    4 -11 -4
    -4 -11 4
    4 11 -4
    -3 -11 4
    3 -11 -4
    -3 11 4
    3 11 -4
    2 -11 -4
    -2 -11 4
    -2 11 4
    2 11 -4
    1 -11 -4
    -1 -11 4
    1 11 -4
    -1 11 4
    0 -11 -4
    0 -11 4
    0 11 4
    0 11 -4
    -1 -11 -4
    1 -11 4
    1 11 4
    -1 11 -4
    -2 -11 -4
    2 -11 4
    2 11 4
    -2 11 -4
    3 -11 4
    -3 -11 -4
    3 11 4
    -4 -11 -4
    19 0 -5
    -19 0 5
    -18 0 5
    18 0 -5
    -17 0 5
    17 0 -5
    -17 0 5
    16 0 -5
    -16 0 5
    -16 0 5
    -15 0 5
    -15 0 5
    15 0 -5
    -14 0 5
    14 0 -5
    13 0 -5
    13 0 -5
    -13 0 5
    12 0 -5
    12 0 -5
    -12 0 5
    11 0 -5
    11 0 -5
    -11 0 5
    10 0 -5
    10 0 -5
    -10 0 5
    9 0 -5
    9 0 -5
    -9 0 5
    -8 0 5
    8 0 -5
    8 0 -5
    7 0 -5
    -7 0 5
    7 0 -5
    -6 0 5
    6 0 -5
    6 0 -5
    -5 0 5
    5 0 -5
    5 0 -5
    -4 0 5
    -4 0 5
    4 0 -5
    4 0 -5
    -3 0 5
    3 0 -5
    3 0 -5
    -3 0 5
    2 0 -5
    -2 0 5
    -2 0 5
    2 0 -5
    1 0 -5
    -1 0 5
    1 0 -5
    0 0 5
    0 0 -5
    0 0 -5
    1 0 5
    -1 0 -5
    -1 0 -5
    -2 0 -5
    -2 0 -5
    2 0 5
    3 0 5
    -3 0 -5
    -4 0 -5
    -4 0 -5
    4 0 5
    4 0 5
    5 0 5
    -5 0 -5
    -5 0 -5
    5 0 5
    -6 0 -5
    -6 0 -5
    6 0 5
    6 0 5
    7 0 5
    -7 0 -5
    -7 0 -5
    7 0 5
    -8 0 -5
    -8 0 -5
    8 0 5
    8 0 5
    9 0 5
    9 0 5
    -9 0 -5
    -9 0 -5
    10 0 5
    10 0 5
    -10 0 -5
    -10 0 -5
    11 0 5
    11 0 5
    -11 0 -5
    -11 0 -5
    12 0 5
    -12 0 -5
    12 0 5
    -12 0 -5
    -13 0 -5
    -13 0 -5
    13 0 5
    14 0 5
    -14 0 -5
    15 0 5
    -15 0 -5
    16 0 5
    -16 0 -5
    17 0 5
    -17 0 -5
    18 0 5
    19 0 5
    19 -1 -5
    -19 -1 5
    19 1 -5
    -19 1 5
    -18 -1 5
    18 -1 -5
    -18 -1 5
    -18 1 5
    18 1 -5
    -17 -1 5
    17 -1 -5
    -17 -1 5
    -17 1 5
    17 1 -5
    16 -1 -5
    -16 -1 5
    -16 -1 5
    -16 1 5
    16 1 -5
    -15 -1 5
    -15 -1 5
    15 -1 -5
    -15 1 5
    15 1 -5
    -15 1 5
    14 -1 -5
    -14 -1 5
    14 -1 -5
    -14 -1 5
    14 1 -5
    -14 1 5
    -13 -1 5
    13 -1 -5
    13 -1 -5
    13 1 -5
    13 1 -5
    -13 1 5
    12 -1 -5
    -12 -1 5
    12 -1 -5
    -12 1 5
    12 1 -5
    12 1 -5
    -11 -1 5
    11 -1 -5
    11 -1 -5
    11 1 -5
    -11 1 5
    11 1 -5
    10 -1 -5
    -10 -1 5
    10 1 -5
    -10 1 5
    9 -1 -5
    9 -1 -5
    -9 -1 5
    9 1 -5
    -9 1 5
    9 1 -5
    8 -1 -5
    8 -1 -5
    -8 -1 5
    8 1 -5
    -8 1 5
    8 1 -5
    -7 -1 5
    7 -1 -5
    7 -1 -5
    7 1 -5
    -7 1 5
    7 1 -5
    6 -1 -5
    -6 -1 5
    6 -1 -5
    -6 1 5
    -6 1 5
    6 1 -5
    6 1 -5
    5 -1 -5
    -5 -1 5
    5 -1 -5
    -5 1 5
    -5 1 5
    5 1 -5
    -4 -1 5
    -4 -1 5
    4 -1 -5
    4 -1 -5
    4 1 -5
    -4 1 5
    4 1 -5
    -4 1 5
    3 -1 -5
    -3 -1 5
    3 -1 -5
    -3 -1 5
    3 1 -5
    -3 1 5
    -3 1 5
    3 1 -5
    -2 -1 5
    2 -1 -5
    2 -1 -5
    2 1 -5
    2 1 -5
    -2 1 5
    2 1 -5
    -2 1 5
    -1 -1 5
    -1 1 5
    1 1 -5
    1 1 -5
    -1 1 5
    0 -1 5
    0 1 -5
    0 1 5
    -1 -1 -5
    1 -1 5
    -1 -1 -5
    -1 1 -5
    1 1 5
    -1 1 -5
    -2 -1 -5
    -2 -1 -5
    2 -1 5
    -2 1 -5
    -2 1 -5
    -3 -1 -5
    -3 -1 -5
    3 -1 5
    3 -1 5
    3 1 5
    3 1 5
    -3 1 -5
    -3 1 -5
    -4 -1 -5
    -4 -1 -5
    4 -1 5
    4 1 5
    4 1 5
    -5 -1 -5
    -5 -1 -5
    5 -1 5
    5 -1 5
    -5 1 -5
    -5 1 -5
    5 1 5
    5 1 5
    6 -1 5
    -6 -1 -5
    6 -1 5
    -6 -1 -5
    6 1 5
    6 1 5
    -6 1 -5
    -6 1 -5
    7 -1 5
    7 -1 5
    -7 1 -5
    7 1 5
    -7 1 -5
    8 -1 5
    -8 -1 -5
    -8 -1 -5
    8 -1 5
    8 1 5
    8 1 5
    -8 1 -5
    -8 1 -5
    9 -1 5
    -9 -1 -5
    -9 -1 -5
    9 -1 5
    -9 1 -5
    9 1 5
    -10 -1 -5
    -10 -1 -5
    10 -1 5
    10 -1 5
    -10 1 -5
    10 1 5
    10 1 5
    -10 1 -5
    11 -1 5
    11 -1 5
    -11 -1 -5
    -11 -1 -5
    11 1 5
    11 1 5
    -11 1 -5
    -11 1 -5
    12 -1 5
    12 -1 5
    -12 -1 -5
    -12 -1 -5
    12 1 5
    -12 1 -5
    12 1 5
    13 -1 5
    -13 -1 -5
    -13 -1 -5
    -13 1 -5
    13 1 5
    -14 -1 -5
    -14 -1 -5
    14 -1 5
    -14 1 -5
    14 1 5
    15 -1 5
    -15 -1 -5
    -15 -1 -5
    -15 1 -5
    15 1 5
    16 -1 5
    16 1 5
    -16 1 -5
    17 -1 5
    -17 1 -5
    17 1 5
    18 -1 5
    18 1 5
    -18 1 -5
    19 -1 5
    -19 1 -5
    19 1 5
    -19 -2 5
    18 -2 -5
    -18 -2 5
    -18 2 5
    18 2 -5
    -17 -2 5
    -17 -2 5
    17 -2 -5
    17 2 -5
    -17 2 5
    -16 -2 5
    16 -2 -5
    -16 -2 5
    -16 2 5
    16 2 -5
    15 -2 -5
    -15 -2 5
    -15 -2 5
    -15 2 5
    15 2 -5
    -14 -2 5
    -14 -2 5
    14 -2 -5
    14 2 -5
    -14 2 5
    -13 -2 5
    13 -2 -5
    13 -2 -5
    -13 -2 5
    13 2 -5
    -13 2 5
    12 -2 -5
    12 -2 -5
    -12 -2 5
    12 2 -5
    -12 2 5
    11 -2 -5
    -11 -2 5
    11 -2 -5
    11 2 -5
    11 2 -5
    -11 2 5
    10 -2 -5
    10 -2 -5
    -10 -2 5
    10 2 -5
    10 2 -5
    -10 2 5
    -9 -2 5
    9 -2 -5
    9 -2 -5
    9 2 -5
    -9 2 5
    9 2 -5
    8 -2 -5
    -8 -2 5
    8 -2 -5
    8 2 -5
    -8 2 5
    8 2 -5
    -8 2 5
    -7 -2 5
    7 -2 -5
    7 -2 -5
    7 2 -5
    -7 2 5
    7 2 -5
    -7 2 5
    -6 -2 5
    6 -2 -5
    6 -2 -5
    -6 2 5
    -6 2 5
    6 2 -5
    6 2 -5
    -5 -2 5
    5 -2 -5
    5 -2 -5
    -5 2 5
    5 2 -5
    5 2 -5
    5 2 -5
    -5 2 5
    4 -2 -5
    -4 -2 5
    4 -2 -5
    4 2 -5
    4 2 -5
    -4 2 5
    4 2 -5
    -4 2 5
    3 -2 -5
    3 -2 -5
    3 2 -5
    3 2 -5
    3 2 -5
    3 2 -5
    -3 2 5
    -3 2 5
    2 -2 -5
    2 2 -5
    2 2 -5
    2 2 -5
    2 2 -5
    1 -2 -5
    1 -2 -5
    1 2 -5
    1 2 -5
    -1 2 5
    1 2 -5
    -1 2 5
    1 2 -5
    0 2 -5
    0 2 5
    0 2 -5
    0 2 5
    0 2 -5
    1 -2 5
    1 -2 5
    -1 -2 -5
    -1 -2 -5
    -1 2 -5
    1 2 5
    -1 2 -5
    1 2 5
    -2 -2 -5
    -2 -2 -5
    2 -2 5
    2 -2 5
    2 2 5
    -2 2 -5
    2 2 5
    -2 2 -5
    3 -2 5
    -3 -2 -5
    3 -2 5
    -3 -2 -5
    -3 2 -5
    3 2 5
    3 2 5
    4 -2 5
    -4 -2 -5
    4 -2 5
    -4 -2 -5
    -4 2 -5
    4 2 5
    -4 2 -5
    4 2 5
    5 -2 5
    -5 -2 -5
    -5 -2 -5
    5 -2 5
    -5 2 -5
    5 2 5
    5 2 5
    6 -2 5
    -6 -2 -5
    6 -2 5
    -6 -2 -5
    6 2 5
    6 2 5
    -7 -2 -5
    7 -2 5
    7 -2 5
    -7 -2 -5
    7 2 5
    -7 2 -5
    7 2 5
    8 -2 5
    -8 -2 -5
    8 -2 5
    -8 -2 -5
    8 2 5
    -8 2 -5
    -8 2 -5
    8 2 5
    -9 -2 -5
    -9 -2 -5
    9 2 5
    9 2 5
    -10 -2 -5
    10 -2 5
    -10 -2 -5
    10 -2 5
    -10 2 -5
    10 2 5
    10 2 5
    -11 -2 -5
    -11 -2 -5
    11 -2 5
    11 2 5
    11 2 5
    -12 -2 -5
    12 -2 5
    12 -2 5
    -12 -2 -5
    12 2 5
    -12 2 -5
    12 2 5
    -13 -2 -5
    13 -2 5
    13 -2 5
    13 2 5
    -13 2 -5
    -14 -2 -5
    14 -2 5
    14 2 5
    -14 2 -5
    -15 -2 -5
    15 -2 5
    -15 2 -5
    15 2 5
    -16 -2 -5
    16 -2 5
    -16 2 -5
    16 2 5
    17 -2 5
    17 2 5
    -17 2 -5
    18 -2 5
    -18 2 -5
    18 2 5
    -18 -3 5
    18 -3 -5
    -18 3 5
    18 3 -5
    -17 -3 5
    17 -3 -5
    -17 3 5
    17 3 -5
    16 -3 -5
    -16 -3 5
    16 3 -5
    -16 3 5
    15 -3 -5
    -15 -3 5
    15 3 -5
    -15 3 5
    14 -3 -5
    -14 -3 5
    -14 -3 5
    14 3 -5
    -14 3 5
    -13 -3 5
    -13 -3 5
    13 -3 -5
    -13 3 5
    13 3 -5
    -12 -3 5
    12 -3 -5
    -12 -3 5
    -12 3 5
    12 3 -5
    11 -3 -5
    -11 -3 5
    -11 -3 5
    11 -3 -5
    -11 3 5
    11 3 -5
    10 -3 -5
    10 -3 -5
    -10 -3 5
    10 3 -5
    10 3 -5
    -10 3 5
    -9 -3 5
    9 -3 -5
    9 -3 -5
    9 3 -5
    -9 3 5
    9 3 -5
    8 -3 -5
    8 -3 -5
    -8 -3 5
    8 3 -5
    -8 3 5
    8 3 -5
    -8 3 5
    -7 -3 5
    7 -3 -5
    7 -3 -5
    -7 3 5
    7 3 -5
    -7 3 5
    7 3 -5
    7 3 -5
    6 -3 -5
    -6 -3 5
    6 3 -5
    6 3 -5
    -6 3 5
    6 3 -5
    -6 3 5
    -5 -3 5
    5 -3 -5
    5 -3 -5
    5 3 -5
    5 3 -5
    -5 3 5
    -5 3 5
    5 3 -5
    -4 -3 5
    4 -3 -5
    4 -3 -5
    4 3 -5
    -4 3 5
    -4 3 5
    4 3 -5
    4 3 -5
    3 -3 -5
    3 -3 -5
    3 3 -5
    3 3 -5
    3 3 -5
    3 3 -5
    -3 3 5
    -3 3 5
    2 -3 -5
    2 -3 -5
    2 3 -5
    2 3 -5
    2 3 -5
    -2 3 5
    -2 3 5
    2 3 -5
    1 -3 -5
    1 -3 -5
    -1 3 5
    -1 3 5
    1 3 -5
    1 3 -5
    1 3 -5
    1 3 -5
    0 -3 -5
    0 -3 -5
    0 -3 5
    0 3 -5
    0 3 5
    0 3 5
    1 3 5
    -1 3 -5
    -1 3 -5
    -1 3 -5
    2 -3 5
    -2 -3 -5
    2 3 5
    -2 3 -5
    -2 3 -5
    2 3 5
    3 -3 5
    -3 -3 -5
    -3 3 -5
    -3 3 -5
    3 3 5
    3 3 5
    -4 -3 -5
    4 -3 5
    4 3 5
    4 3 5
    -4 3 -5
    -4 3 -5
    5 -3 5
    5 -3 5
    -5 -3 -5
    5 3 5
    5 3 5
    6 -3 5
    -6 -3 -5
    6 -3 5
    6 3 5
    6 3 5
    -6 3 -5
    -7 -3 -5
    7 -3 5
    7 -3 5
    7 3 5
    7 3 5
    -7 3 -5
    -8 -3 -5
    8 -3 5
    8 -3 5
    -8 3 -5
    8 3 5
    8 3 5
    9 -3 5
    9 -3 5
    -9 -3 -5
    9 3 5
    9 3 5
    -9 3 -5
    10 -3 5
    -10 -3 -5
    10 -3 5
    -10 3 -5
    10 3 5
    10 3 5
    11 -3 5
    -11 -3 -5
    11 -3 5
    11 3 5
    -11 3 -5
    11 3 5
    12 -3 5
    12 -3 5
    -12 -3 -5
    12 3 5
    12 3 5
    -12 3 -5
    13 -3 5
    -13 -3 -5
    13 -3 5
    13 3 5
    -13 3 -5
    -14 -3 -5
    14 -3 5
    14 3 5
    -14 3 -5
    15 -3 5
    -15 -3 -5
    15 3 5
    -15 3 -5
    16 -3 5
    -16 -3 -5
    16 3 5
    -16 3 -5
    17 -3 5
    -17 -3 -5
    -17 3 -5
    17 3 5
    18 -3 5
    -18 -3 -5
    -18 3 -5
    18 3 5
    -18 -4 5
    17 -4 -5
    -17 -4 5
    17 4 -5
    -17 4 5
    16 -4 -5
    -16 -4 5
    -16 4 5
    16 4 -5
    -15 -4 5
    15 -4 -5
    15 4 -5
    -15 4 5
    14 -4 -5
    -14 -4 5
    -14 4 5
    14 4 -5
    -13 -4 5
    13 -4 -5
    13 4 -5
    -13 4 5
    -12 -4 5
    12 -4 -5
    12 4 -5
    -12 4 5
    -11 -4 5
    -11 -4 5
    11 -4 -5
    -11 4 5
    11 4 -5
    -10 -4 5
    -10 -4 5
    10 -4 -5
    -10 4 5
    10 4 -5
    9 -4 -5
    -9 -4 5
    -9 -4 5
    9 -4 -5
    -9 4 5
    -9 4 5
    9 4 -5
    -8 -4 5
    8 -4 -5
    8 -4 -5
    8 4 -5
    -8 4 5
    -8 4 5
    7 -4 -5
    -7 -4 5
    7 -4 -5
    7 4 -5
    -7 4 5
    7 4 -5
    -7 4 5
    7 4 -5
    6 -4 -5
    6 -4 -5
    -6 -4 5
    6 4 -5
    -6 4 5
    6 4 -5
    6 4 -5
    -6 4 5
    5 -4 -5
    -5 -4 5
    5 -4 -5
    -5 4 5
    5 4 -5
    -5 4 5
    5 4 -5
    5 4 -5
    4 -4 -5
    4 -4 -5
    4 4 -5
    -4 4 5
    4 4 -5
    4 4 -5
    4 4 -5
    -4 4 5
    3 -4 -5
    3 -4 -5
    3 4 -5
    -3 4 5
    3 4 -5
    -3 4 5
    3 4 -5
    3 4 -5
    2 -4 -5
    2 -4 -5
    -2 4 5
    -2 4 5
    2 4 -5
    2 4 -5
    2 4 -5
    2 4 -5
    1 -4 -5
    -1 4 5
    1 4 -5
    1 4 -5
    1 4 -5
    -1 4 5
    0 -4 -5
    0 -4 5
    0 4 -5
    -1 -4 -5
    -1 -4 -5
    1 -4 5
    1 4 5
    2 -4 5
    -2 -4 -5
    -2 4 -5
    2 4 5
    2 4 5
    3 -4 5
    -3 -4 -5
    3 4 5
    3 4 5
    -3 4 -5
    -3 4 -5
    -4 -4 -5
    4 -4 5
    4 4 5
    4 4 5
    -4 4 -5
    -4 4 -5
    5 -4 5
    -5 -4 -5
    -5 4 -5
    5 4 5
    5 4 5
    -5 4 -5
    -6 -4 -5
    6 -4 5
    6 4 5
    -6 4 -5
    -6 4 -5
    6 4 5
    7 -4 5
    -7 -4 -5
    7 -4 5
    -7 4 -5
    7 4 5
    7 4 5
    8 -4 5
    8 -4 5
    -8 4 -5
    8 4 5
    -9 -4 -5
    9 -4 5
    9 -4 5
    9 4 5
    -9 4 -5
    9 4 5
    -10 -4 -5
    10 -4 5
    10 -4 5
    10 4 5
    10 4 5
    -10 4 -5
    -11 -4 -5
    11 -4 5
    11 -4 5
    11 4 5
    -11 4 -5
    11 4 5
    -12 -4 -5
    12 -4 5
    12 -4 5
    12 4 5
    -12 4 -5
    13 -4 5
    -13 -4 -5
    13 -4 5
    -13 4 -5
    13 4 5
    14 -4 5
    -14 -4 -5
    -14 4 -5
    14 4 5
    15 -4 5
    -15 -4 -5
    15 4 5
    -15 4 -5
    16 -4 5
    -16 -4 -5
    -16 4 -5
    16 4 5
    -17 -4 -5
    17 -4 5
    17 4 5
    -17 4 -5
    -17 -5 5
    17 -5 -5
    17 5 -5
    -17 5 5
    -16 -5 5
    16 -5 -5
    -16 5 5
    16 5 -5
    -15 -5 5
    15 -5 -5
    15 5 -5
    -15 5 5
    14 -5 -5
    -14 -5 5
    14 5 -5
    -14 5 5
    13 -5 -5
    -13 -5 5
    13 5 -5
    -13 5 5
    -12 -5 5
    12 -5 -5
    -12 5 5
    12 5 -5
    -11 -5 5
    11 -5 -5
    -11 5 5
    11 5 -5
    -10 -5 5
    10 -5 -5
    -10 5 5
    10 5 -5
    -9 -5 5
    9 -5 -5
    -9 5 5
    9 5 -5
    -9 5 5
    8 -5 -5
    -8 -5 5
    -8 -5 5
    8 5 -5
    -8 5 5
    -8 5 5
    -7 -5 5
    -7 -5 5
    7 -5 -5
    -7 5 5
    7 5 -5
    -7 5 5
    7 5 -5
    6 -5 -5
    -6 -5 5
    -6 -5 5
    6 -5 -5
    6 5 -5
    6 5 -5
    -6 5 5
    -6 5 5
    -5 -5 5
    -5 -5 5
    5 -5 -5
    5 -5 -5
    5 5 -5
    5 5 -5
    -5 5 5
    -5 5 5
    -4 -5 5
    4 -5 -5
    4 -5 -5
    4 5 -5
    4 5 -5
    -4 5 5
    4 5 -5
    -4 5 5
    -3 -5 5
    3 -5 -5
    3 5 -5
    -3 5 5
    3 5 -5
    3 5 -5
    -3 5 5
    2 -5 -5
    2 -5 -5
    2 5 -5
    -2 5 5
    -2 5 5
    1 -5 -5
    1 -5 -5
    -1 -5 5
    1 5 -5
    -1 5 5
    -1 5 5
    1 5 -5
    0 -5 -5
    0 -5 -5
    0 -5 5
    0 -5 5
    0 5 5
    0 5 -5
    0 5 -5
    1 -5 5
    -1 -5 -5
    -1 -5 -5
    1 -5 5
    -1 5 -5
    1 5 5
    -1 5 -5
    -2 -5 -5
    2 5 5
    -2 5 -5
    -2 5 -5
    -3 -5 -5
    3 -5 5
    3 5 5
    -3 5 -5
    3 5 5
    -3 5 -5
    4 -5 5
    4 5 5
    -4 5 -5
    4 5 5
    -4 5 -5
    -5 -5 -5
    5 -5 5
    5 5 5
    5 5 5
    -5 5 -5
    6 -5 5
    -6 -5 -5
    6 5 5
    -6 5 -5
    6 5 5
    -6 5 -5
    7 -5 5
    -7 -5 -5
    7 5 5
    -7 5 -5
    7 5 5
    -7 5 -5
    8 -5 5
    -8 -5 -5
    8 5 5
    8 5 5
    -8 5 -5
    -8 5 -5
    -9 -5 -5
    9 -5 5
    9 -5 5
    9 5 5
    -9 5 -5
    9 5 5
    -10 -5 -5
    10 -5 5
    10 -5 5
    10 5 5
    -10 5 -5
    10 5 5
    -11 -5 -5
    11 -5 5
    11 -5 5
    -11 5 -5
    11 5 5
    11 5 5
    -12 -5 -5
    12 -5 5
    12 -5 5
    -12 5 -5
    12 5 5
    13 -5 5
    13 -5 5
    -13 -5 -5
    -13 5 -5
    13 5 5
    14 -5 5
    -14 -5 -5
    14 5 5
    -14 5 -5
    -15 -5 -5
    15 -5 5
    15 5 5
    -15 5 -5
    16 -5 5
    -16 -5 -5
    16 5 5
    -16 5 -5
    17 -5 5
    17 5 5
    -16 -6 5
    16 -6 -5
    -16 6 5
    16 6 -5
    -15 -6 5
    15 -6 -5
    -15 6 5
    15 6 -5
    14 -6 -5
    -14 -6 5
    -14 6 5
    14 6 -5
    13 -6 -5
    -13 -6 5
    13 6 -5
    -13 6 5
    12 -6 -5
    -12 -6 5
    12 6 -5
    -12 6 5
    11 -6 -5
    -11 -6 5
    -11 6 5
    11 6 -5
    -10 -6 5
    10 -6 -5
    -10 6 5
    10 6 -5
    9 -6 -5
    -9 -6 5
    9 6 -5
    -9 6 5
    -9 6 5
    -8 -6 5
    8 -6 -5
    -8 6 5
    -8 6 5
    8 6 -5
    7 -6 -5
    -7 -6 5
    -7 6 5
    -7 6 5
    7 6 -5
    7 6 -5
    6 -6 -5
    -6 -6 5
    -6 6 5
    6 6 -5
    -6 6 5
    6 6 -5
    5 -6 -5
    -5 -6 5
    -5 6 5
    5 6 -5
    -5 6 5
    5 6 -5
    4 -6 -5
    -4 -6 5
    4 -6 -5
    4 6 -5
    -4 6 5
    4 6 -5
    -4 6 5
    4 6 -5
    3 -6 -5
    3 -6 -5
    -3 -6 5
    3 6 -5
    -3 6 5
    3 6 -5
    3 6 -5
    -3 6 5
    -2 -6 5
    2 6 -5
    2 6 -5
    2 6 -5
    -1 -6 5
    1 -6 -5
    1 -6 -5
    -1 -6 5
    1 6 -5
    1 6 -5
    -1 6 5
    0 -6 -5
    0 -6 5
    0 -6 -5
    0 -6 5
    0 6 -5
    0 6 -5
    0 6 5
    1 -6 5
    -1 -6 -5
    -1 -6 -5
    -1 6 -5
    -1 6 -5
    1 6 5
    -2 -6 -5
    2 -6 5
    -2 -6 -5
    -2 6 -5
    -2 6 -5
    2 6 5
    -3 -6 -5
    3 -6 5
    -3 6 -5
    3 6 5
    3 6 5
    -3 6 -5
    -4 -6 -5
    4 -6 5
    4 6 5
    -4 6 -5
    4 6 5
    -4 6 -5
    5 -6 5
    -5 -6 -5
    5 6 5
    5 6 5
    -5 6 -5
    -5 6 -5
    -6 -6 -5
    6 -6 5
    -6 6 -5
    6 6 5
    6 6 5
    -6 6 -5
    7 -6 5
    -7 -6 -5
    -7 6 -5
    -7 6 -5
    7 6 5
    7 6 5
    -8 -6 -5
    8 -6 5
    8 6 5
    8 6 5
    -8 6 -5
    -8 6 -5
    -9 -6 -5
    9 -6 5
    9 6 5
    -9 6 -5
    -9 6 -5
    9 6 5
    10 -6 5
    10 -6 5
    -10 -6 -5
    10 6 5
    10 6 5
    -10 6 -5
    11 -6 5
    11 -6 5
    -11 -6 -5
    11 6 5
    11 6 5
    -11 6 -5
    -12 -6 -5
    12 -6 5
    12 -6 5
    12 6 5
    -12 6 -5
    -13 -6 -5
    13 -6 5
    13 -6 5
    -13 6 -5
    13 6 5
    14 -6 5
    -14 -6 -5
    14 6 5
    -14 6 -5
    -15 -6 -5
    15 -6 5
    15 6 5
    -15 6 -5
    16 -6 5
    16 6 5
    -15 7 5
    14 -7 -5
    -14 -7 5
    14 7 -5
    -14 7 5
    13 -7 -5
    -13 -7 5
    13 7 -5
    -13 7 5
    -12 -7 5
    12 -7 -5
    -12 7 5
    12 7 -5
    11 -7 -5
    -11 -7 5
    11 7 -5
    -11 7 5
    10 -7 -5
    -10 -7 5
    10 7 -5
    -10 7 5
    -9 -7 5
    9 -7 -5
    -9 7 5
    -9 7 5
    9 7 -5
    -8 -7 5
    8 -7 -5
    -8 7 5
    8 7 -5
    -8 7 5
    -7 -7 5
    7 -7 -5
    7 7 -5
    -7 7 5
    -7 7 5
    -6 -7 5
    6 -7 -5
    -6 7 5
    -6 7 5
    6 7 -5
    6 7 -5
    -5 -7 5
    5 -7 -5
    -5 7 5
    5 7 -5
    5 7 -5
    4 -7 -5
    -4 -7 5
    4 7 -5
    -4 7 5
    4 7 -5
    3 -7 -5
    -3 -7 5
    3 7 -5
    -3 7 5
    3 7 -5
    2 -7 -5
    2 -7 -5
    -2 -7 5
    -2 -7 5
    -2 7 5
    2 7 -5
    1 -7 -5
    -1 -7 5
    1 -7 -5
    1 7 -5
    -1 7 5
    0 -7 -5
    0 -7 -5
    0 -7 5
    0 7 -5
    0 7 5
    0 7 -5
    -1 -7 -5
    -1 -7 -5
    1 -7 5
    -1 7 -5
    1 7 5
    -1 7 -5
    -2 -7 -5
    2 -7 5
    -2 -7 -5
    2 7 5
    -2 7 -5
    -2 7 -5
    3 -7 5
    -3 -7 -5
    -3 -7 -5
    3 7 5
    -3 7 -5
    -3 7 -5
    4 -7 5
    -4 -7 -5
    -4 7 -5
    4 7 5
    -4 7 -5
    4 7 5
    -5 -7 -5
    5 -7 5
    5 7 5
    5 7 5
    -5 7 -5
    -5 7 -5
    6 -7 5
    -6 -7 -5
    -6 7 -5
    -6 7 -5
    6 7 5
    6 7 5
    7 -7 5
    -7 -7 -5
    -7 7 -5
    -7 7 -5
    7 7 5
    7 7 5
    8 -7 5
    -8 -7 -5
    -8 7 -5
    8 7 5
    -8 7 -5
    8 7 5
    9 -7 5
    -9 -7 -5
    -9 7 -5
    -9 7 -5
    9 7 5
    9 7 5
    -10 -7 -5
    10 -7 5
    10 7 5
    -10 7 -5
    -10 7 -5
    10 7 5
    11 -7 5
    11 -7 5
    -11 -7 -5
    11 7 5
    -11 7 -5
    12 -7 5
    -12 -7 -5
    12 -7 5
    12 7 5
    -12 7 -5
    -13 -7 -5
    13 -7 5
    13 -7 5
    13 7 5
    -13 7 -5
    -14 -7 -5
    14 -7 5
    -14 7 -5
    14 7 5
    -14 8 5
    13 -8 -5
    -13 -8 5
    -13 8 5
    13 8 -5
    -12 -8 5
    12 -8 -5
    -12 8 5
    12 8 -5
    -11 -8 5
    11 -8 -5
    11 8 -5
    -11 8 5
    -10 -8 5
    10 -8 -5
    10 8 -5
    9 -8 -5
    -9 -8 5
    -9 8 5
    9 8 -5
    8 -8 -5
    -8 -8 5
    8 8 -5
    -8 8 5
    -7 -8 5
    7 -8 -5
    -7 8 5
    7 8 -5
    -6 -8 5
    6 -8 -5
    6 8 -5
    -6 8 5
    6 8 -5
    -5 -8 5
    5 -8 -5
    -5 8 5
    5 8 -5
    5 8 -5
    -4 -8 5
    4 -8 -5
    4 8 -5
    -4 8 5
    4 8 -5
    -3 -8 5
    3 -8 -5
    -3 8 5
    3 8 -5
    -2 -8 5
    2 -8 -5
    2 8 -5
    -2 8 5
    -1 -8 5
    -1 8 5
    1 8 -5
    0 -8 5
    0 -8 -5
    0 -8 -5
    0 8 -5
    0 8 5
    -1 -8 -5
    1 -8 5
    -1 -8 -5
    -1 8 -5
    1 8 5
    2 -8 5
    -2 -8 -5
    -2 -8 -5
    2 8 5
    -2 8 -5
    -3 -8 -5
    3 -8 5
    -3 -8 -5
    -3 8 -5
    -3 8 -5
    3 8 5
    4 -8 5
    -4 -8 -5
    -4 -8 -5
    4 8 5
    -4 8 -5
    -4 8 -5
    5 -8 5
    -5 -8 -5
    -5 8 -5
    5 8 5
    -5 8 -5
    -6 -8 -5
    6 -8 5
    6 8 5
    -6 8 -5
    6 8 5
    -6 8 -5
    7 -8 5
    -7 -8 -5
    7 8 5
    -7 8 -5
    -7 8 -5
    7 8 5
    8 -8 5
    -8 -8 -5
    8 8 5
    8 8 5
    -8 8 -5
    -8 8 -5
    9 -8 5
    -9 -8 -5
    9 8 5
    -9 8 -5
    -9 8 -5
    9 8 5
    -10 -8 -5
    10 -8 5
    10 8 5
    10 8 5
    -10 8 -5
    -10 8 -5
    11 -8 5
    -11 -8 -5
    11 -8 5
    -11 8 -5
    11 8 5
    12 -8 5
    -12 -8 -5
    12 -8 5
    12 8 5
    -12 8 -5
    13 -8 5
    13 -8 5
    -13 8 -5
    13 8 5
    11 -9 -5
    -11 -9 5
    11 9 -5
    10 -9 -5
    -10 -9 5
    10 9 -5
    -9 -9 5
    9 -9 -5
    -9 9 5
    9 9 -5
    -8 -9 5
    8 -9 -5
    8 9 -5
    -8 9 5
    -7 -9 5
    7 -9 -5
    -7 9 5
    7 9 -5
    6 -9 -5
    -6 9 5
    6 9 -5
    6 9 -5
    5 -9 -5
    -5 -9 5
    5 9 -5
    -5 9 5
    4 -9 -5
    -4 -9 5
    -4 9 5
    4 9 -5
    -3 -9 5
    3 -9 -5
    3 9 -5
    -3 9 5
    -2 -9 5
    2 -9 -5
    -2 9 5
    2 9 -5
    -1 -9 5
    1 -9 -5
    1 9 -5
    -1 9 5
    0 -9 5
    0 -9 -5
    0 9 5
    0 9 -5
    -1 -9 -5
    1 -9 5
    -1 9 -5
    1 9 5
    -2 -9 -5
    2 -9 5
    -2 -9 -5
    2 9 5
    -2 9 -5
    3 -9 5
    -3 -9 -5
    -3 -9 -5
    3 9 5
    -3 9 -5
    -4 -9 -5
    -4 -9 -5
    4 -9 5
    -4 9 -5
    4 9 5
    -5 -9 -5
    -5 -9 -5
    5 -9 5
    5 9 5
    -5 9 -5
    -6 -9 -5
    -6 -9 -5
    6 -9 5
    -6 9 -5
    6 9 5
    7 -9 5
    -7 -9 -5
    -7 9 -5
    7 9 5
    7 9 5
    8 -9 5
    -8 -9 -5
    -8 9 -5
    8 9 5
    -8 9 -5
    8 9 5
    9 -9 5
    -9 -9 -5
    9 9 5
    -9 9 -5
    -9 9 -5
    9 9 5
    10 -9 5
    -10 -9 -5
    10 9 5
    10 9 5
    -10 9 -5
    -10 9 -5
    11 -9 5
    11 -9 5
    -11 9 -5
    11 9 5
    -9 10 5
    8 -10 -5
    -8 10 5
    8 10 -5
    -7 -10 5
    7 -10 -5
    -7 10 5
    6 -10 -5
    -6 -10 5
    -6 10 5
    -5 -10 5
    5 -10 -5
    -5 10 5
    5 10 -5
    4 -10 -5
    -4 -10 5
    -4 10 5
    4 10 -5
    -3 -10 5
    3 -10 -5
    3 10 -5
    -3 10 5
    -2 -10 5
    2 -10 -5
    -2 10 5
    2 10 -5
    -1 -10 5
    1 -10 -5
    1 10 -5
    -1 10 5
    0 -10 -5
    0 -10 5
    0 10 -5
    0 10 5
    -1 -10 -5
    1 -10 5
    -1 10 -5
    1 10 5
    2 -10 5
    -2 -10 -5
    -2 10 -5
    2 10 5
    3 -10 5
    -3 -10 -5
    -3 10 -5
    3 10 5
    4 -10 5
    -4 -10 -5
    4 10 5
    -4 10 -5
    5 -10 5
    -5 -10 -5
    -5 -10 -5
    5 10 5
    -5 10 -5
    6 -10 5
    -6 -10 -5
    -6 -10 -5
    -6 10 -5
    6 10 5
    -7 -10 -5
    7 -10 5
    -7 -10 -5
    7 10 5
    -7 10 -5
    8 -10 5
    -8 -10 -5
    -8 -10 -5
    8 10 5
    9 10 5
    5 11 -5
    4 11 -5
    -3 -11 5
    3 -11 -5
    3 11 -5
    -2 -11 5
    2 -11 -5
    2 11 -5
    -1 -11 5
    1 -11 -5
    -1 11 5
    1 11 -5
    0 -11 -5
    0 -11 5
    0 11 5
    0 11 -5
    -1 -11 -5
    1 -11 5
    -1 11 -5
    -2 -11 -5
    2 -11 5
    3 -11 5
    -3 -11 -5
    -19 0 6
    19 0 -6
    -18 0 6
    18 0 -6
    17 0 -6
    -17 0 6
    -17 0 6
    16 0 -6
    -16 0 6
    -16 0 6
    15 0 -6
    -15 0 6
    14 0 -6
    -14 0 6
    14 0 -6
    13 0 -6
    13 0 -6
    -13 0 6
    12 0 -6
    12 0 -6
    -12 0 6
    11 0 -6
    -11 0 6
    11 0 -6
    10 0 -6
    -10 0 6
    10 0 -6
    -9 0 6
    9 0 -6
    9 0 -6
    -8 0 6
    8 0 -6
    8 0 -6
    7 0 -6
    -7 0 6
    7 0 -6
    6 0 -6
    6 0 -6
    -6 0 6
    -5 0 6
    -5 0 6
    5 0 -6
    5 0 -6
    4 0 -6
    4 0 -6
    -4 0 6
    -4 0 6
    3 0 -6
    -3 0 6
    -3 0 6
    3 0 -6
    -2 0 6
    2 0 -6
    -1 0 6
    1 0 -6
    1 0 -6
    0 0 -6
    0 0 6
    0 0 -6
    -1 0 -6
    1 0 6
    -1 0 -6
    -2 0 -6
    2 0 6
    -2 0 -6
    -3 0 -6
    3 0 6
    -3 0 -6
    4 0 6
    -4 0 -6
    -4 0 -6
    -5 0 -6
    5 0 6
    -5 0 -6
    6 0 6
    -6 0 -6
    -6 0 -6
    6 0 6
    7 0 6
    -7 0 -6
    -7 0 -6
    7 0 6
    8 0 6
    8 0 6
    -8 0 -6
    -8 0 -6
    -9 0 -6
    9 0 6
    9 0 6
    -9 0 -6
    -10 0 -6
    10 0 6
    10 0 6
    -10 0 -6
    -11 0 -6
    11 0 6
    11 0 6
    -11 0 -6
    -12 0 -6
    12 0 6
    -12 0 -6
    12 0 6
    13 0 6
    13 0 6
    -13 0 -6
    14 0 6
    -14 0 -6
    -15 0 -6
    15 0 6
    16 0 6
    -16 0 -6
    17 0 6
    -17 0 -6
    18 0 6
    19 0 6
    -19 -1 6
    19 -1 -6
    -19 1 6
    18 -1 -6
    -18 -1 6
    -18 -1 6
    -18 1 6
    18 1 -6
    -17 -1 6
    -17 -1 6
    17 -1 -6
    -17 1 6
    17 1 -6
    -16 -1 6
    16 -1 -6
    -16 -1 6
    16 1 -6
    -16 1 6
    -15 -1 6
    -15 -1 6
    15 -1 -6
    15 -1 -6
    -15 1 6
    15 1 -6
    14 -1 -6
    -14 -1 6
    14 -1 -6
    14 1 -6
    -14 1 6
    14 1 -6
    13 -1 -6
    -13 -1 6
    13 1 -6
    13 1 -6
    -13 1 6
    -12 -1 6
    12 -1 -6
    12 -1 -6
    12 1 -6
    12 1 -6
    -12 1 6
    11 -1 -6
    -11 -1 6
    11 -1 -6
    11 1 -6
    -11 1 6
    11 1 -6
    10 -1 -6
    10 -1 -6
    -10 -1 6
    10 1 -6
    10 1 -6
    -10 1 6
    9 -1 -6
    9 -1 -6
    -9 -1 6
    9 1 -6
    9 1 -6
    -9 1 6
    8 -1 -6
    8 -1 -6
    -8 -1 6
    8 1 -6
    -8 1 6
    8 1 -6
    -7 -1 6
    7 -1 -6
    7 -1 -6
    7 1 -6
    -7 1 6
    7 1 -6
    6 -1 -6
    6 -1 -6
    -6 -1 6
    6 1 -6
    6 1 -6
    -6 1 6
    -6 1 6
    5 -1 -6
    -5 -1 6
    5 -1 -6
    -5 -1 6
    5 1 -6
    -5 1 6
    -5 1 6
    5 1 -6
    4 -1 -6
    4 -1 -6
    -4 -1 6
    -4 -1 6
    4 1 -6
    -4 1 6
    -4 1 6
    3 -1 -6
    -3 -1 6
    3 -1 -6
    -3 -1 6
    -3 1 6
    -3 1 6
    3 1 -6
    3 1 -6
    2 -1 -6
    2 -1 -6
    -2 -1 6
    2 1 -6
    2 1 -6
    2 1 -6
    -2 1 6
    -2 1 6
    -1 -1 6
    1 -1 -6
    -1 1 6
    1 1 -6
    -1 1 6
    1 1 -6
    0 -1 -6
    0 -1 -6
    0 -1 6
    0 1 -6
    0 1 -6
    0 1 6
    1 -1 6
    -1 -1 -6
    -1 -1 -6
    -1 1 -6
    -1 1 -6
    1 1 6
    -2 -1 -6
    -2 -1 -6
    2 -1 6
    -2 1 -6
    2 1 6
    -2 1 -6
    -3 -1 -6
    3 -1 6
    -3 -1 -6
    3 1 6
    -3 1 -6
    -3 1 -6
    4 -1 6
    -4 -1 -6
    4 -1 6
    -4 -1 -6
    4 1 6
    -4 1 -6
    -4 1 -6
    4 1 6
    -5 -1 -6
    5 -1 6
    -5 -1 -6
    5 -1 6
    5 1 6
    -5 1 -6
    -5 1 -6
    5 1 6
    -6 -1 -6
    -6 -1 -6
    6 -1 6
    6 -1 6
    -6 1 -6
    -6 1 -6
    6 1 6
    6 1 6
    7 -1 6
    -7 -1 -6
    -7 -1 -6
    7 -1 6
    -7 1 -6
    7 1 6
    7 1 6
    -7 1 -6
    -8 -1 -6
    8 -1 6
    -8 -1 -6
    8 -1 6
    8 1 6
    8 1 6
    -8 1 -6
    -8 1 -6
    9 -1 6
    -9 -1 -6
    9 -1 6
    -9 -1 -6
    9 1 6
    9 1 6
    -9 1 -6
    -9 1 -6
    10 -1 6
    10 -1 6
    -10 -1 -6
    -10 -1 -6
    10 1 6
    -10 1 -6
    10 1 6
    -10 1 -6
    11 -1 6
    -11 -1 -6
    11 -1 6
    -11 -1 -6
    11 1 6
    11 1 6
    -11 1 -6
    12 -1 6
    -12 -1 -6
    12 -1 6
    -12 -1 -6
    12 1 6
    12 1 6
    -12 1 -6
    13 -1 6
    -13 -1 -6
    -13 -1 -6
    13 -1 6
    -13 1 -6
    13 1 6
    -14 -1 -6
    -14 -1 -6
    14 -1 6
    -14 1 -6
    14 1 6
    15 -1 6
    -15 1 -6
    15 1 6
    16 -1 6
    16 1 6
    -16 1 -6
    17 -1 6
    -17 1 -6
    17 1 6
    18 -1 6
    -18 1 -6
    18 1 6
    19 1 6
    -19 -2 6
    -18 -2 6
    18 -2 -6
    -18 -2 6
    -18 2 6
    18 2 -6
    -17 -2 6
    -17 -2 6
    17 -2 -6
    17 2 -6
    -17 2 6
    16 -2 -6
    -16 -2 6
    -16 -2 6
    -16 2 6
    16 2 -6
    -15 -2 6
    15 -2 -6
    -15 -2 6
    15 2 -6
    -15 2 6
    -14 -2 6
    -14 -2 6
    14 -2 -6
    14 -2 -6
    -14 2 6
    14 2 -6
    -13 -2 6
    13 -2 -6
    13 -2 -6
    13 2 -6
    -13 2 6
    13 2 -6
    -12 -2 6
    12 -2 -6
    12 -2 -6
    12 2 -6
    -12 2 6
    12 2 -6
    -11 -2 6
    11 -2 -6
    11 -2 -6
    11 2 -6
    -11 2 6
    11 2 -6
    -10 -2 6
    10 -2 -6
    10 -2 -6
    -10 2 6
    10 2 -6
    10 2 -6
    9 -2 -6
    -9 -2 6
    9 -2 -6
    -9 2 6
    9 2 -6
    9 2 -6
    -8 -2 6
    8 -2 -6
    8 -2 -6
    -8 2 6
    8 2 -6
    -8 2 6
    8 2 -6
    -7 -2 6
    7 -2 -6
    7 -2 -6
    7 2 -6
    7 2 -6
    -7 2 6
    -7 2 6
    6 -2 -6
    -6 -2 6
    -6 -2 6
    6 -2 -6
    -6 2 6
    6 2 -6
    -6 2 6
    -5 -2 6
    5 -2 -6
    -5 -2 6
    5 -2 -6
    -5 2 6
    5 2 -6
    5 2 -6
    -5 2 6
    -4 -2 6
    4 -2 -6
    4 -2 -6
    -4 -2 6
    -4 2 6
    -4 2 6
    4 2 -6
    3 -2 -6
    -3 -2 6
    3 -2 -6
    -3 2 6
    3 2 -6
    -3 2 6
    3 2 -6
    3 2 -6
    -2 -2 6
    2 -2 -6
    2 -2 -6
    -2 2 6
    2 2 -6
    2 2 -6
    2 2 -6
    -2 2 6
    1 -2 -6
    1 -2 -6
    -1 -2 6
    1 2 -6
    1 2 -6
    1 2 -6
    -1 2 6
    -1 2 6
    0 -2 6
    0 -2 -6
    0 -2 -6
    0 -2 6
    0 2 6
    0 2 -6
    0 2 -6
    0 2 6
    -1 -2 -6
    1 -2 6
    -1 -2 -6
    -1 -2 -6
    1 -2 6
    1 2 6
    -1 2 -6
    -1 2 -6
    2 -2 6
    -2 -2 -6
    -2 -2 -6
    2 -2 6
    2 2 6
    -2 2 -6
    -2 2 -6
    2 2 6
    3 -2 6
    -3 -2 -6
    -3 -2 -6
    3 -2 6
    -3 2 -6
    -3 2 -6
    3 2 6
    3 2 6
    4 -2 6
    4 -2 6
    -4 -2 -6
    -4 -2 -6
    4 2 6
    4 2 6
    -5 -2 -6
    5 -2 6
    -5 -2 -6
    5 -2 6
    -5 2 -6
    5 2 6
    5 2 6
    -5 2 -6
    -6 -2 -6
    6 -2 6
    -6 -2 -6
    6 -2 6
    -6 2 -6
    -6 2 -6
    6 2 6
    6 2 6
    -7 -2 -6
    -7 -2 -6
    7 -2 6
    7 -2 6
    7 2 6
    -7 2 -6
    7 2 6
    -7 2 -6
    -8 -2 -6
    8 -2 6
    8 -2 6
    -8 -2 -6
    8 2 6
    8 2 6
    -8 2 -6
    9 -2 6
    -9 -2 -6
    9 -2 6
    -9 -2 -6
    9 2 6
    9 2 6
    -10 -2 -6
    -10 -2 -6
    10 -2 6
    10 -2 6
    10 2 6
    10 2 6
    -10 2 -6
    -11 -2 -6
    11 -2 6
    -11 -2 -6
    11 -2 6
    11 2 6
    -11 2 -6
    11 2 6
    -12 -2 -6
    12 -2 6
    12 -2 6
    12 2 6
    12 2 6
    -12 2 -6
    13 -2 6
    -13 -2 -6
    13 -2 6
    13 2 6
    -13 2 -6
    -14 -2 -6
    14 -2 6
    -14 2 -6
    14 2 6
    -15 -2 -6
    15 -2 6
    15 2 6
    -15 2 -6
    -16 -2 -6
    16 -2 6
    -16 2 -6
    16 2 6
    17 -2 6
    -17 2 -6
    17 2 6
    18 -2 6
    18 2 6
    -18 2 -6
    -18 -3 6
    18 -3 -6
    18 3 -6
    -18 3 6
    -17 -3 6
    17 -3 -6
    17 3 -6
    -17 3 6
    -16 -3 6
    16 -3 -6
    -16 3 6
    16 3 -6
    15 -3 -6
    -15 -3 6
    -15 -3 6
    15 3 -6
    -15 3 6
    -14 -3 6
    14 -3 -6
    -14 -3 6
    14 3 -6
    -14 3 6
    -13 -3 6
    -13 -3 6
    13 -3 -6
    13 3 -6
    -13 3 6
    -12 -3 6
    12 -3 -6
    12 -3 -6
    -12 3 6
    12 3 -6
    11 -3 -6
    11 -3 -6
    -11 -3 6
    11 3 -6
    11 3 -6
    -11 3 6
    10 -3 -6
    10 -3 -6
    -10 -3 6
    -10 3 6
    10 3 -6
    10 3 -6
    -9 -3 6
    9 -3 -6
    9 -3 -6
    9 3 -6
    -9 3 6
    9 3 -6
    -8 -3 6
    8 -3 -6
    8 -3 -6
    8 3 -6
    -8 3 6
    8 3 -6
    -8 3 6
    7 -3 -6
    7 -3 -6
    -7 -3 6
    -7 3 6
    7 3 -6
    -7 3 6
    7 3 -6
    6 -3 -6
    6 -3 -6
    -6 -3 6
    6 3 -6
    6 3 -6
    6 3 -6
    -6 3 6
    -6 3 6
    5 -3 -6
    -5 -3 6
    5 -3 -6
    -5 3 6
    5 3 -6
    5 3 -6
    5 3 -6
    -5 3 6
    4 -3 -6
    4 -3 -6
    4 3 -6
    -4 3 6
    4 3 -6
    4 3 -6
    -4 3 6
    3 -3 -6
    3 3 -6
    3 3 -6
    3 3 -6
    -3 3 6
    -3 3 6
    3 3 -6
    2 3 -6
    2 3 -6
    2 3 -6
    2 3 -6
    1 -3 -6
    1 -3 -6
    1 3 -6
    1 3 -6
    -1 3 6
    1 3 -6
    1 3 -6
    -1 3 6
    0 -3 -6
    0 -3 6
    0 -3 -6
    0 3 -6
    0 3 -6
    0 3 -6
    0 3 6
    0 3 6
    1 -3 6
    -1 -3 -6
    -1 -3 -6
    1 3 6
    1 3 6
    -1 3 -6
    -1 3 -6
    -1 3 -6
    -2 -3 -6
    2 -3 6
    2 3 6
    -2 3 -6
    -2 3 -6
    -2 3 -6
    2 3 6
    2 3 6
    3 -3 6
    -3 -3 -6
    3 -3 6
    3 3 6
    -3 3 -6
    3 3 6
    4 -3 6
    -4 -3 -6
    4 -3 6
    4 3 6
    4 3 6
    -4 3 -6
    5 -3 6
    5 -3 6
    -5 -3 -6
    -5 3 -6
    5 3 6
    5 3 6
    6 -3 6
    -6 -3 -6
    6 -3 6
    -6 3 -6
    6 3 6
    6 3 6
    7 -3 6
    -7 -3 -6
    -7 -3 -6
    7 -3 6
    7 3 6
    -7 3 -6
    7 3 6
    8 -3 6
    8 -3 6
    -8 -3 -6
    8 3 6
    -8 3 -6
    8 3 6
    9 -3 6
    -9 -3 -6
    9 -3 6
    9 3 6
    9 3 6
    -9 3 -6
    -10 -3 -6
    10 -3 6
    10 -3 6
    -10 3 -6
    10 3 6
    10 3 6
    11 -3 6
    -11 -3 -6
    11 -3 6
    11 3 6
    11 3 6
    -11 3 -6
    12 -3 6
    -12 -3 -6
    12 -3 6
    12 3 6
    -12 3 -6
    12 3 6
    13 -3 6
    13 -3 6
    -13 -3 -6
    13 3 6
    -13 3 -6
    14 -3 6
    -14 -3 -6
    -14 3 -6
    14 3 6
    15 -3 6
    -15 -3 -6
    -15 3 -6
    15 3 6
    -16 -3 -6
    16 -3 6
    16 3 6
    -16 3 -6
    17 -3 6
    -17 -3 -6
    -17 3 -6
    17 3 6
    18 -3 6
    18 3 6
    17 -4 -6
    -17 -4 6
    -17 4 6
    17 4 -6
    16 -4 -6
    -16 -4 6
    16 4 -6
    -16 4 6
    -15 -4 6
    15 -4 -6
    -15 4 6
    15 4 -6
    -14 -4 6
    14 -4 -6
    14 4 -6
    -14 4 6
    13 -4 -6
    -13 -4 6
    -13 4 6
    13 4 -6
    12 -4 -6
    -12 -4 6
    -12 -4 6
    12 4 -6
    -12 4 6
    -11 -4 6
    -11 -4 6
    11 -4 -6
    11 4 -6
    -11 4 6
    10 -4 -6
    -10 -4 6
    -10 -4 6
    -10 4 6
    10 4 -6
    9 -4 -6
    -9 -4 6
    9 -4 -6
    9 4 -6
    -9 4 6
    9 4 -6
    8 -4 -6
    8 -4 -6
    -8 -4 6
    -8 4 6
    -8 4 6
    8 4 -6
    8 4 -6
    7 -4 -6
    7 -4 -6
    -7 -4 6
    7 4 -6
    7 4 -6
    -7 4 6
    -7 4 6
    -6 -4 6
    6 -4 -6
    6 -4 -6
    6 4 -6
    6 4 -6
    -6 4 6
    6 4 -6
    -6 4 6
    5 -4 -6
    -5 -4 6
    5 -4 -6
    5 4 -6
    5 4 -6
    5 4 -6
    -5 4 6
    -5 4 6
    4 -4 -6
    4 -4 -6
    -4 4 6
    4 4 -6
    4 4 -6
    -4 4 6
    4 4 -6
    4 4 -6
    3 -4 -6
    3 -4 -6
    3 4 -6
    3 4 -6
    -3 4 6
    3 4 -6
    -3 4 6
    2 -4 -6
    2 -4 -6
    2 4 -6
    2 4 -6
    -2 4 6
    -2 4 6
    2 4 -6
    2 4 -6
    1 -4 -6
    1 -4 -6
    1 4 -6
    -1 4 6
    -1 4 6
    1 4 -6
    1 4 -6
    1 4 -6
    0 -4 -6
    0 -4 6
    0 -4 -6
    0 4 -6
    0 4 -6
    0 4 6
    0 4 -6
    0 4 6
    -1 -4 -6
    1 -4 6
    -1 -4 -6
    1 4 6
    -1 4 -6
    -1 4 -6
    -1 4 -6
    2 -4 6
    -2 -4 -6
    2 4 6
    -2 4 -6
    2 4 6
    -2 4 -6
    3 -4 6
    -3 -4 -6
    -3 4 -6
    -3 4 -6
    3 4 6
    3 4 6
    4 -4 6
    -4 -4 -6
    4 4 6
    4 4 6
    -4 4 -6
    -4 4 -6
    -5 -4 -6
    5 -4 6
    5 4 6
    -5 4 -6
    -5 4 -6
    5 4 6
    6 -4 6
    6 -4 6
    -6 -4 -6
    -6 4 -6
    6 4 6
    6 4 6
    7 -4 6
    7 -4 6
    7 4 6
    7 4 6
    -7 4 -6
    -8 -4 -6
    8 -4 6
    8 -4 6
    8 4 6
    8 4 6
    9 -4 6
    -9 -4 -6
    9 -4 6
    9 4 6
    9 4 6
    -9 4 -6
    -10 -4 -6
    10 -4 6
    10 -4 6
    -10 4 -6
    10 4 6
    10 4 6
    -11 -4 -6
    11 -4 6
    11 -4 6
    -11 4 -6
    11 4 6
    11 4 6
    12 -4 6
    -12 -4 -6
    12 -4 6
    -12 4 -6
    12 4 6
    12 4 6
    -13 -4 -6
    13 -4 6
    13 -4 6
    13 4 6
    -13 4 -6
    -14 -4 -6
    14 -4 6
    14 4 6
    -14 4 -6
    15 -4 6
    -15 -4 -6
    -15 4 -6
    15 4 6
    16 -4 6
    -16 -4 -6
    16 4 6
    -16 4 -6
    -17 -4 -6
    17 -4 6
    -17 4 -6
    17 4 6
    17 -5 -6
    17 5 -6
    16 -5 -6
    -16 -5 6
    16 5 -6
    -16 5 6
    15 -5 -6
    -15 -5 6
    -15 5 6
    15 5 -6
    -14 -5 6
    14 -5 -6
    14 5 -6
    -14 5 6
    13 -5 -6
    -13 -5 6
    13 5 -6
    -13 5 6
    -12 -5 6
    12 -5 -6
    -12 5 6
    12 5 -6
    11 -5 -6
    -11 -5 6
    -11 5 6
    11 5 -6
    -10 -5 6
    10 -5 -6
    -10 5 6
    10 5 -6
    -9 -5 6
    9 -5 -6
    -9 5 6
    -9 5 6
    9 5 -6
    8 -5 -6
    -8 -5 6
    -8 -5 6
    -8 5 6
    -8 5 6
    8 5 -6
    7 -5 -6
    7 -5 -6
    -7 -5 6
    -7 -5 6
    -7 5 6
    7 5 -6
    -7 5 6
    6 -5 -6
    -6 -5 6
    6 -5 -6
    -6 5 6
    6 5 -6
    -6 5 6
    6 5 -6
    5 -5 -6
    -5 -5 6
    5 -5 -6
    5 5 -6
    5 5 -6
    -5 5 6
    -5 5 6
    4 -5 -6
    4 -5 -6
    4 5 -6
    -4 5 6
    4 5 -6
    -4 5 6
    4 5 -6
    4 5 -6
    3 -5 -6
    3 -5 -6
    3 5 -6
    3 5 -6
    -3 5 6
    3 5 -6
    3 5 -6
    -3 5 6
    2 -5 -6
    2 -5 -6
    2 5 -6
    -2 5 6
    2 5 -6
    2 5 -6
    2 5 -6
    -2 5 6
    -1 -5 6
    1 -5 -6
    1 -5 -6
    1 5 -6
    -1 5 6
    1 5 -6
    -1 5 6
    1 5 -6
    0 -5 -6
    0 -5 -6
    0 -5 6
    0 5 -6
    0 5 6
    0 5 -6
    0 5 -6
    -1 -5 -6
    1 -5 6
    -1 -5 -6
    -1 5 -6
    -1 5 -6
    1 5 6
    -1 5 -6
    -2 -5 -6
    -2 -5 -6
    2 -5 6
    -2 5 -6
    -2 5 -6
    2 5 6
    3 -5 6
    -3 -5 -6
    -3 5 -6
    3 5 6
    3 5 6
    -3 5 -6
    -4 -5 -6
    4 -5 6
    -4 5 -6
    4 5 6
    4 5 6
    -4 5 -6
    -5 -5 -6
    5 -5 6
    -5 5 -6
    5 5 6
    -5 5 -6
    5 5 6
    -6 -5 -6
    6 -5 6
    -6 5 -6
    6 5 6
    -6 5 -6
    6 5 6
    7 -5 6
    7 -5 6
    -7 -5 -6
    7 5 6
    -7 5 -6
    7 5 6
    -8 -5 -6
    8 -5 6
    8 -5 6
    8 5 6
    -8 5 -6
    8 5 6
    9 -5 6
    -9 -5 -6
    9 -5 6
    9 5 6
    -9 5 -6
    9 5 6
    10 -5 6
    10 -5 6
    -10 -5 -6
    10 5 6
    -10 5 -6
    10 5 6
    -11 -5 -6
    11 -5 6
    11 -5 6
    11 5 6
    -11 5 -6
    11 5 6
    12 -5 6
    12 -5 6
    -12 -5 -6
    12 5 6
    -12 5 -6
    13 -5 6
    -13 -5 -6
    13 -5 6
    13 5 6
    -13 5 -6
    14 -5 6
    -14 -5 -6
    14 5 6
    -14 5 -6
    15 -5 6
    -15 -5 -6
    15 5 6
    -15 5 -6
    16 -5 6
    -16 -5 -6
    16 5 6
    -16 5 -6
    17 -5 6
    17 5 6
    16 -6 -6
    16 6 -6
    -16 6 6
    -15 -6 6
    15 -6 -6
    15 6 -6
    -15 6 6
    -14 -6 6
    14 -6 -6
    -14 6 6
    14 6 -6
    -13 -6 6
    13 -6 -6
    13 6 -6
    -13 6 6
    -12 -6 6
    12 -6 -6
    12 6 -6
    -12 6 6
    11 -6 -6
    -11 6 6
    11 6 -6
    -10 -6 6
    10 -6 -6
    10 6 -6
    -10 6 6
    9 -6 -6
    -9 -6 6
    9 6 -6
    -9 6 6
    -9 6 6
    8 -6 -6
    -8 -6 6
    -8 6 6
    -8 6 6
    8 6 -6
    -7 -6 6
    7 -6 -6
    -7 6 6
    7 6 -6
    -7 6 6
    -6 -6 6
    6 -6 -6
    6 6 -6
    6 6 -6
    -6 6 6
    -6 6 6
    -5 -6 6
    5 -6 -6
    -5 -6 6
    5 6 -6
    -5 6 6
    -5 6 6
    5 6 -6
    4 -6 -6
    4 -6 -6
    -4 6 6
    -4 6 6
    -3 -6 6
    3 -6 -6
    3 -6 -6
    -3 6 6
    3 6 -6
    3 6 -6
    3 6 -6
    2 -6 -6
    2 -6 -6
    -2 -6 6
    2 6 -6
    -2 6 6
    2 6 -6
    1 -6 -6
    -1 -6 6
    -1 -6 6
    1 -6 -6
    1 6 -6
    1 6 -6
    -1 6 6
    0 -6 -6
    0 -6 -6
    0 -6 6
    0 6 -6
    0 6 6
    0 6 -6
    1 -6 6
    -1 -6 -6
    -1 -6 -6
    -1 6 -6
    -1 6 -6
    1 6 6
    -2 -6 -6
    -2 -6 -6
    2 -6 6
    2 6 6
    -2 6 -6
    -2 6 -6
    3 -6 6
    -3 -6 -6
    3 6 6
    -3 6 -6
    -3 6 -6
    -4 -6 -6
    4 -6 6
    4 6 6
    4 6 6
    -4 6 -6
    -4 6 -6
    -5 -6 -6
    5 -6 6
    5 6 6
    5 6 6
    -5 6 -6
    -5 6 -6
    6 -6 6
    -6 -6 -6
    6 6 6
    -6 6 -6
    -6 6 -6
    6 6 6
    7 -6 6
    -7 -6 -6
    7 6 6
    7 6 6
    -7 6 -6
    -7 6 -6
    -8 -6 -6
    8 -6 6
    8 6 6
    8 6 6
    -8 6 -6
    -8 6 -6
    9 -6 6
    -9 -6 -6
    9 -6 6
    9 6 6
    9 6 6
    -9 6 -6
    -10 -6 -6
    10 -6 6
    10 -6 6
    10 6 6
    10 6 6
    -10 6 -6
    11 -6 6
    11 -6 6
    -11 -6 -6
    -11 6 -6
    11 6 6
    11 6 6
    12 -6 6
    -12 -6 -6
    12 -6 6
    12 6 6
    -12 6 -6
    13 -6 6
    13 -6 6
    -13 -6 -6
    -13 6 -6
    13 6 6
    -14 -6 -6
    14 -6 6
    -14 6 -6
    14 6 6
    -15 -6 -6
    15 -6 6
    -15 6 -6
    15 6 6
    16 -6 6
    16 6 6
    -15 7 6
    14 -7 -6
    -14 -7 6
    -14 7 6
    14 7 -6
    13 -7 -6
    -13 -7 6
    -13 7 6
    13 7 -6
    -12 -7 6
    12 -7 -6
    -12 7 6
    12 7 -6
    11 -7 -6
    -11 -7 6
    -11 7 6
    11 7 -6
    10 -7 -6
    -10 -7 6
    -10 7 6
    10 7 -6
    -9 -7 6
    9 -7 -6
    -9 7 6
    -9 7 6
    9 7 -6
    8 -7 -6
    -8 -7 6
    -8 7 6
    -8 7 6
    8 7 -6
    7 -7 -6
    -7 -7 6
    -7 7 6
    -7 7 6
    7 7 -6
    -6 -7 6
    6 -7 -6
    -6 7 6
    6 7 -6
    6 7 -6
    5 -7 -6
    -5 -7 6
    -5 7 6
    5 7 -6
    5 7 -6
    -4 -7 6
    4 -7 -6
    4 7 -6
    4 7 -6
    -4 7 6
    3 -7 -6
    3 -7 -6
    -3 7 6
    2 -7 -6
    -2 -7 6
    2 -7 -6
    2 7 -6
    -2 7 6
    -1 -7 6
    1 -7 -6
    1 -7 -6
    1 7 -6
    -1 7 6
    1 7 -6
    0 -7 -6
    0 -7 6
    0 -7 -6
    0 7 -6
    0 7 6
    0 7 -6
    -1 -7 -6
    -1 -7 -6
    1 -7 6
    -1 7 -6
    -1 7 -6
    1 7 6
    -2 -7 -6
    2 -7 6
    -2 -7 -6
    -2 7 -6
    2 7 6
    -2 7 -6
    -3 -7 -6
    -3 -7 -6
    3 -7 6
    -3 7 -6
    3 7 6
    -3 7 -6
    -4 -7 -6
    4 -7 6
    4 7 6
    -4 7 -6
    -4 7 -6
    5 -7 6
    -5 -7 -6
    -5 7 -6
    5 7 6
    -5 7 -6
    5 7 6
    6 -7 6
    -6 -7 -6
    6 7 6
    -6 7 -6
    6 7 6
    -6 7 -6
    7 -7 6
    -7 -7 -6
    7 7 6
    -7 7 -6
    7 7 6
    -7 7 -6
    8 -7 6
    -8 -7 -6
    -8 7 -6
    8 7 6
    -8 7 -6
    8 7 6
    -9 -7 -6
    9 -7 6
    9 7 6
    -9 7 -6
    9 7 6
    -10 -7 -6
    10 -7 6
    10 -7 6
    -10 7 -6
    10 7 6
    10 7 6
    -11 -7 -6
    11 -7 6
    11 -7 6
    11 7 6
    11 7 6
    -11 7 -6
    -12 -7 -6
    12 -7 6
    12 -7 6
    -12 7 -6
    12 7 6
    13 -7 6
    13 -7 6
    -13 -7 -6
    13 7 6
    -13 7 -6
    14 -7 6
    14 7 6
    -14 7 -6
    -14 8 6
    -13 -8 6
    13 -8 -6
    -13 8 6
    13 8 -6
    -12 -8 6
    12 -8 -6
    12 8 -6
    -12 8 6
    -11 -8 6
    11 -8 -6
    11 8 -6
    10 -8 -6
    -10 -8 6
    10 8 -6
    9 -8 -6
    -9 -8 6
    -9 8 6
    9 8 -6
    -8 -8 6
    8 -8 -6
    8 8 -6
    -8 8 6
    -7 -8 6
    7 -8 -6
    -7 8 6
    7 8 -6
    -6 -8 6
    6 -8 -6
    6 8 -6
    6 8 -6
    -6 8 6
    5 -8 -6
    -5 -8 6
    -5 8 6
    5 8 -6
    5 8 -6
    4 -8 -6
    -4 8 6
    4 8 -6
    3 -8 -6
    -3 -8 6
    3 8 -6
    -3 8 6
    -2 -8 6
    2 -8 -6
    -2 8 6
    2 8 -6
    -1 -8 6
    1 -8 -6
    1 -8 -6
    1 8 -6
    -1 8 6
    0 -8 -6
    0 -8 6
    0 -8 -6
    0 8 6
    0 8 -6
    -1 -8 -6
    1 -8 6
    -1 -8 -6
    -1 8 -6
    1 8 6
    -2 -8 -6
    2 -8 6
    -2 -8 -6
    2 8 6
    -2 8 -6
    -3 -8 -6
    -3 -8 -6
    3 -8 6
    -3 8 -6
    -3 8 -6
    3 8 6
    -4 -8 -6
    -4 -8 -6
    4 -8 6
    -4 8 -6
    4 8 6
    -4 8 -6
    -5 -8 -6
    -5 -8 -6
    5 -8 6
    -5 8 -6
    5 8 6
    -5 8 -6
    -6 -8 -6
    6 -8 6
    6 8 6
    -6 8 -6
    6 8 6
    -6 8 -6
    7 -8 6
    -7 -8 -6
    7 8 6
    -7 8 -6
    7 8 6
    -7 8 -6
    8 -8 6
    -8 -8 -6
    8 8 6
    -8 8 -6
    -8 8 -6
    8 8 6
    -9 -8 -6
    9 -8 6
    -9 8 -6
    9 8 6
    9 8 6
    -9 8 -6
    -10 -8 -6
    10 -8 6
    10 -8 6
    10 8 6
    -10 8 -6
    10 8 6
    -11 -8 -6
    11 -8 6
    11 -8 6
    11 8 6
    -11 8 -6
    12 -8 6
    -12 -8 -6
    12 -8 6
    12 8 6
    -12 8 -6
    13 -8 6
    13 -8 6
    13 8 6
    11 -9 -6
    -11 -9 6
    11 9 -6
    -10 -9 6
    10 -9 -6
    10 9 -6
    -9 -9 6
    9 -9 -6
    9 9 -6
    -9 9 6
    8 -9 -6
    -8 -9 6
    -8 9 6
    8 9 -6
    7 -9 -6
    -7 9 6
    7 9 -6
    6 -9 -6
    6 9 -6
    -6 9 6
    -5 -9 6
    5 -9 -6
    -5 9 6
    5 9 -6
    -4 -9 6
    4 -9 -6
    -4 9 6
    4 9 -6
    -3 -9 6
    3 -9 -6
    -3 9 6
    3 9 -6
    2 -9 -6
    -2 -9 6
    2 9 -6
    -2 9 6
    1 -9 -6
    -1 -9 6
    1 9 -6
    -1 9 6
    0 -9 6
    0 -9 -6
    0 9 6
    0 9 -6
    -1 -9 -6
    1 -9 6
    1 9 6
    -1 9 -6
    -2 -9 -6
    2 -9 6
    -2 -9 -6
    2 9 6
    -2 9 -6
    -3 -9 -6
    -3 -9 -6
    3 -9 6
    -3 9 -6
    3 9 6
    -4 -9 -6
    -4 -9 -6
    4 -9 6
    -4 9 -6
    4 9 6
    5 -9 6
    -5 -9 -6
    -5 -9 -6
    -5 9 -6
    5 9 6
    -6 -9 -6
    -6 -9 -6
    6 -9 6
    6 9 6
    -6 9 -6
    7 -9 6
    -7 -9 -6
    -7 -9 -6
    -7 9 -6
    -7 9 -6
    7 9 6
    -8 -9 -6
    8 -9 6
    -8 9 -6
    -8 9 -6
    8 9 6
    8 9 6
    9 -9 6
    -9 -9 -6
    -9 9 -6
    -9 9 -6
    9 9 6
    9 9 6
    10 -9 6
    -10 -9 -6
    10 -9 6
    10 9 6
    10 9 6
    -10 9 -6
    11 -9 6
    11 -9 6
    11 9 6
    -11 9 -6
    -9 10 6
    8 -10 -6
    -8 10 6
    8 10 -6
    -7 -10 6
    7 -10 -6
    -7 10 6
    6 -10 -6
    -6 -10 6
    -6 10 6
    -5 -10 6
    5 -10 -6
    5 10 -6
    -5 10 6
    4 -10 -6
    -4 -10 6
    4 10 -6
    -4 10 6
    -3 -10 6
    3 -10 -6
    3 10 -6
    -3 10 6
    2 -10 -6
    -2 -10 6
    -2 10 6
    2 10 -6
    -1 -10 6
    1 -10 -6
    -1 10 6
    1 10 -6
    0 -10 -6
    0 -10 6
    0 10 -6
    0 10 6
    -1 -10 -6
    1 -10 6
    1 10 6
    -1 10 -6
    2 -10 6
    -2 -10 -6
    -2 10 -6
    2 10 6
    -3 -10 -6
    3 -10 6
    3 10 6
    -3 10 -6
    -4 -10 -6
    4 -10 6
    4 10 6
    -4 10 -6
    5 -10 6
    -5 -10 -6
    -5 -10 -6
    5 10 6
    -5 10 -6
    -6 -10 -6
    -6 -10 -6
    6 -10 6
    6 10 6
    -6 10 -6
    7 -10 6
    -7 -10 -6
    -7 -10 -6
    7 10 6
    -7 10 -6
    -8 -10 -6
    8 -10 6
    -8 -10 -6
    8 10 6
    4 11 -6
    3 11 -6
    -2 -11 6
    2 -11 -6
    2 11 -6
    -1 -11 6
    1 -11 -6
    1 11 -6
    0 -11 6
    0 -11 -6
    0 11 -6
    -1 -11 -6
    1 -11 6
    -2 -11 -6
    2 -11 6
    -3 -11 -6
    -19 0 7
    -18 0 7
    18 0 -7
    -17 0 7
    -17 0 7
    17 0 -7
    -16 0 7
    16 0 -7
    15 0 -7
    -15 0 7
    15 0 -7
    14 0 -7
    14 0 -7
    -14 0 7
    -13 0 7
    13 0 -7
    13 0 -7
    -12 0 7
    12 0 -7
    12 0 -7
    11 0 -7
    11 0 -7
    -11 0 7
    10 0 -7
    -10 0 7
    10 0 -7
    9 0 -7
    -9 0 7
    9 0 -7
    8 0 -7
    -8 0 7
    8 0 -7
    -7 0 7
    7 0 -7
    7 0 -7
    6 0 -7
    6 0 -7
    -6 0 7
    -6 0 7
    5 0 -7
    -5 0 7
    5 0 -7
    -5 0 7
    -4 0 7
    4 0 -7
    -4 0 7
    4 0 -7
    3 0 -7
    -3 0 7
    3 0 -7
    -3 0 7
    -2 0 7
    2 0 -7
    2 0 -7
    1 0 -7
    1 0 -7
    -1 0 7
    0 0 7
    0 0 -7
    0 0 -7
    -1 0 -7
    1 0 7
    -1 0 -7
    2 0 7
    -2 0 -7
    -2 0 -7
    3 0 7
    -3 0 -7
    -3 0 -7
    -4 0 -7
    -4 0 -7
    4 0 7
    5 0 7
    -5 0 -7
    5 0 7
    -5 0 -7
    6 0 7
    -6 0 -7
    6 0 7
    -6 0 -7
    -7 0 -7
    -7 0 -7
    7 0 7
    7 0 7
    8 0 7
    -8 0 -7
    8 0 7
    -9 0 -7
    9 0 7
    9 0 7
    -9 0 -7
    10 0 7
    -10 0 -7
    -10 0 -7
    10 0 7
    -11 0 -7
    -11 0 -7
    11 0 7
    11 0 7
    12 0 7
    12 0 7
    -12 0 -7
    -12 0 -7
    13 0 7
    13 0 7
    -13 0 -7
    14 0 7
    -14 0 -7
    -15 0 -7
    15 0 7
    -16 0 -7
    16 0 7
    17 0 7
    -19 -1 7
    -19 -1 7
    -18 -1 7
    18 -1 -7
    -18 -1 7
    18 1 -7
    -18 1 7
    -17 -1 7
    -17 -1 7
    17 -1 -7
    -17 1 7
    17 1 -7
    -16 -1 7
    16 -1 -7
    16 -1 -7
    -16 -1 7
    16 1 -7
    -16 1 7
    15 -1 -7
    -15 -1 7
    15 -1 -7
    -15 1 7
    15 1 -7
    15 1 -7
    14 -1 -7
    14 -1 -7
    -14 -1 7
    14 1 -7
    -14 1 7
    14 1 -7
    13 -1 -7
    -13 -1 7
    13 -1 -7
    13 1 -7
    -13 1 7
    13 1 -7
    12 -1 -7
    12 -1 -7
    -12 -1 7
    12 1 -7
    12 1 -7
    -12 1 7
    11 -1 -7
    -11 -1 7
    11 -1 -7
    11 1 -7
    -11 1 7
    11 1 -7
    10 -1 -7
    -10 -1 7
    10 -1 -7
    10 1 -7
    10 1 -7
    -10 1 7
    9 -1 -7
    9 -1 -7
    -9 -1 7
    9 1 -7
    9 1 -7
    -9 1 7
    -8 -1 7
    8 -1 -7
    8 -1 -7
    8 1 -7
    -8 1 7
    8 1 -7
    -7 -1 7
    7 -1 -7
    7 -1 -7
    7 1 -7
    -7 1 7
    7 1 -7
    -7 1 7
    6 -1 -7
    -6 -1 7
    6 -1 -7
    -6 1 7
    6 1 -7
    -6 1 7
    6 1 -7
    5 -1 -7
    -5 -1 7
    -5 -1 7
    -5 1 7
    5 1 -7
    -5 1 7
    4 -1 -7
    -4 -1 7
    -4 -1 7
    4 1 -7
    4 1 -7
    -4 1 7
    -4 1 7
    3 -1 -7
    -3 -1 7
    -3 1 7
    -3 1 7
    3 1 -7
    -2 -1 7
    -2 1 7
    2 1 -7
    2 1 -7
    -1 -1 7
    -1 1 7
    1 1 -7
    1 1 -7
    0 -1 7
    0 -1 -7
    0 -1 -7
    0 1 7
    0 1 -7
    0 1 -7
    -1 -1 -7
    -1 -1 -7
    1 1 7
    -2 -1 -7
    -2 -1 -7
    2 -1 7
    2 1 7
    3 -1 7
    3 1 7
    4 -1 7
    -4 -1 -7
    -4 -1 -7
    4 1 7
    -5 -1 -7
    -5 -1 -7
    5 -1 7
    5 -1 7
    5 1 7
    -5 1 -7
    5 1 7
    -6 -1 -7
    6 -1 7
    6 -1 7
    6 1 7
    6 1 7
    7 -1 7
    -7 -1 -7
    7 -1 7
    -7 -1 -7
    7 1 7
    7 1 7
    -7 1 -7
    -7 1 -7
    8 -1 7
    -8 -1 -7
    8 -1 7
    -8 -1 -7
    8 1 7
    8 1 7
    -8 1 -7
    -9 -1 -7
    9 -1 7
    -9 -1 -7
    9 -1 7
    9 1 7
    -9 1 -7
    9 1 7
    -10 -1 -7
    10 -1 7
    -10 -1 -7
    10 -1 7
    10 1 7
    -10 1 -7
    -10 1 -7
    10 1 7
    11 -1 7
    -11 -1 -7
    -11 -1 -7
    11 -1 7
    -11 1 -7
    11 1 7
    11 1 7
    -12 -1 -7
    12 -1 7
    12 -1 7
    -12 -1 -7
    12 1 7
    12 1 7
    -12 1 -7
    13 -1 7
    13 -1 7
    -13 -1 -7
    -13 -1 -7
    13 1 7
    -13 1 -7
    13 1 7
    14 -1 7
    -14 -1 -7
    14 1 7
    -14 1 -7
    15 -1 7
    15 1 7
    -15 1 -7
    16 -1 7
    -16 1 -7
    16 1 7
    17 -1 7
    -17 1 -7
    17 1 7
    -18 1 -7
    -19 -2 7
    -18 -2 7
    -18 -2 7
    18 -2 -7
    -18 2 7
    18 2 -7
    -17 -2 7
    -17 -2 7
    17 -2 -7
    -17 2 7
    17 2 -7
    16 -2 -7
    -16 -2 7
    -16 -2 7
    -16 2 7
    16 2 -7
    15 -2 -7
    -15 -2 7
    -15 -2 7
    -15 2 7
    15 2 -7
    -14 -2 7
    14 -2 -7
    14 -2 -7
    -14 2 7
    14 2 -7
    14 2 -7
    13 -2 -7
    13 -2 -7
    -13 -2 7
    13 2 -7
    13 2 -7
    -13 2 7
    12 -2 -7
    12 -2 -7
    -12 -2 7
    12 2 -7
    -12 2 7
    11 -2 -7
    -11 -2 7
    11 -2 -7
    11 2 -7
    -11 2 7
    11 2 -7
    10 -2 -7
    -10 -2 7
    10 -2 -7
    -10 2 7
    10 2 -7
    10 2 -7
    9 -2 -7
    9 -2 -7
    -9 -2 7
    9 2 -7
    9 2 -7
    -9 2 7
    -8 -2 7
    8 -2 -7
    8 -2 -7
    -8 2 7
    8 2 -7
    8 2 -7
    7 -2 -7
    7 -2 -7
    -7 -2 7
    -7 2 7
    7 2 -7
    -7 2 7
    7 2 -7
    6 -2 -7
    -6 -2 7
    -6 -2 7
    6 -2 -7
    6 2 -7
    -6 2 7
    6 2 -7
    -6 2 7
    5 -2 -7
    -5 -2 7
    -5 -2 7
    5 -2 -7
    5 2 -7
    -5 2 7
    -5 2 7
    5 2 -7
    -4 -2 7
    4 -2 -7
    4 -2 -7
    -4 -2 7
    4 2 -7
    -4 2 7
    4 2 -7
    -4 2 7
    3 -2 -7
    3 -2 -7
    -3 -2 7
    -3 2 7
    -3 2 7
    3 2 -7
    3 2 -7
    3 2 -7
    -2 -2 7
    2 -2 -7
    2 -2 -7
    -2 2 7
    2 2 -7
    -2 2 7
    2 2 -7
    1 -2 -7
    -1 -2 7
    1 2 -7
    1 2 -7
    1 2 -7
    -1 2 7
    -1 2 7
    0 -2 7
    0 2 -7
    0 2 7
    1 -2 7
    -1 -2 -7
    -1 -2 -7
    -1 2 -7
    1 2 7
    -1 2 -7
    -2 -2 -7
    2 -2 7
    -2 -2 -7
    -2 2 -7
    2 2 7
    -2 2 -7
    3 -2 7
    -3 -2 -7
    3 -2 7
    -3 -2 -7
    -3 2 -7
    -3 2 -7
    3 2 7
    3 2 7
    4 -2 7
    4 -2 7
    -4 -2 -7
    -4 -2 -7
    -4 2 -7
    -4 2 -7
    4 2 7
    4 2 7
    -5 -2 -7
    5 -2 7
    -5 -2 -7
    5 -2 7
    -5 2 -7
    5 2 7
    -5 2 -7
    5 2 7
    6 -2 7
    -6 -2 -7
    -6 -2 -7
    6 -2 7
    -6 2 -7
    -6 2 -7
    6 2 7
    6 2 7
    7 -2 7
    7 -2 7
    -7 -2 -7
    -7 -2 -7
    7 2 7
    7 2 7
    -7 2 -7
    8 -2 7
    8 -2 7
    -8 -2 -7
    -8 -2 -7
    8 2 7
    8 2 7
    -8 2 -7
    9 -2 7
    -9 -2 -7
    9 -2 7
    -9 -2 -7
    9 2 7
    9 2 7
    -9 2 -7
    -10 -2 -7
    10 -2 7
    10 -2 7
    -10 -2 -7
    10 2 7
    10 2 7
    -10 2 -7
    11 -2 7
    -11 -2 -7
    11 -2 7
    -11 2 -7
    11 2 7
    11 2 7
    12 -2 7
    -12 -2 -7
    12 -2 7
    12 2 7
    12 2 7
    -12 2 -7
    13 -2 7
    13 -2 7
    -13 -2 -7
    13 2 7
    13 2 7
    -13 2 -7
    14 -2 7
    -14 -2 -7
    14 2 7
    -14 2 -7
    -15 -2 -7
    15 -2 7
    15 2 7
    -15 2 -7
    16 -2 7
    16 2 7
    -16 2 -7
    17 -2 7
    -17 2 -7
    -18 2 -7
    -18 -3 7
    18 -3 -7
    18 3 -7
    -17 -3 7
    17 -3 -7
    17 3 -7
    -17 3 7
    -16 -3 7
    16 -3 -7
    16 3 -7
    -16 3 7
    -15 -3 7
    -15 -3 7
    15 -3 -7
    15 3 -7
    -15 3 7
    -14 -3 7
    -14 -3 7
    14 -3 -7
    -14 3 7
    14 3 -7
    -13 -3 7
    13 -3 -7
    13 3 -7
    -13 3 7
    -12 -3 7
    12 -3 -7
    12 -3 -7
    -12 3 7
    12 3 -7
    12 3 -7
    11 -3 -7
    11 -3 -7
    -11 -3 7
    11 3 -7
    -11 3 7
    11 3 -7
    10 -3 -7
    10 -3 -7
    -10 -3 7
    -10 3 7
    10 3 -7
    10 3 -7
    -9 -3 7
    9 -3 -7
    9 -3 -7
    9 3 -7
    -9 3 7
    9 3 -7
    8 -3 -7
    8 -3 -7
    -8 -3 7
    8 3 -7
    8 3 -7
    -8 3 7
    -8 3 7
    -7 -3 7
    7 -3 -7
    7 -3 -7
    7 3 -7
    -7 3 7
    -7 3 7
    7 3 -7
    -6 -3 7
    6 -3 -7
    6 -3 -7
    -6 -3 7
    -6 3 7
    6 3 -7
    6 3 -7
    -6 3 7
    -5 -3 7
    5 -3 -7
    5 -3 -7
    -5 -3 7
    -5 3 7
    5 3 -7
    5 3 -7
    -5 3 7
    4 -3 -7
    4 -3 -7
    4 3 -7
    4 3 -7
    -4 3 7
    4 3 -7
    -4 3 7
    3 -3 -7
    3 -3 -7
    3 3 -7
    -3 3 7
    -3 3 7
    3 3 -7
    3 3 -7
    2 -3 -7
    2 -3 -7
    2 3 -7
    -2 3 7
    2 3 -7
    2 3 -7
    -2 3 7
    -1 -3 7
    1 -3 -7
    1 -3 -7
    1 3 -7
    -1 3 7
    -1 3 7
    1 3 -7
    1 3 -7
    0 -3 7
    0 -3 -7
    0 -3 7
    0 3 7
    0 3 7
    0 3 -7
    0 3 -7
    -1 -3 -7
    1 -3 7
    1 -3 7
    -1 -3 -7
    -1 3 -7
    1 3 7
    1 3 7
    -1 3 -7
    2 -3 7
    -2 -3 -7
    2 -3 7
    -2 3 -7
    2 3 7
    2 3 7
    -2 3 -7
    -3 -3 -7
    3 -3 7
    3 -3 7
    -3 -3 -7
    3 3 7
    3 3 7
    -3 3 -7
    -3 3 -7
    -4 -3 -7
    -4 -3 -7
    4 -3 7
    4 -3 7
    4 3 7
    4 3 7
    -4 3 -7
    -5 -3 -7
    -5 -3 -7
    5 -3 7
    5 -3 7
    5 3 7
    5 3 7
    -5 3 -7
    -6 -3 -7
    -6 -3 -7
    6 -3 7
    6 -3 7
    6 3 7
    6 3 7
    -6 3 -7
    -7 -3 -7
    7 -3 7
    7 -3 7
    7 3 7
    7 3 7
    -8 -3 -7
    8 -3 7
    8 -3 7
    -8 3 -7
    8 3 7
    8 3 7
    9 -3 7
    9 -3 7
    -9 -3 -7
    -9 3 -7
    9 3 7
    9 3 7
    10 -3 7
    10 -3 7
    -10 -3 -7
    -10 3 -7
    10 3 7
    10 3 7
    11 -3 7
    11 -3 7
    -11 -3 -7
    11 3 7
    11 3 7
    -11 3 -7
    -12 -3 -7
    12 -3 7
    12 -3 7
    -12 3 -7
    12 3 7
    12 3 7
    -13 -3 -7
    13 -3 7
    13 -3 7
    -13 3 -7
    13 3 7
    -14 -3 -7
    14 -3 7
    -14 3 -7
    14 3 7
    -15 -3 -7
    15 -3 7
    15 3 7
    -15 3 -7
    -16 -3 -7
    16 -3 7
    -16 3 -7
    16 3 7
    -17 -3 -7
    -17 3 -7
    17 -4 -7
    -17 -4 7
    -17 4 7
    17 4 -7
    16 -4 -7
    -16 -4 7
    -16 4 7
    16 4 -7
    15 -4 -7
    -15 -4 7
    -15 4 7
    15 4 -7
    14 -4 -7
    -14 -4 7
    -14 4 7
    14 4 -7
    -13 -4 7
    -13 -4 7
    13 -4 -7
    -13 4 7
    13 4 -7
    -12 -4 7
    12 -4 -7
    -12 -4 7
    12 4 -7
    -12 4 7
    -11 -4 7
    11 -4 -7
    -11 4 7
    11 4 -7
    10 -4 -7
    10 -4 -7
    -10 -4 7
    10 4 -7
    10 4 -7
    -10 4 7
    9 -4 -7
    -9 -4 7
    9 -4 -7
    9 4 -7
    9 4 -7
    -9 4 7
    8 -4 -7
    -8 -4 7
    8 -4 -7
    -8 4 7
    8 4 -7
    8 4 -7
    -8 4 7
    7 -4 -7
    7 -4 -7
    -7 -4 7
    7 4 -7
    -7 4 7
    -7 4 7
    7 4 -7
    -6 -4 7
    6 -4 -7
    6 -4 -7
    -6 4 7
    6 4 -7
    -6 4 7
    6 4 -7
    6 4 -7
    5 -4 -7
    -5 -4 7
    5 -4 -7
    5 4 -7
    -5 4 7
    5 4 -7
    -5 4 7
    5 4 -7
    4 -4 -7
    4 -4 -7
    -4 4 7
    -4 4 7
    4 4 -7
    4 4 -7
    4 4 -7
    4 4 -7
    3 -4 -7
    3 -4 -7
    -3 4 7
    3 4 -7
    -3 4 7
    3 4 -7
    3 4 -7
    3 4 -7
    2 4 -7
    2 4 -7
    2 4 -7
    1 -4 -7
    1 -4 -7
    1 4 -7
    1 4 -7
    -1 4 7
    -1 4 7
    1 4 -7
    0 -4 -7
    0 -4 -7
    0 -4 7
    0 4 7
    0 4 -7
    0 4 -7
    0 4 7
    0 4 -7
    1 -4 7
    -1 -4 -7
    -1 -4 -7
    1 4 7
    2 -4 7
    -2 -4 -7
    -2 -4 -7
    -2 4 -7
    2 4 7
    -2 4 -7
    -2 4 -7
    -3 -4 -7
    3 -4 7
    3 4 7
    3 4 7
    -4 -4 -7
    4 -4 7
    4 -4 7
    -4 4 -7
    4 4 7
    4 4 7
    -5 -4 -7
    5 -4 7
    5 -4 7
    5 4 7
    -5 4 -7
    5 4 7
    -6 -4 -7
    6 -4 7
    6 -4 7
    6 4 7
    -6 4 -7
    6 4 7
    7 -4 7
    -7 -4 -7
    7 -4 7
    7 4 7
    7 4 7
    -7 4 -7
    -8 -4 -7
    8 -4 7
    8 -4 7
    8 4 7
    -8 4 -7
    8 4 7
    9 -4 7
    9 -4 7
    -9 -4 -7
    -9 4 -7
    9 4 7
    9 4 7
    10 -4 7
    -10 -4 -7
    10 -4 7
    10 4 7
    -10 4 -7
    10 4 7
    -11 -4 -7
    11 -4 7
    11 -4 7
    11 4 7
    11 4 7
    -11 4 -7
    12 -4 7
    12 -4 7
    -12 -4 -7
    -12 4 -7
    12 4 7
    12 4 7
    13 -4 7
    -13 -4 -7
    13 -4 7
    13 4 7
    -13 4 -7
    14 -4 7
    -14 -4 -7
    -14 4 -7
    14 4 7
    15 -4 7
    -15 -4 -7
    15 4 7
    -15 4 -7
    16 -4 7
    -16 -4 -7
    -16 4 -7
    16 4 7
    -17 -4 -7
    16 -5 -7
    -16 -5 7
    -16 5 7
    16 5 -7
    -15 -5 7
    15 -5 -7
    -15 5 7
    15 5 -7
    14 -5 -7
    -14 -5 7
    14 5 -7
    -14 5 7
    13 -5 -7
    -13 -5 7
    -13 5 7
    13 5 -7
    -12 -5 7
    12 -5 -7
    12 5 -7
    -12 5 7
    -11 -5 7
    11 -5 -7
    11 5 -7
    -11 5 7
    -10 -5 7
    10 -5 -7
    10 5 -7
    -10 5 7
    -9 -5 7
    -9 -5 7
    9 -5 -7
    9 5 -7
    -9 5 7
    8 -5 -7
    8 -5 -7
    -8 -5 7
    8 5 -7
    8 5 -7
    -8 5 7
    -8 5 7
    -7 -5 7
    7 -5 -7
    7 -5 -7
    7 5 -7
    7 5 -7
    -7 5 7
    -7 5 7
    6 -5 -7
    6 -5 -7
    -6 -5 7
    6 5 -7
    -6 5 7
    6 5 -7
    6 5 -7
    -6 5 7
    5 -5 -7
    5 -5 -7
    -5 -5 7
    5 5 -7
    5 5 -7
    -5 5 7
    5 5 -7
    -5 5 7
    4 -5 -7
    4 -5 -7
    4 5 -7
    4 5 -7
    4 5 -7
    4 5 -7
    -4 5 7
    -4 5 7
    3 -5 -7
    3 -5 -7
    -3 5 7
    3 5 -7
    -3 5 7
    3 5 -7
    3 5 -7
    3 5 -7
    2 -5 -7
    2 -5 -7
    -2 5 7
    -2 5 7
    2 5 -7
    2 5 -7
    2 5 -7
    1 -5 -7
    1 -5 -7
    -1 -5 7
    1 5 -7
    -1 5 7
    1 5 -7
    -1 5 7
    1 5 -7
    0 -5 7
    0 -5 -7
    0 -5 -7
    0 5 7
    0 5 -7
    0 5 -7
    -1 -5 -7
    1 -5 7
    -1 -5 -7
    -1 5 -7
    1 5 7
    -1 5 -7
    -2 -5 -7
    2 -5 7
    -2 -5 -7
    2 5 7
    -2 5 -7
    -2 5 -7
    -3 -5 -7
    3 -5 7
    3 5 7
    3 5 7
    -3 5 -7
    -3 5 -7
    4 -5 7
    -4 -5 -7
    -4 5 -7
    4 5 7
    -4 5 -7
    4 5 7
    -5 -5 -7
    5 -5 7
    5 5 7
    -5 5 -7
    5 5 7
    -5 5 -7
    6 -5 7
    6 -5 7
    -6 -5 -7
    6 5 7
    6 5 7
    -6 5 -7
    7 -5 7
    7 -5 7
    -7 -5 -7
    7 5 7
    -7 5 -7
    7 5 7
    -8 -5 -7
    8 -5 7
    8 -5 7
    8 5 7
    -8 5 -7
    8 5 7
    9 -5 7
    9 -5 7
    -9 -5 -7
    9 5 7
    -9 5 -7
    9 5 7
    -10 -5 -7
    10 -5 7
    10 -5 7
    10 5 7
    10 5 7
    -10 5 -7
    -11 -5 -7
    11 -5 7
    11 -5 7
    -11 5 -7
    11 5 7
    11 5 7
    -12 -5 -7
    12 -5 7
    12 -5 7
    12 5 7
    12 5 7
    -12 5 -7
    -13 -5 -7
    13 -5 7
    13 -5 7
    13 5 7
    -13 5 -7
    -14 -5 -7
    14 -5 7
    14 5 7
    -14 5 -7
    15 -5 7
    -15 -5 -7
    -15 5 -7
    15 5 7
    -16 -5 -7
    15 -6 -7
    -15 -6 7
    15 6 -7
    -15 6 7
    14 -6 -7
    -14 -6 7
    -14 6 7
    14 6 -7
    13 -6 -7
    -13 -6 7
    13 6 -7
    -13 6 7
    12 -6 -7
    -12 -6 7
    12 6 -7
    -12 6 7
    -11 -6 7
    11 -6 -7
    11 6 -7
    -11 6 7
    10 -6 -7
    -10 -6 7
    10 6 -7
    -10 6 7
    9 -6 -7
    -9 -6 7
    9 6 -7
    -9 6 7
    8 -6 -7
    -8 -6 7
    -8 6 7
    -8 6 7
    8 6 -7
    7 -6 -7
    -7 -6 7
    7 6 -7
    -7 6 7
    -7 6 7
    6 -6 -7
    -6 -6 7
    -6 -6 7
    6 6 -7
    -6 6 7
    6 6 -7
    -6 6 7
    5 -6 -7
    -5 -6 7
    5 -6 -7
    -5 -6 7
    -5 6 7
    -5 6 7
    5 6 -7
    5 6 -7
    -4 -6 7
    4 -6 -7
    4 -6 -7
    -4 6 7
    4 6 -7
    -4 6 7
    4 6 -7
    4 6 -7
    -3 -6 7
    3 -6 -7
    3 -6 -7
    3 6 -7
    3 6 -7
    -3 6 7
    3 6 -7
    -2 -6 7
    -2 -6 7
    2 -6 -7
    2 -6 -7
    2 6 -7
    -2 6 7
    2 6 -7
    1 -6 -7
    1 -6 -7
    -1 -6 7
    -1 -6 7
    1 6 -7
    -1 6 7
    1 6 -7
    0 -6 7
    0 -6 -7
    0 -6 -7
    0 6 7
    0 6 -7
    0 6 -7
    -1 -6 -7
    -1 -6 -7
    1 -6 7
    -1 6 -7
    1 6 7
    -1 6 -7
    -2 -6 -7
    -2 -6 -7
    2 -6 7
    -2 6 -7
    2 6 7
    -2 6 -7
    -3 -6 -7
    3 -6 7
    -3 -6 -7
    3 6 7
    -3 6 -7
    -3 6 -7
    -4 -6 -7
    4 -6 7
    -4 6 -7
    4 6 7
    4 6 7
    -4 6 -7
    5 -6 7
    -5 -6 -7
    5 6 7
    -5 6 -7
    5 6 7
    -5 6 -7
    6 -6 7
    -6 -6 -7
    -6 6 -7
    -6 6 -7
    6 6 7
    6 6 7
    7 -6 7
    7 -6 7
    -7 -6 -7
    7 6 7
    7 6 7
    -7 6 -7
    8 -6 7
    -8 -6 -7
    8 -6 7
    -8 6 -7
    8 6 7
    8 6 7
    -9 -6 -7
    9 -6 7
    9 -6 7
    9 6 7
    -9 6 -7
    9 6 7
    10 -6 7
    -10 -6 -7
    10 -6 7
    10 6 7
    -10 6 -7
    10 6 7
    11 -6 7
    11 -6 7
    -11 -6 -7
    11 6 7
    -11 6 -7
    11 6 7
    12 -6 7
    12 -6 7
    -12 -6 -7
    -12 6 -7
    12 6 7
    13 -6 7
    -13 -6 -7
    13 -6 7
    -13 6 -7
    13 6 7
    -14 -6 -7
    14 -6 7
    14 6 7
    -14 6 -7
    15 -6 7
    15 6 7
    14 -7 -7
    -14 -7 7
    -14 7 7
    14 7 -7
    -13 -7 7
    13 -7 -7
    13 7 -7
    -13 7 7
    -12 -7 7
    12 -7 -7
    -12 7 7
    12 7 -7
    11 -7 -7
    -11 -7 7
    -11 7 7
    11 7 -7
    -10 -7 7
    10 -7 -7
    10 7 -7
    -10 7 7
    -9 -7 7
    9 -7 -7
    9 7 -7
    -9 7 7
    -9 7 7
    -8 -7 7
    8 -7 -7
    -8 7 7
    -8 7 7
    8 7 -7
    7 -7 -7
    -7 -7 7
    7 7 -7
    -7 7 7
    -6 -7 7
    6 -7 -7
    -6 7 7
    6 7 -7
    6 7 -7
    5 -7 -7
    -5 -7 7
    5 7 -7
    -5 7 7
    5 7 -7
    -4 -7 7
    4 -7 -7
    4 7 -7
    4 7 -7
    -4 7 7
    3 -7 -7
    -3 -7 7
    3 -7 -7
    -3 7 7
    3 7 -7
    2 -7 -7
    2 -7 -7
    -2 -7 7
    2 7 -7
    2 7 -7
    -2 7 7
    -1 -7 7
    1 -7 -7
    1 -7 -7
    -1 7 7
    1 7 -7
    1 7 -7
    0 -7 -7
    0 -7 7
    0 -7 -7
    0 7 -7
    0 7 -7
    0 7 7
    -1 -7 -7
    -1 -7 -7
    1 -7 7
    1 7 7
    -1 7 -7
    -1 7 -7
    -2 -7 -7
    2 -7 7
    -2 -7 -7
    -2 7 -7
    2 7 7
    -2 7 -7
    3 -7 7
    -3 -7 -7
    -3 -7 -7
    -3 7 -7
    -3 7 -7
    3 7 7
    -4 -7 -7
    -4 -7 -7
    4 -7 7
    4 7 7
    -4 7 -7
    -4 7 -7
    5 -7 7
    -5 -7 -7
    5 7 7
    -5 7 -7
    -5 7 -7
    5 7 7
    6 -7 7
    -6 -7 -7
    -6 7 -7
    -6 7 -7
    6 7 7
    6 7 7
    -7 -7 -7
    7 -7 7
    7 7 7
    7 7 7
    -7 7 -7
    -7 7 -7
    8 -7 7
    8 -7 7
    -8 -7 -7
    -8 7 -7
    8 7 7
    8 7 7
    9 -7 7
    -9 -7 -7
    9 -7 7
    -9 7 -7
    9 7 7
    9 7 7
    10 -7 7
    10 -7 7
    -10 -7 -7
    -10 7 -7
    10 7 7
    10 7 7
    11 -7 7
    11 -7 7
    -11 -7 -7
    11 7 7
    -11 7 -7
    11 7 7
    12 -7 7
    -12 -7 -7
    12 -7 7
    -12 7 -7
    12 7 7
    -13 -7 -7
    13 -7 7
    13 -7 7
    -13 7 -7
    13 7 7
    14 -7 7
    14 7 7
    13 -8 -7
    -13 8 7
    12 -8 -7
    -12 -8 7
    12 8 -7
    11 -8 -7
    -11 -8 7
    11 8 -7
    -10 -8 7
    10 -8 -7
    10 8 -7
    9 -8 -7
    -9 -8 7
    9 8 -7
    -8 -8 7
    8 -8 -7
    -8 8 7
    8 8 -7
    7 -8 -7
    -7 -8 7
    7 8 -7
    -7 8 7
    6 -8 -7
    -6 -8 7
    -6 8 7
    6 8 -7
    -5 -8 7
    5 -8 -7
    5 8 -7
    -5 8 7
    5 8 -7
    -4 -8 7
    4 -8 -7
    4 8 -7
    -4 8 7
    -3 -8 7
    3 -8 -7
    3 8 -7
    -3 8 7
    -2 -8 7
    2 -8 -7
    2 8 -7
    -2 8 7
    1 -8 -7
    1 -8 -7
    -1 -8 7
    -1 8 7
    1 8 -7
    0 -8 7
    0 -8 -7
    0 -8 -7
    0 8 -7
    0 8 7
    1 -8 7
    -1 -8 -7
    -1 -8 -7
    1 8 7
    -1 8 -7
    2 -8 7
    -2 -8 -7
    -2 -8 -7
    2 8 7
    -2 8 -7
    -2 8 -7
    3 -8 7
    -3 -8 -7
    -3 -8 -7
    -3 8 -7
    -3 8 -7
    3 8 7
    -4 -8 -7
    -4 -8 -7
    4 -8 7
    4 8 7
    -4 8 -7
    -4 8 -7
    5 -8 7
    -5 -8 -7
    -5 -8 -7
    5 8 7
    -5 8 -7
    -5 8 -7
    -6 -8 -7
    6 -8 7
    -6 8 -7
    -6 8 -7
    6 8 7
    -7 -8 -7
    7 -8 7
    -7 8 -7
    7 8 7
    7 8 7
    -7 8 -7
    -8 -8 -7
    8 -8 7
    8 8 7
    -8 8 -7
    -8 8 -7
    8 8 7
    -9 -8 -7
    9 -8 7
    9 -8 7
    -9 8 -7
    9 8 7
    9 8 7
    10 -8 7
    10 -8 7
    -10 -8 -7
    -10 8 -7
    10 8 7
    10 8 7
    11 -8 7
    -11 -8 -7
    11 -8 7
    11 8 7
    -11 8 -7
    11 8 7
    12 -8 7
    12 -8 7
    -12 8 -7
    12 8 7
    -11 -9 7
    -10 -9 7
    10 -9 -7
    10 9 -7
    9 -9 -7
    -9 -9 7
    9 9 -7
    -8 -9 7
    8 -9 -7
    8 9 -7
    -8 9 7
    7 -9 -7
    -7 9 7
    7 9 -7
    6 -9 -7
    -6 9 7
    5 -9 -7
    -5 -9 7
    5 9 -7
    -5 9 7
    4 -9 -7
    -4 -9 7
    4 9 -7
    -4 9 7
    -3 -9 7
    3 -9 -7
    3 9 -7
    -3 9 7
    2 -9 -7
    -2 -9 7
    -2 9 7
    2 9 -7
    1 -9 -7
    -1 -9 7
    -1 9 7
    1 9 -7
    0 -9 -7
    0 -9 7
    0 9 -7
    0 9 7
    -1 -9 -7
    1 -9 7
    -1 -9 -7
    -1 9 -7
    1 9 7
    -2 -9 -7
    2 -9 7
    -2 -9 -7
    2 9 7
    -2 9 -7
    3 -9 7
    -3 -9 -7
    -3 -9 -7
    3 9 7
    -3 9 -7
    -4 -9 -7
    4 -9 7
    -4 -9 -7
    -4 9 -7
    4 9 7
    -5 -9 -7
    -5 -9 -7
    5 -9 7
    5 9 7
    -5 9 -7
    -6 -9 -7
    -6 -9 -7
    6 -9 7
    6 9 7
    -6 9 -7
    -6 9 -7
    7 -9 7
    -7 -9 -7
    -7 -9 -7
    -7 9 -7
    7 9 7
    -7 9 -7
    -8 -9 -7
    8 -9 7
    -8 9 -7
    -8 9 -7
    8 9 7
    -9 -9 -7
    9 -9 7
    9 -9 7
    9 9 7
    9 9 7
    -9 9 -7
    10 -9 7
    10 -9 7
    10 9 7
    10 9 7
    -10 9 -7
    -8 10 7
    -7 -10 7
    7 -10 -7
    -7 10 7
    6 -10 -7
    -6 -10 7
    -6 10 7
    -5 -10 7
    5 -10 -7
    -5 10 7
    4 -10 -7
    -4 -10 7
    4 10 -7
    -4 10 7
    -3 -10 7
    3 -10 -7
    -3 10 7
    3 10 -7
    -2 -10 7
    2 -10 -7
    -2 10 7
    2 10 -7
    -1 -10 7
    1 -10 -7
    -1 10 7
    1 10 -7
    0 -10 7
    0 -10 -7
    0 10 -7
    0 10 7
    -1 -10 -7
    1 -10 7
    -1 10 -7
    1 10 7
    -2 -10 -7
    2 -10 7
    -2 10 -7
    2 10 7
    -3 -10 -7
    3 -10 7
    3 10 7
    -3 10 -7
    -4 -10 -7
    4 -10 7
    -4 -10 -7
    -4 10 -7
    4 10 7
    -5 -10 -7
    5 -10 7
    -5 -10 -7
    -5 10 -7
    5 10 7
    -6 -10 -7
    -6 -10 -7
    6 -10 7
    6 10 7
    -6 10 -7
    -7 -10 -7
    7 -10 7
    -7 -10 -7
    7 10 7
    -8 -10 -7
    1 -11 -7
    0 -11 -7
    -1 -11 -7
    -18 0 8
    18 0 -8
    -17 0 8
    -17 0 8
    17 0 -8
    16 0 -8
    -16 0 8
    16 0 -8
    15 0 -8
    15 0 -8
    -15 0 8
    14 0 -8
    -14 0 8
    14 0 -8
    13 0 -8
    -13 0 8
    13 0 -8
    -12 0 8
    12 0 -8
    12 0 -8
    -11 0 8
    11 0 -8
    11 0 -8
    10 0 -8
    -10 0 8
    10 0 -8
    9 0 -8
    -9 0 8
    9 0 -8
    8 0 -8
    8 0 -8
    -8 0 8
    7 0 -8
    7 0 -8
    -7 0 8
    6 0 -8
    -6 0 8
    -6 0 8
    6 0 -8
    5 0 -8
    5 0 -8
    -5 0 8
    -5 0 8
    4 0 -8
    -4 0 8
    4 0 -8
    -4 0 8
    -3 0 8
    3 0 -8
    -3 0 8
    2 0 -8
    2 0 -8
    -2 0 8
    -1 0 8
    1 0 -8
    1 0 -8
    0 0 -8
    0 0 -8
    0 0 8
    1 0 8
    -1 0 -8
    -1 0 -8
    -2 0 -8
    -2 0 -8
    2 0 8
    -3 0 -8
    -3 0 -8
    3 0 8
    -4 0 -8
    4 0 8
    -4 0 -8
    5 0 8
    -5 0 -8
    -5 0 -8
    -6 0 -8
    -6 0 -8
    6 0 8
    6 0 8
    -7 0 -8
    -7 0 -8
    7 0 8
    7 0 8
    -8 0 -8
    8 0 8
    -8 0 -8
    8 0 8
    9 0 8
    -9 0 -8
    -9 0 -8
    9 0 8
    -10 0 -8
    -10 0 -8
    10 0 8
    10 0 8
    11 0 8
    11 0 8
    -11 0 -8
    -11 0 -8
    12 0 8
    -12 0 -8
    12 0 8
    13 0 8
    -13 0 -8
    13 0 8
    -14 0 -8
    -15 0 -8
    -16 0 -8
    -19 -1 8
    -18 -1 8
    -18 -1 8
    18 -1 -8
    18 1 -8
    -18 1 8
    -17 -1 8
    17 -1 -8
    -17 -1 8
    17 1 -8
    -17 1 8
    16 -1 -8
    16 -1 -8
    -16 -1 8
    -16 1 8
    16 1 -8
    -15 -1 8
    15 -1 -8
    15 -1 -8
    -15 1 8
    15 1 -8
    15 1 -8
    -14 -1 8
    14 -1 -8
    14 -1 -8
    -14 1 8
    14 1 -8
    14 1 -8
    13 -1 -8
    -13 -1 8
    13 -1 -8
    -13 1 8
    13 1 -8
    13 1 -8
    12 -1 -8
    12 -1 -8
    -12 -1 8
    12 1 -8
    12 1 -8
    -12 1 8
    11 -1 -8
    11 -1 -8
    -11 -1 8
    11 1 -8
    11 1 -8
    -11 1 8
    -10 -1 8
    10 -1 -8
    10 -1 -8
    10 1 -8
    -10 1 8
    10 1 -8
    -9 -1 8
    9 -1 -8
    9 -1 -8
    9 1 -8
    -9 1 8
    9 1 -8
    8 -1 -8
    8 -1 -8
    -8 -1 8
    -8 1 8
    8 1 -8
    8 1 -8
    7 -1 -8
    7 -1 -8
    -7 -1 8
    -7 1 8
    7 1 -8
    7 1 -8
    -6 -1 8
    6 -1 -8
    -6 -1 8
    6 -1 -8
    -6 1 8
    -6 1 8
    6 1 -8
    6 1 -8
    5 -1 -8
    -5 -1 8
    -5 -1 8
    5 -1 -8
    5 1 -8
    -5 1 8
    5 1 -8
    -5 1 8
    -4 -1 8
    4 -1 -8
    -4 -1 8
    4 -1 -8
    4 1 -8
    4 1 -8
    -4 1 8
    -4 1 8
    -3 -1 8
    3 -1 -8
    3 1 -8
    3 1 -8
    -3 1 8
    -3 1 8
    2 -1 -8
    -2 -1 8
    -2 1 8
    2 1 -8
    2 1 -8
    -2 1 8
    1 -1 -8
    -1 -1 8
    1 1 -8
    1 1 -8
    -1 1 8
    0 -1 8
    0 -1 -8
    0 -1 -8
    0 1 8
    0 1 -8
    0 1 -8
    -1 -1 -8
    -1 -1 -8
    1 -1 8
    1 1 8
    -1 1 -8
    -1 1 -8
    2 -1 8
    -2 -1 -8
    -2 -1 -8
    -2 1 -8
    -2 1 -8
    2 1 8
    3 -1 8
    -3 -1 -8
    -3 -1 -8
    3 1 8
    -3 1 -8
    -3 1 -8
    4 -1 8
    -4 -1 -8
    -4 -1 -8
    4 1 8
    -4 1 -8
    -4 1 -8
    5 -1 8
    -5 -1 -8
    -5 -1 -8
    -5 1 -8
    5 1 8
    -5 1 -8
    6 -1 8
    -6 -1 -8
    6 -1 8
    -6 -1 -8
    6 1 8
    6 1 8
    -6 1 -8
    -6 1 -8
    7 -1 8
    7 -1 8
    -7 -1 -8
    -7 -1 -8
    -7 1 -8
    7 1 8
    7 1 8
    -7 1 -8
    8 -1 8
    8 -1 8
    -8 -1 -8
    -8 -1 -8
    -8 1 -8
    -8 1 -8
    8 1 8
    8 1 8
    9 -1 8
    -9 -1 -8
    -9 -1 -8
    9 -1 8
    9 1 8
    9 1 8
    -9 1 -8
    -9 1 -8
    -10 -1 -8
    10 -1 8
    10 -1 8
    -10 -1 -8
    10 1 8
    10 1 8
    -10 1 -8
    11 -1 8
    -11 -1 -8
    11 -1 8
    -11 -1 -8
    -11 1 -8
    11 1 8
    11 1 8
    -12 -1 -8
    12 -1 8
    12 -1 8
    -12 -1 -8
    12 1 8
    12 1 8
    -12 1 -8
    -13 -1 -8
    13 -1 8
    13 -1 8
    -13 -1 -8
    13 1 8
    -13 1 -8
    13 1 8
    -14 1 -8
    -15 1 -8
    -16 1 -8
    -17 1 -8
    -18 1 -8
    -18 -2 8
    -18 -2 8
    18 -2 -8
    18 2 -8
    -18 2 8
    17 -2 -8
    -17 -2 8
    -17 -2 8
    17 2 -8
    -17 2 8
    -16 -2 8
    -16 -2 8
    16 -2 -8
    -16 2 8
    16 2 -8
    15 -2 -8
    -15 -2 8
    15 2 -8
    -15 2 8
    15 2 -8
    14 -2 -8
    14 -2 -8
    -14 -2 8
    14 2 -8
    14 2 -8
    -14 2 8
    13 -2 -8
    -13 -2 8
    13 -2 -8
    13 2 -8
    -13 2 8
    13 2 -8
    12 -2 -8
    12 -2 -8
    -12 -2 8
    -12 2 8
    12 2 -8
    -11 -2 8
    11 -2 -8
    11 -2 -8
    -11 2 8
    11 2 -8
    11 2 -8
    10 -2 -8
    10 -2 -8
    -10 -2 8
    10 2 -8
    10 2 -8
    -10 2 8
    9 -2 -8
    -9 -2 8
    9 -2 -8
    9 2 -8
    9 2 -8
    -9 2 8
    8 -2 -8
    -8 -2 8
    8 -2 -8
    -8 2 8
    8 2 -8
    8 2 -8
    -7 -2 8
    7 -2 -8
    7 -2 -8
    7 2 -8
    7 2 -8
    -7 2 8
    -7 2 8
    6 -2 -8
    -6 -2 8
    -6 -2 8
    6 -2 -8
    6 2 -8
    6 2 -8
    -6 2 8
    -6 2 8
    5 -2 -8
    -5 -2 8
    -5 -2 8
    -5 2 8
    5 2 -8
    5 2 -8
    -5 2 8
    -4 -2 8
    4 -2 -8
    -4 -2 8
    -4 2 8
    -4 2 8
    4 2 -8
    3 -2 -8
    3 -2 -8
    -3 -2 8
    3 2 -8
    3 2 -8
    -3 2 8
    3 2 -8
    -3 2 8
    -2 -2 8
    2 -2 -8
    2 -2 -8
    -2 2 8
    -2 2 8
    2 2 -8
    2 2 -8
    2 2 -8
    1 -2 -8
    -1 -2 8
    1 2 -8
    1 2 -8
    -1 2 8
    -1 2 8
    0 -2 -8
    0 -2 8
    0 2 -8
    0 2 8
    0 2 -8
    0 2 8
    1 -2 8
    -1 -2 -8
    -1 -2 -8
    -1 2 -8
    -1 2 -8
    1 2 8
    -2 -2 -8
    2 -2 8
    -2 2 -8
    -2 2 -8
    2 2 8
    -3 -2 -8
    -3 -2 -8
    3 -2 8
    -3 2 -8
    -3 2 -8
    3 2 8
    4 -2 8
    -4 -2 -8
    -4 -2 -8
    4 2 8
    4 2 8
    -4 2 -8
    -4 2 -8
    -5 -2 -8
    5 -2 8
    -5 -2 -8
    5 -2 8
    -5 2 -8
    5 2 8
    -5 2 -8
    5 2 8
    6 -2 8
    -6 -2 -8
    6 -2 8
    -6 -2 -8
    6 2 8
    6 2 8
    -6 2 -8
    -6 2 -8
    7 -2 8
    -7 -2 -8
    -7 -2 -8
    7 -2 8
    7 2 8
    -7 2 -8
    7 2 8
    -8 -2 -8
    -8 -2 -8
    8 -2 8
    8 -2 8
    -8 2 -8
    8 2 8
    8 2 8
    -9 -2 -8
    -9 -2 -8
    9 -2 8
    9 -2 8
    9 2 8
    9 2 8
    -9 2 -8
    -10 -2 -8
    10 -2 8
    10 -2 8
    -10 -2 -8
    10 2 8
    10 2 8
    -10 2 -8
    11 -2 8
    -11 -2 -8
    11 -2 8
    -11 2 -8
    11 2 8
    11 2 8
    -12 -2 -8
    12 -2 8
    12 -2 8
    12 2 8
    12 2 8
    -12 2 -8
    -13 -2 -8
    13 -2 8
    13 -2 8
    13 2 8
    13 2 8
    -13 2 -8
    -14 -2 -8
    14 -2 8
    -14 2 -8
    -15 -2 -8
    -15 2 -8
    -16 2 -8
    -17 2 -8
    -17 -3 8
    17 -3 -8
    17 3 -8
    -17 3 8
    -16 -3 8
    16 -3 -8
    -16 -3 8
    16 3 -8
    -16 3 8
    15 -3 -8
    -15 -3 8
    15 3 -8
    -15 3 8
    14 -3 -8
    -14 -3 8
    14 3 -8
    -14 3 8
    13 -3 -8
    -13 -3 8
    -13 3 8
    13 3 -8
    13 3 -8
    12 -3 -8
    -12 -3 8
    12 -3 -8
    12 3 -8
    -12 3 8
    12 3 -8
    11 -3 -8
    11 -3 -8
    -11 -3 8
    11 3 -8
    -11 3 8
    11 3 -8
    10 -3 -8
    -10 -3 8
    10 -3 -8
    -10 3 8
    10 3 -8
    10 3 -8
    -9 -3 8
    9 -3 -8
    9 -3 -8
    9 3 -8
    9 3 -8
    -9 3 8
    -8 -3 8
    8 -3 -8
    8 -3 -8
    8 3 -8
    -8 3 8
    8 3 -8
    7 -3 -8
    7 -3 -8
    -7 -3 8
    7 3 -8
    -7 3 8
    7 3 -8
    -7 3 8
    -6 -3 8
    6 -3 -8
    -6 -3 8
    6 -3 -8
    6 3 -8
    -6 3 8
    6 3 -8
    -6 3 8
    -5 -3 8
    5 -3 -8
    -5 -3 8
    5 -3 -8
    -5 3 8
    -5 3 8
    5 3 -8
    5 3 -8
    -4 -3 8
    4 -3 -8
    4 -3 -8
    -4 3 8
    -4 3 8
    4 3 -8
    4 3 -8
    4 3 -8
    -3 -3 8
    3 -3 -8
    3 -3 -8
    -3 3 8
    3 3 -8
    -3 3 8
    3 3 -8
    3 3 -8
    -2 -3 8
    2 -3 -8
    2 -3 -8
    2 3 -8
    -2 3 8
    -2 3 8
    2 3 -8
    2 3 -8
    1 -3 -8
    1 -3 -8
    -1 -3 8
    -1 3 8
    1 3 -8
    -1 3 8
    1 3 -8
    0 -3 8
    0 -3 -8
    0 -3 8
    0 -3 -8
    0 3 -8
    0 3 8
    0 3 8
    0 3 -8
    -1 -3 -8
    1 -3 8
    1 -3 8
    -1 -3 -8
    -1 3 -8
    1 3 8
    -1 3 -8
    1 3 8
    -2 -3 -8
    2 -3 8
    2 -3 8
    -2 -3 -8
    -2 3 -8
    2 3 8
    -2 3 -8
    3 -3 8
    -3 -3 -8
    -3 -3 -8
    3 -3 8
    -3 3 -8
    3 3 8
    3 3 8
    -3 3 -8
    4 -3 8
    4 -3 8
    -4 -3 -8
    -4 -3 -8
    -4 3 -8
    4 3 8
    -4 3 -8
    4 3 8
    5 -3 8
    -5 -3 -8
    -5 -3 -8
    5 -3 8
    -5 3 -8
    5 3 8
    5 3 8
    6 -3 8
    -6 -3 -8
    6 -3 8
    -6 -3 -8
    -6 3 -8
    6 3 8
    6 3 8
    7 -3 8
    7 -3 8
    -7 -3 -8
    7 3 8
    7 3 8
    -7 3 -8
    8 -3 8
    8 -3 8
    -8 -3 -8
    8 3 8
    8 3 8
    -8 3 -8
    -9 -3 -8
    9 -3 8
    9 -3 8
    9 3 8
    9 3 8
    -9 3 -8
    10 -3 8
    -10 -3 -8
    10 -3 8
    10 3 8
    10 3 8
    -10 3 -8
    11 -3 8
    -11 -3 -8
    11 -3 8
    11 3 8
    -11 3 -8
    11 3 8
    12 -3 8
    12 -3 8
    -12 -3 -8
    -12 3 -8
    12 3 8
    12 3 8
    13 -3 8
    -13 -3 -8
    13 -3 8
    13 3 8
    -13 3 -8
    13 3 8
    -14 -3 -8
    14 -3 8
    -14 3 -8
    -15 -3 -8
    -15 3 -8
    -16 -3 -8
    -16 3 -8
    -17 3 -8
    17 -4 -8
    -17 -4 8
    -17 4 8
    17 4 -8
    16 -4 -8
    -16 -4 8
    -16 4 8
    16 4 -8
    -15 -4 8
    15 -4 -8
    -15 4 8
    15 4 -8
    14 -4 -8
    -14 -4 8
    -14 4 8
    14 4 -8
    -13 -4 8
    13 -4 -8
    -13 -4 8
    -13 4 8
    13 4 -8
    12 -4 -8
    -12 -4 8
    -12 4 8
    12 4 -8
    12 4 -8
    -11 -4 8
    11 -4 -8
    11 4 -8
    11 4 -8
    -11 4 8
    10 -4 -8
    -10 -4 8
    10 -4 -8
    -10 4 8
    10 4 -8
    10 4 -8
    9 -4 -8
    -9 -4 8
    9 -4 -8
    9 4 -8
    -9 4 8
    9 4 -8
    -8 -4 8
    8 -4 -8
    8 -4 -8
    -8 4 8
    8 4 -8
    -8 4 8
    8 4 -8
    -7 -4 8
    7 -4 -8
    7 -4 -8
    -7 4 8
    7 4 -8
    -7 4 8
    7 4 -8
    -6 -4 8
    6 -4 -8
    6 -4 -8
    -6 4 8
    -6 4 8
    6 4 -8
    6 4 -8
    -5 -4 8
    5 -4 -8
    5 -4 -8
    5 4 -8
    5 4 -8
    -5 4 8
    -5 4 8
    5 4 -8
    4 -4 -8
    4 -4 -8
    4 4 -8
    4 4 -8
    -4 4 8
    -4 4 8
    4 4 -8
    4 4 -8
    3 -4 -8
    3 -4 -8
    3 4 -8
    -3 4 8
    3 4 -8
    3 4 -8
    -3 4 8
    3 4 -8
    2 -4 -8
    2 -4 -8
    -2 4 8
    2 4 -8
    2 4 -8
    2 4 -8
    -2 4 8
    2 4 -8
    -1 -4 8
    1 -4 -8
    1 -4 -8
    -1 4 8
    1 4 -8
    -1 4 8
    1 4 -8
    1 4 -8
    0 -4 8
    0 -4 -8
    0 -4 -8
    0 4 8
    0 4 -8
    0 4 -8
    0 4 8
    0 4 -8
    -1 -4 -8
    1 -4 8
    -1 -4 -8
    1 -4 8
    -1 4 -8
    1 4 8
    1 4 8
    -1 4 -8
    -2 -4 -8
    2 -4 8
    2 -4 8
    -2 -4 -8
    -2 4 -8
    2 4 8
    -2 4 -8
    3 -4 8
    -3 -4 -8
    3 -4 8
    3 4 8
    -3 4 -8
    3 4 8
    -4 -4 -8
    4 -4 8
    4 -4 8
    4 4 8
    4 4 8
    -4 4 -8
    -5 -4 -8
    5 -4 8
    5 -4 8
    -5 4 -8
    5 4 8
    5 4 8
    -6 -4 -8
    6 -4 8
    6 -4 8
    6 4 8
    6 4 8
    -6 4 -8
    7 -4 8
    7 -4 8
    -7 -4 -8
    7 4 8
    7 4 8
    -7 4 -8
    8 -4 8
    8 -4 8
    -8 -4 -8
    8 4 8
    -8 4 -8
    8 4 8
    -9 -4 -8
    9 -4 8
    9 -4 8
    -9 4 -8
    9 4 8
    9 4 8
    10 -4 8
    -10 -4 -8
    10 -4 8
    10 4 8
    -10 4 -8
    10 4 8
    -11 -4 -8
    11 -4 8
    11 -4 8
    11 4 8
    -11 4 -8
    11 4 8
    12 -4 8
    -12 -4 -8
    12 -4 8
    -12 4 -8
    12 4 8
    12 4 8
    -13 -4 -8
    13 -4 8
    13 -4 8
    -13 4 -8
    13 4 8
    -14 -4 -8
    14 -4 8
    -14 4 -8
    -15 -4 -8
    -15 4 -8
    -16 -4 -8
    -16 4 -8
    16 -5 -8
    -16 -5 8
    16 5 -8
    -16 5 8
    -15 -5 8
    15 -5 -8
    -15 5 8
    15 5 -8
    -14 -5 8
    14 -5 -8
    14 5 -8
    -14 5 8
    -13 -5 8
    13 -5 -8
    -13 5 8
    13 5 -8
    12 -5 -8
    -12 -5 8
    12 5 -8
    -12 5 8
    -11 -5 8
    11 -5 -8
    11 5 -8
    -11 5 8
    -10 -5 8
    10 -5 -8
    -10 5 8
    10 5 -8
    -9 -5 8
    9 -5 -8
    9 5 -8
    9 5 -8
    -9 5 8
    8 -5 -8
    -8 -5 8
    8 -5 -8
    8 5 -8
    -8 5 8
    -8 5 8
    8 5 -8
    7 -5 -8
    7 -5 -8
    -7 -5 8
    7 5 -8
    7 5 -8
    -7 5 8
    -7 5 8
    6 -5 -8
    6 -5 -8
    -6 -5 8
    6 5 -8
    6 5 -8
    -6 5 8
    -6 5 8
    -5 -5 8
    5 -5 -8
    5 -5 -8
    -5 5 8
    -5 5 8
    5 5 -8
    5 5 -8
    4 -5 -8
    4 5 -8
    4 5 -8
    4 5 -8
    -4 5 8
    -4 5 8
    3 -5 -8
    3 -5 -8
    3 5 -8
    3 5 -8
    3 5 -8
    -3 5 8
    3 5 -8
    -3 5 8
    2 -5 -8
    2 -5 -8
    2 5 -8
    2 5 -8
    -2 5 8
    2 5 -8
    2 5 -8
    -2 5 8
    -1 -5 8
    1 -5 -8
    1 -5 -8
    1 5 -8
    1 5 -8
    1 5 -8
    -1 5 8
    0 -5 -8
    0 -5 8
    0 -5 -8
    0 5 -8
    0 5 -8
    0 5 -8
    0 5 8
    -1 -5 -8
    -1 -5 -8
    1 -5 8
    -1 5 -8
    -1 5 -8
    1 5 8
    2 -5 8
    -2 -5 -8
    -2 -5 -8
    -2 5 -8
    -2 5 -8
    2 5 8
    3 -5 8
    -3 -5 -8
    -3 -5 -8
    -3 5 -8
    3 5 8
    -3 5 -8
    -4 -5 -8
    4 -5 8
    4 -5 8
    4 5 8
    4 5 8
    -4 5 -8
    -5 -5 -8
    5 -5 8
    5 -5 8
    5 5 8
    -5 5 -8
    5 5 8
    6 -5 8
    -6 -5 -8
    6 -5 8
    6 5 8
    -6 5 -8
    6 5 8
    -7 -5 -8
    7 -5 8
    7 -5 8
    -7 5 -8
    7 5 8
    7 5 8
    -8 -5 -8
    8 -5 8
    8 -5 8
    -8 5 -8
    8 5 8
    8 5 8
    9 -5 8
    9 -5 8
    -9 -5 -8
    -9 5 -8
    9 5 8
    9 5 8
    10 -5 8
    10 -5 8
    -10 -5 -8
    -10 5 -8
    10 5 8
    10 5 8
    11 -5 8
    11 -5 8
    -11 -5 -8
    -11 5 -8
    11 5 8
    11 5 8
    12 -5 8
    -12 -5 -8
    12 -5 8
    -12 5 -8
    12 5 8
    12 5 8
    13 -5 8
    -13 -5 -8
    -13 5 -8
    -14 -5 -8
    14 -5 8
    -14 5 -8
    -15 -5 -8
    -15 5 -8
    -15 -6 8
    15 -6 -8
    -15 6 8
    15 6 -8
    -14 -6 8
    14 -6 -8
    14 6 -8
    -14 6 8
    13 -6 -8
    -13 -6 8
    -13 6 8
    13 6 -8
    12 -6 -8
    -12 -6 8
    12 6 -8
    -12 6 8
    -11 -6 8
    11 -6 -8
    -11 6 8
    11 6 -8
    -10 -6 8
    10 -6 -8
    10 6 -8
    -10 6 8
    -9 -6 8
    9 -6 -8
    9 6 -8
    -9 6 8
    -8 -6 8
    8 -6 -8
    8 6 -8
    -8 6 8
    -8 6 8
    7 -6 -8
    -7 -6 8
    -7 6 8
    -7 6 8
    7 6 -8
    -6 -6 8
    6 -6 -8
    6 -6 -8
    -6 6 8
    -6 6 8
    6 6 -8
    5 -6 -8
    5 -6 -8
    -5 -6 8
    -5 6 8
    -5 6 8
    5 6 -8
    5 6 -8
    4 -6 -8
    4 -6 -8
    4 6 -8
    -4 6 8
    4 6 -8
    4 6 -8
    4 6 -8
    3 -6 -8
    3 -6 -8
    3 6 -8
    -3 6 8
    2 -6 -8
    -2 -6 8
    2 6 -8
    2 6 -8
    2 6 -8
    1 -6 -8
    -1 -6 8
    1 -6 -8
    -1 6 8
    1 6 -8
    1 6 -8
    0 -6 8
    0 -6 -8
    0 -6 -8
    0 6 -8
    0 6 -8
    0 6 8
    1 -6 8
    -1 -6 -8
    -1 -6 -8
    1 6 8
    -1 6 -8
    -1 6 -8
    2 -6 8
    -2 -6 -8
    -2 -6 -8
    2 6 8
    -2 6 -8
    -2 6 -8
    -3 -6 -8
    -3 -6 -8
    3 -6 8
    3 6 8
    -3 6 -8
    -3 6 -8
    4 -6 8
    -4 -6 -8
    -4 -6 -8
    -4 6 -8
    4 6 8
    -4 6 -8
    -5 -6 -8
    5 -6 8
    5 6 8
    5 6 8
    -5 6 -8
    -5 6 -8
    6 -6 8
    6 -6 8
    -6 -6 -8
    6 6 8
    6 6 8
    -6 6 -8
    -7 -6 -8
    7 -6 8
    7 -6 8
    7 6 8
    7 6 8
    -7 6 -8
    8 -6 8
    8 -6 8
    -8 -6 -8
    8 6 8
    -8 6 -8
    8 6 8
    -9 -6 -8
    9 -6 8
    9 -6 8
    9 6 8
    -9 6 -8
    9 6 8
    10 -6 8
    10 -6 8
    -10 -6 -8
    -10 6 -8
    10 6 8
    10 6 8
    11 -6 8
    11 -6 8
    -11 -6 -8
    -11 6 -8
    11 6 8
    11 6 8
    12 -6 8
    12 -6 8
    -12 -6 -8
    12 6 8
    -12 6 -8
    12 6 8
    13 -6 8
    -13 -6 -8
    -13 6 -8
    14 -6 8
    -14 -6 -8
    -14 6 -8
    14 -7 -8
    14 7 -8
    -14 7 8
    13 -7 -8
    -13 -7 8
    13 7 -8
    -13 7 8
    -12 -7 8
    12 -7 -8
    12 7 -8
    -12 7 8
    11 -7 -8
    -11 -7 8
    -11 7 8
    11 7 -8
    -10 -7 8
    10 -7 -8
    -10 7 8
    10 7 -8
    9 -7 -8
    -9 -7 8
    -9 7 8
    9 7 -8
    8 -7 -8
    -8 -7 8
    8 7 -8
    -8 7 8
    7 -7 -8
    -7 -7 8
    -7 7 8
    7 7 -8
    -6 -7 8
    6 -7 -8
    6 7 -8
    -6 7 8
    -5 -7 8
    5 -7 -8
    5 7 -8
    -5 7 8
    5 7 -8
    4 -7 -8
    -4 -7 8
    4 -7 -8
    4 7 -8
    -4 7 8
    4 7 -8
    3 -7 -8
    3 -7 -8
    -3 -7 8
    -3 7 8
    3 7 -8
    2 -7 -8
    2 -7 -8
    -2 -7 8
    2 7 -8
    2 7 -8
    -2 7 8
    1 -7 -8
    -1 -7 8
    1 -7 -8
    1 7 -8
    -1 7 8
    1 7 -8
    0 -7 -8
    0 -7 -8
    0 -7 8
    0 7 -8
    0 7 8
    0 7 -8
    -1 -7 -8
    1 -7 8
    -1 -7 -8
    1 7 8
    -1 7 -8
    -1 7 -8
    -2 -7 -8
    -2 -7 -8
    2 -7 8
    -2 7 -8
    -2 7 -8
    2 7 8
    3 -7 8
    -3 -7 -8
    -3 -7 -8
    -3 7 -8
    -3 7 -8
    3 7 8
    -4 -7 -8
    -4 -7 -8
    4 -7 8
    -4 7 -8
    4 7 8
    -4 7 -8
    5 -7 8
    -5 -7 -8
    -5 -7 -8
    -5 7 -8
    -5 7 -8
    5 7 8
    6 -7 8
    -6 -7 -8
    -6 7 -8
    6 7 8
    6 7 8
    -6 7 -8
    -7 -7 -8
    7 -7 8
    7 -7 8
    -7 7 -8
    7 7 8
    7 7 8
    8 -7 8
    -8 -7 -8
    8 -7 8
    8 7 8
    8 7 8
    -8 7 -8
    9 -7 8
    -9 -7 -8
    9 -7 8
    -9 7 -8
    9 7 8
    9 7 8
    -10 -7 -8
    10 -7 8
    10 -7 8
    10 7 8
    10 7 8
    -10 7 -8
    11 -7 8
    11 -7 8
    -11 -7 -8
    11 7 8
    -11 7 -8
    11 7 8
    12 -7 8
    -12 -7 -8
    -12 7 -8
    13 -7 8
    -13 7 -8
    14 -7 8
    12 -8 -8
    -12 -8 8
    12 8 -8
    -11 -8 8
    11 -8 -8
    11 8 -8
    -10 -8 8
    10 -8 -8
    10 8 -8
    -9 -8 8
    9 -8 -8
    9 8 -8
    8 -8 -8
    -8 -8 8
    8 8 -8
    -8 8 8
    7 -8 -8
    -7 -8 8
    -7 8 8
    7 8 -8
    6 -8 -8
    -6 -8 8
    6 8 -8
    -6 8 8
    5 -8 -8
    5 8 -8
    5 8 -8
    -5 8 8
    -4 -8 8
    4 -8 -8
    4 8 -8
    -4 8 8
    3 -8 -8
    -3 -8 8
    3 8 -8
    -3 8 8
    2 -8 -8
    -2 -8 8
    -2 8 8
    2 8 -8
    -1 -8 8
    1 -8 -8
    1 -8 -8
    -1 8 8
    1 8 -8
    0 -8 -8
    0 -8 8
    0 -8 -8
    0 8 8
    0 8 -8
    -1 -8 -8
    1 -8 8
    -1 -8 -8
    1 8 8
    -1 8 -8
    -1 8 -8
    -2 -8 -8
    2 -8 8
    -2 -8 -8
    2 8 8
    -2 8 -8
    -2 8 -8
    -3 -8 -8
    3 -8 8
    -3 -8 -8
    -3 8 -8
    3 8 8
    -3 8 -8
    -4 -8 -8
    4 -8 8
    -4 -8 -8
    -4 8 -8
    -4 8 -8
    4 8 8
    -5 -8 -8
    -5 -8 -8
    5 -8 8
    -5 8 -8
    5 8 8
    -5 8 -8
    -6 -8 -8
    -6 -8 -8
    6 -8 8
    -6 8 -8
    6 8 8
    -6 8 -8
    -7 -8 -8
    7 -8 8
    7 -8 8
    7 8 8
    -7 8 -8
    8 -8 8
    -8 -8 -8
    8 -8 8
    8 8 8
    -8 8 -8
    8 8 8
    9 -8 8
    -9 -8 -8
    9 -8 8
    9 8 8
    9 8 8
    -9 8 -8
    10 -8 8
    -10 -8 -8
    10 -8 8
    10 8 8
    10 8 8
    -10 8 -8
    -11 -8 -8
    11 -8 8
    -11 8 -8
    11 8 8
    12 -8 8
    -10 -9 8
    10 -9 -8
    10 9 -8
    -9 -9 8
    9 -9 -8
    9 9 -8
    8 -9 -8
    -8 9 8
    8 9 -8
    7 -9 -8
    7 9 -8
    -7 9 8
    -6 -9 8
    6 -9 -8
    -6 9 8
    -5 -9 8
    5 -9 -8
    -5 9 8
    4 -9 -8
    -4 -9 8
    -4 9 8
    4 9 -8
    3 -9 -8
    -3 -9 8
    3 9 -8
    -3 9 8
    2 -9 -8
    -2 -9 8
    -2 9 8
    2 9 -8
    1 -9 -8
    -1 -9 8
    -1 9 8
    1 9 -8
    0 -9 8
    0 -9 -8
    0 9 -8
    0 9 8
    -1 -9 -8
    -1 -9 -8
    1 -9 8
    1 9 8
    -1 9 -8
    2 -9 8
    -2 -9 -8
    -2 -9 -8
    -2 9 -8
    2 9 8
    -3 -9 -8
    -3 -9 -8
    3 -9 8
    -3 9 -8
    3 9 8
    -4 -9 -8
    4 -9 8
    -4 -9 -8
    -4 9 -8
    4 9 8
    -5 -9 -8
    -5 -9 -8
    5 -9 8
    5 9 8
    -5 9 -8
    -6 -9 -8
    6 -9 8
    -6 -9 -8
    -6 9 -8
    -6 9 -8
    6 9 8
    -7 -9 -8
    7 -9 8
    -7 -9 -8
    -7 9 -8
    -7 9 -8
    7 9 8
    -8 -9 -8
    8 -9 8
    8 -9 8
    8 9 8
    -8 9 -8
    9 -9 8
    9 -9 8
    -9 -9 -8
    -9 9 -8
    9 9 8
    10 9 8
    -8 10 8
    7 -10 -8
    -7 -10 8
    -7 10 8
    6 -10 -8
    -6 -10 8
    -6 10 8
    5 -10 -8
    -5 -10 8
    -5 10 8
    -4 -10 8
    4 -10 -8
    -4 10 8
    4 10 -8
    -3 -10 8
    3 -10 -8
    3 10 -8
    -3 10 8
    -2 -10 8
    2 -10 -8
    2 10 -8
    -2 10 8
    1 -10 -8
    -1 -10 8
    -1 10 8
    1 10 -8
    0 -10 -8
    0 -10 8
    0 10 -8
    0 10 8
    -1 -10 -8
    1 -10 8
    1 10 8
    -1 10 -8
    -2 -10 -8
    2 -10 8
    -2 10 -8
    2 10 8
    -3 -10 -8
    3 -10 8
    -3 10 -8
    3 10 8
    -4 -10 -8
    4 -10 8
    -4 -10 -8
    4 10 8
    -4 10 -8
    -5 -10 -8
    -5 -10 -8
    5 -10 8
    5 10 8
    -6 -10 -8
    -6 -10 -8
    6 -10 8
    7 -10 8
    -18 0 9
    -18 0 9
    18 0 -9
    17 0 -9
    17 0 -9
    -17 0 9
    16 0 -9
    16 0 -9
    -16 0 9
    15 0 -9
    15 0 -9
    -15 0 9
    14 0 -9
    14 0 -9
    -14 0 9
    -13 0 9
    13 0 -9
    13 0 -9
    12 0 -9
    -12 0 9
    12 0 -9
    11 0 -9
    11 0 -9
    -11 0 9
    10 0 -9
    -10 0 9
    10 0 -9
    9 0 -9
    -9 0 9
    9 0 -9
    8 0 -9
    -8 0 9
    8 0 -9
    -7 0 9
    7 0 -9
    7 0 -9
    6 0 -9
    -6 0 9
    -6 0 9
    6 0 -9
    -5 0 9
    -5 0 9
    5 0 -9
    5 0 -9
    -4 0 9
    4 0 -9
    4 0 -9
    -4 0 9
    -3 0 9
    3 0 -9
    -3 0 9
    -2 0 9
    2 0 -9
    2 0 -9
    -1 0 9
    1 0 -9
    1 0 -9
    0 0 -9
    0 0 -9
    0 0 9
    -1 0 -9
    1 0 9
    -1 0 -9
    2 0 9
    -2 0 -9
    -2 0 -9
    -3 0 -9
    -3 0 -9
    3 0 9
    -4 0 -9
    -4 0 -9
    4 0 9
    -5 0 -9
    -5 0 -9
    5 0 9
    -6 0 -9
    6 0 9
    -6 0 -9
    -7 0 -9
    -7 0 -9
    7 0 9
    8 0 9
    -8 0 -9
    -8 0 -9
    9 0 9
    -9 0 -9
    -9 0 -9
    -10 0 -9
    -10 0 -9
    10 0 9
    -11 0 -9
    11 0 9
    -11 0 -9
    -12 0 -9
    12 0 9
    -13 0 -9
    13 0 9
    14 0 9
    -14 0 -9
    -15 0 -9
    18 -1 -9
    -18 -1 9
    -18 -1 9
    -18 1 9
    18 1 -9
    17 -1 -9
    -17 -1 9
    -17 -1 9
    -17 1 9
    17 1 -9
    16 -1 -9
    -16 -1 9
    16 -1 -9
    -16 1 9
    16 1 -9
    16 1 -9
    15 -1 -9
    15 -1 -9
    -15 -1 9
    -15 1 9
    15 1 -9
    15 1 -9
    -14 -1 9
    14 -1 -9
    14 -1 -9
    14 1 -9
    -14 1 9
    14 1 -9
    13 -1 -9
    -13 -1 9
    13 -1 -9
    13 1 -9
    -13 1 9
    13 1 -9
    12 -1 -9
    -12 -1 9
    12 -1 -9
    12 1 -9
    -12 1 9
    12 1 -9
    11 -1 -9
    -11 -1 9
    11 -1 -9
    -11 1 9
    11 1 -9
    11 1 -9
    10 -1 -9
    10 -1 -9
    -10 -1 9
    10 1 -9
    10 1 -9
    -10 1 9
    9 -1 -9
    9 -1 -9
    -9 -1 9
    9 1 -9
    -9 1 9
    9 1 -9
    -8 -1 9
    8 -1 -9
    8 -1 -9
    8 1 -9
    8 1 -9
    -8 1 9
    -7 -1 9
    7 -1 -9
    7 -1 -9
    7 1 -9
    7 1 -9
    -7 1 9
    6 -1 -9
    6 -1 -9
    -6 -1 9
    -6 -1 9
    -6 1 9
    6 1 -9
    -6 1 9
    6 1 -9
    -5 -1 9
    -5 -1 9
    5 -1 -9
    5 -1 -9
    5 1 -9
    -5 1 9
    -5 1 9
    5 1 -9
    -4 -1 9
    -4 -1 9
    -4 1 9
    4 1 -9
    4 1 -9
    -3 -1 9
    3 -1 -9
    -3 1 9
    3 1 -9
    -3 1 9
    2 -1 -9
    -2 -1 9
    2 1 -9
    -2 1 9
    -2 1 9
    2 1 -9
    1 -1 -9
    -1 -1 9
    1 1 -9
    -1 1 9
    1 1 -9
    0 -1 9
    0 -1 -9
    0 -1 -9
    0 1 9
    0 1 -9
    0 1 -9
    1 -1 9
    -1 -1 -9
    -1 -1 -9
    1 1 9
    -1 1 -9
    -1 1 -9
    2 -1 9
    -2 -1 -9
    -2 -1 -9
    2 1 9
    -2 1 -9
    -2 1 -9
    -3 -1 -9
    3 -1 9
    -3 -1 -9
    3 1 9
    -3 1 -9
    -3 1 -9
    4 -1 9
    -4 -1 -9
    -4 -1 -9
    4 1 9
    -4 1 -9
    -4 1 -9
    -5 -1 -9
    -5 -1 -9
    5 -1 9
    5 1 9
    6 -1 9
    6 1 9
    -6 1 -9
    -6 1 -9
    -7 -1 -9
    -7 -1 -9
    7 -1 9
    7 1 9
    -7 1 -9
    -7 1 -9
    -8 -1 -9
    -8 -1 -9
    8 -1 9
    -8 1 -9
    8 1 9
    -8 1 -9
    -9 -1 -9
    -9 -1 -9
    9 -1 9
    9 1 9
    -9 1 -9
    -9 1 -9
    -10 -1 -9
    10 -1 9
    -10 -1 -9
    -10 1 -9
    10 1 9
    11 -1 9
    -11 -1 -9
    -11 -1 -9
    11 1 9
    -11 1 -9
    -12 -1 -9
    -12 -1 -9
    12 -1 9
    -12 1 -9
    12 1 9
    -13 -1 -9
    13 -1 9
    -13 1 -9
    13 1 9
    14 -1 9
    -14 1 -9
    -15 1 -9
    -16 1 -9
    -17 1 -9
    -18 -2 9
    -18 -2 9
    18 -2 -9
    18 2 -9
    -17 -2 9
    -17 -2 9
    17 -2 -9
    -17 2 9
    17 2 -9
    -16 -2 9
    16 -2 -9
    -16 2 9
    16 2 -9
    15 -2 -9
    15 -2 -9
    -15 -2 9
    15 2 -9
    -15 2 9
    15 2 -9
    -14 -2 9
    14 -2 -9
    14 -2 -9
    14 2 -9
    -14 2 9
    14 2 -9
    13 -2 -9
    -13 -2 9
    13 -2 -9
    13 2 -9
    -13 2 9
    13 2 -9
    -12 -2 9
    12 -2 -9
    12 -2 -9
    -12 2 9
    12 2 -9
    12 2 -9
    11 -2 -9
    11 -2 -9
    -11 -2 9
    11 2 -9
    -11 2 9
    11 2 -9
    10 -2 -9
    10 -2 -9
    -10 -2 9
    10 2 -9
    10 2 -9
    -10 2 9
    9 -2 -9
    9 -2 -9
    -9 -2 9
    9 2 -9
    9 2 -9
    -9 2 9
    -8 -2 9
    8 -2 -9
    8 -2 -9
    8 2 -9
    8 2 -9
    -8 2 9
    7 -2 -9
    -7 -2 9
    7 -2 -9
    -7 2 9
    -7 2 9
    7 2 -9
    6 -2 -9
    -6 -2 9
    -6 -2 9
    6 -2 -9
    6 2 -9
    -6 2 9
    -6 2 9
    -5 -2 9
    -5 -2 9
    5 -2 -9
    5 -2 -9
    5 2 -9
    -5 2 9
    5 2 -9
    -5 2 9
    -4 -2 9
    4 -2 -9
    4 -2 -9
    -4 -2 9
    4 2 -9
    4 2 -9
    -4 2 9
    -4 2 9
    3 -2 -9
    3 -2 -9
    -3 -2 9
    3 2 -9
    3 2 -9
    3 2 -9
    -3 2 9
    -3 2 9
    -2 -2 9
    -2 2 9
    2 2 -9
    2 2 -9
    -2 2 9
    -1 -2 9
    1 -2 -9
    -1 2 9
    1 2 -9
    1 2 -9
    -1 2 9
    0 -2 9
    0 -2 -9
    0 2 -9
    0 2 9
    0 2 -9
    0 2 9
    -1 -2 -9
    1 -2 9
    -1 -2 -9
    -1 2 -9
    -1 2 -9
    1 2 9
    -2 -2 -9
    2 -2 9
    -2 -2 -9
    -2 2 -9
    -2 2 -9
    2 2 9
    -3 -2 -9
    3 -2 9
    -3 -2 -9
    -3 2 -9
    -3 2 -9
    3 2 9
    -4 -2 -9
    4 -2 9
    4 2 9
    -4 2 -9
    -4 2 -9
    -5 -2 -9
    -5 -2 -9
    5 -2 9
    -5 2 -9
    5 2 9
    -5 2 -9
    -6 -2 -9
    6 -2 9
    6 -2 9
    -6 -2 -9
    6 2 9
    -6 2 -9
    6 2 9
    -6 2 -9
    -7 -2 -9
    7 -2 9
    7 -2 9
    -7 -2 -9
    -7 2 -9
    7 2 9
    7 2 9
    -8 -2 -9
    -8 -2 -9
    8 -2 9
    8 2 9
    -8 2 -9
    -9 -2 -9
    9 -2 9
    -9 -2 -9
    9 2 9
    -9 2 -9
    -10 -2 -9
    10 -2 9
    -10 2 -9
    10 2 9
    -11 -2 -9
    11 -2 9
    -11 2 -9
    11 2 9
    12 -2 9
    -12 -2 -9
    -12 2 -9
    12 2 9
    -13 -2 -9
    13 -2 9
    -13 2 -9
    13 2 9
    14 -2 9
    -14 -2 -9
    -14 2 -9
    -15 -2 -9
    -15 2 -9
    -16 2 -9
    -17 2 -9
    17 -3 -9
    -17 -3 9
    -17 3 9
    17 3 -9
    -16 -3 9
    16 -3 -9
    -16 -3 9
    16 3 -9
    -16 3 9
    -15 -3 9
    15 -3 -9
    -15 -3 9
    15 3 -9
    -15 3 9
    14 -3 -9
    -14 -3 9
    14 3 -9
    -14 3 9
    14 3 -9
    13 -3 -9
    13 -3 -9
    -13 -3 9
    13 3 -9
    13 3 -9
    -13 3 9
    -12 -3 9
    12 -3 -9
    12 -3 -9
    12 3 -9
    12 3 -9
    -12 3 9
    11 -3 -9
    11 -3 -9
    -11 -3 9
    11 3 -9
    11 3 -9
    -11 3 9
    10 -3 -9
    -10 -3 9
    10 -3 -9
    -10 3 9
    10 3 -9
    10 3 -9
    -9 -3 9
    9 -3 -9
    9 -3 -9
    9 3 -9
    -9 3 9
    9 3 -9
    -8 -3 9
    8 -3 -9
    8 -3 -9
    8 3 -9
    -8 3 9
    8 3 -9
    -7 -3 9
    7 -3 -9
    7 -3 -9
    -7 3 9
    7 3 -9
    7 3 -9
    -7 3 9
    6 -3 -9
    -6 -3 9
    6 -3 -9
    -6 -3 9
    6 3 -9
    6 3 -9
    -6 3 9
    -6 3 9
    5 -3 -9
    -5 -3 9
    5 -3 -9
    -5 -3 9
    5 3 -9
    -5 3 9
    -5 3 9
    5 3 -9
    4 -3 -9
    -4 -3 9
    4 -3 -9
    4 3 -9
    -4 3 9
    -4 3 9
    4 3 -9
    4 3 -9
    -3 -3 9
    3 -3 -9
    3 -3 -9
    3 3 -9
    -3 3 9
    -3 3 9
    3 3 -9
    3 3 -9
    2 -3 -9
    2 -3 -9
    -2 -3 9
    2 3 -9
    -2 3 9
    -2 3 9
    2 3 -9
    2 3 -9
    -1 -3 9
    1 -3 -9
    -1 -3 9
    1 -3 -9
    -1 3 9
    1 3 -9
    1 3 -9
    -1 3 9
    0 -3 -9
    0 -3 9
    0 -3 -9
    0 -3 9
    0 3 9
    0 3 9
    -1 -3 -9
    1 -3 9
    1 -3 9
    -1 -3 -9
    -1 3 -9
    1 3 9
    -1 3 -9
    1 3 9
    2 -3 9
    -2 -3 -9
    -2 -3 -9
    -2 3 -9
    -2 3 -9
    2 3 9
    2 3 9
    -3 -3 -9
    3 -3 9
    -3 -3 -9
    3 -3 9
    3 3 9
    -3 3 -9
    -3 3 -9
    4 -3 9
    -4 -3 -9
    4 -3 9
    -4 -3 -9
    -4 3 -9
    4 3 9
    -4 3 -9
    4 3 9
    -5 -3 -9
    5 -3 9
    5 -3 9
    -5 -3 -9
    -5 3 -9
    5 3 9
    5 3 9
    6 -3 9
    6 -3 9
    -6 -3 -9
    6 3 9
    6 3 9
    7 -3 9
    -7 -3 -9
    7 -3 9
    7 3 9
    7 3 9
    -7 3 -9
    8 -3 9
    -8 -3 -9
    8 3 9
    -8 3 -9
    9 -3 9
    -9 -3 -9
    -9 3 -9
    9 3 9
    -10 -3 -9
    10 -3 9
    10 3 9
    -10 3 -9
    -11 -3 -9
    11 -3 9
    -11 3 -9
    11 3 9
    -12 -3 -9
    12 -3 9
    12 3 9
    -12 3 -9
    -13 -3 -9
    13 -3 9
    13 3 9
    -13 3 -9
    14 -3 9
    -14 -3 -9
    -14 3 -9
    -15 -3 -9
    -15 3 -9
    -16 -3 -9
    -16 3 -9
    17 -4 -9
    17 4 -9
    16 -4 -9
    -16 -4 9
    -16 4 9
    16 4 -9
    -15 -4 9
    15 -4 -9
    15 4 -9
    -15 4 9
    -14 -4 9
    14 -4 -9
    -14 4 9
    14 4 -9
    13 -4 -9
    -13 -4 9
    13 4 -9
    13 4 -9
    -13 4 9
    12 -4 -9
    -12 -4 9
    12 4 -9
    -12 4 9
    12 4 -9
    11 -4 -9
    -11 -4 9
    11 -4 -9
    11 4 -9
    11 4 -9
    -11 4 9
    10 -4 -9
    10 -4 -9
    -10 -4 9
    10 4 -9
    10 4 -9
    -10 4 9
    9 -4 -9
    9 -4 -9
    -9 -4 9
    9 4 -9
    -9 4 9
    9 4 -9
    -8 -4 9
    8 -4 -9
    8 4 -9
    8 4 -9
    -8 4 9
    7 -4 -9
    7 -4 -9
    -7 -4 9
    7 4 -9
    -7 4 9
    7 4 -9
    -7 4 9
    6 -4 -9
    -6 -4 9
    6 -4 -9
    6 4 -9
    -6 4 9
    6 4 -9
    -6 4 9
    -5 -4 9
    5 -4 -9
    5 -4 -9
    -5 -4 9
    -5 4 9
    5 4 -9
    -5 4 9
    -4 -4 9
    4 -4 -9
    -4 4 9
    4 4 -9
    4 4 -9
    4 4 -9
    3 -4 -9
    -3 -4 9
    3 -4 -9
    3 4 -9
    -3 4 9
    3 4 -9
    3 4 -9
    -3 4 9
    -2 -4 9
    2 -4 -9
    -2 4 9
    -2 4 9
    2 4 -9
    2 4 -9
    -1 -4 9
    -1 -4 9
    1 -4 -9
    -1 4 9
    1 4 -9
    -1 4 9
    1 4 -9
    0 -4 9
    0 -4 -9
    0 -4 9
    0 -4 -9
    0 4 9
    0 4 -9
    0 4 9
    -1 -4 -9
    1 -4 9
    1 -4 9
    -1 -4 -9
    1 4 9
    -1 4 -9
    1 4 9
    -1 4 -9
    2 -4 9
    2 -4 9
    -2 -4 -9
    -2 -4 -9
    -2 4 -9
    -2 4 -9
    2 4 9
    -3 -4 -9
    3 -4 9
    -3 -4 -9
    3 -4 9
    3 4 9
    -3 4 -9
    -4 -4 -9
    4 -4 9
    4 -4 9
    -4 4 -9
    4 4 9
    4 4 9
    5 -4 9
    5 -4 9
    -5 -4 -9
    -5 4 -9
    5 4 9
    5 4 9
    6 -4 9
    -6 -4 -9
    6 -4 9
    6 4 9
    -6 4 -9
    6 4 9
    7 -4 9
    7 -4 9
    -7 -4 -9
    7 4 9
    -7 4 -9
    7 4 9
    8 -4 9
    8 -4 9
    -8 -4 -9
    8 4 9
    -8 4 -9
    8 4 9
    -9 -4 -9
    9 -4 9
    9 4 9
    -9 4 -9
    10 -4 9
    -10 -4 -9
    10 4 9
    -10 4 -9
    -11 -4 -9
    11 -4 9
    11 4 9
    -11 4 -9
    -12 -4 -9
    12 -4 9
    -12 4 -9
    12 4 9
    -13 -4 -9
    13 -4 9
    13 4 9
    -13 4 -9
    -14 -4 -9
    14 -4 9
    -14 4 -9
    -15 -4 -9
    -15 4 -9
    -16 -4 -9
    16 -5 -9
    -16 5 9
    16 5 -9
    15 -5 -9
    -15 -5 9
    15 5 -9
    -15 5 9
    14 -5 -9
    -14 -5 9
    -14 5 9
    14 5 -9
    13 -5 -9
    -13 -5 9
    -13 5 9
    13 5 -9
    12 -5 -9
    -12 -5 9
    -12 5 9
    12 5 -9
    11 -5 -9
    -11 5 9
    11 5 -9
    -10 -5 9
    10 -5 -9
    10 5 -9
    10 5 -9
    -10 5 9
    9 -5 -9
    9 -5 -9
    -9 -5 9
    9 5 -9
    -9 5 9
    9 5 -9
    8 -5 -9
    8 -5 -9
    -8 -5 9
    8 5 -9
    -8 5 9
    8 5 -9
    7 -5 -9
    7 -5 -9
    -7 -5 9
    -7 5 9
    7 5 -9
    7 5 -9
    -7 5 9
    6 -5 -9
    6 -5 -9
    -6 -5 9
    -6 5 9
    6 5 -9
    -6 5 9
    6 5 -9
    5 -5 -9
    -5 -5 9
    5 -5 -9
    -5 5 9
    5 5 -9
    5 5 -9
    -5 5 9
    5 5 -9
    4 -5 -9
    4 -5 -9
    4 5 -9
    4 5 -9
    -4 5 9
    4 5 -9
    -4 5 9
    4 5 -9
    3 -5 -9
    3 -5 -9
    3 5 -9
    3 5 -9
    3 5 -9
    3 5 -9
    -3 5 9
    -3 5 9
    2 -5 -9
    2 -5 -9
    -2 5 9
    -2 5 9
    1 -5 -9
    1 -5 -9
    -1 -5 9
    -1 5 9
    0 -5 -9
    0 -5 9
    0 -5 -9
    0 5 -9
    0 5 -9
    0 5 9
    1 -5 9
    -1 -5 -9
    1 -5 9
    -1 -5 -9
    1 5 9
    -1 5 -9
    -2 -5 -9
    -2 -5 -9
    2 -5 9
    2 -5 9
    2 5 9
    -2 5 -9
    -3 -5 -9
    -3 -5 -9
    3 -5 9
    3 -5 9
    -3 5 -9
    3 5 9
    4 -5 9
    4 -5 9
    -4 -5 -9
    -4 5 -9
    4 5 9
    5 -5 9
    -5 -5 -9
    5 -5 9
    -5 5 -9
    5 5 9
    5 5 9
    6 -5 9
    6 -5 9
    -6 -5 -9
    6 5 9
    6 5 9
    -6 5 -9
    -7 -5 -9
    7 -5 9
    7 -5 9
    7 5 9
    7 5 9
    -7 5 -9
    -8 -5 -9
    8 -5 9
    -8 5 -9
    8 5 9
    -9 -5 -9
    9 -5 9
    -9 5 -9
    9 5 9
    10 -5 9
    -10 -5 -9
    10 5 9
    -10 5 -9
    11 -5 9
    -11 -5 -9
    -11 5 -9
    11 5 9
    -12 -5 -9
    12 -5 9
    12 5 9
    -12 5 -9
    -13 -5 -9
    13 -5 9
    -13 5 -9
    14 -5 9
    -14 -5 -9
    -14 5 -9
    -15 -5 -9
    15 -6 -9
    -15 6 9
    15 6 -9
    -14 -6 9
    14 -6 -9
    14 6 -9
    -14 6 9
    -13 -6 9
    13 -6 -9
    13 6 -9
    -13 6 9
    12 -6 -9
    -12 -6 9
    12 6 -9
    -12 6 9
    -11 -6 9
    11 -6 -9
    11 6 -9
    -11 6 9
    10 -6 -9
    -10 -6 9
    -10 6 9
    10 6 -9
    -9 -6 9
    9 -6 -9
    9 6 -9
    -9 6 9
    8 -6 -9
    8 6 -9
    -8 6 9
    -8 6 9
    7 -6 -9
    -7 -6 9
    7 6 -9
    -7 6 9
    -7 6 9
    7 6 -9
    -6 -6 9
    6 -6 -9
    6 -6 -9
    -6 6 9
    -6 6 9
    6 6 -9
    6 6 -9
    5 -6 -9
    5 -6 -9
    -5 -6 9
    5 6 -9
    -5 6 9
    5 6 -9
    5 6 -9
    4 -6 -9
    4 -6 -9
    4 6 -9
    4 6 -9
    -4 6 9
    4 6 -9
    4 6 -9
    3 -6 -9
    3 -6 -9
    -3 6 9
    3 6 -9
    3 6 -9
    3 6 -9
    2 -6 -9
    2 -6 -9
    -2 -6 9
    2 6 -9
    2 6 -9
    -2 6 9
    2 6 -9
    1 -6 -9
    1 -6 -9
    -1 -6 9
    -1 6 9
    1 6 -9
    1 6 -9
    0 -6 -9
    0 -6 -9
    0 -6 9
    0 6 9
    0 6 -9
    0 6 -9
    -1 -6 -9
    1 -6 9
    -1 -6 -9
    1 6 9
    -1 6 -9
    -1 6 -9
    -2 -6 -9
    2 -6 9
    -2 -6 -9
    2 6 9
    -2 6 -9
    -2 6 -9
    3 -6 9
    -3 -6 -9
    3 -6 9
    -3 -6 -9
    3 6 9
    -3 6 -9
    -4 -6 -9
    -4 -6 -9
    4 -6 9
    4 -6 9
    -4 6 -9
    4 6 9
    5 -6 9
    -5 -6 -9
    5 -6 9
    -5 6 -9
    5 6 9
    6 -6 9
    6 -6 9
    -6 -6 -9
    6 6 9
    -6 6 -9
    6 6 9
    7 -6 9
    7 -6 9
    -7 -6 -9
    7 6 9
    -7 6 -9
    7 6 9
    8 -6 9
    -8 -6 -9
    8 6 9
    -8 6 -9
    9 -6 9
    -9 -6 -9
    9 6 9
    -9 6 -9
    10 -6 9
    -10 -6 -9
    -10 6 -9
    10 6 9
    11 -6 9
    -11 -6 -9
    -11 6 -9
    11 6 9
    -12 -6 -9
    12 -6 9
    -12 6 -9
    12 6 9
    -13 -6 -9
    13 -6 9
    -13 6 -9
    14 -6 9
    14 -7 -9
    14 7 -9
    -14 7 9
    -13 -7 9
    13 -7 -9
    -13 7 9
    13 7 -9
    12 -7 -9
    -12 -7 9
    12 7 -9
    -12 7 9
    -11 -7 9
    11 -7 -9
    11 7 -9
    -11 7 9
    -10 -7 9
    10 -7 -9
    -10 7 9
    10 7 -9
    9 -7 -9
    -9 -7 9
    9 7 -9
    8 -7 -9
    -8 -7 9
    -8 7 9
    8 7 -9
    7 -7 -9
    -7 -7 9
    -7 7 9
    7 7 -9
    -6 -7 9
    6 -7 -9
    6 7 -9
    -6 7 9
    5 -7 -9
    -5 -7 9
    -5 7 9
    5 7 -9
    5 7 -9
    -4 -7 9
    4 -7 -9
    4 -7 -9
    4 7 -9
    -4 7 9
    3 -7 -9
    -3 -7 9
    3 -7 -9
    -3 7 9
    3 7 -9
    3 7 -9
    2 -7 -9
    -2 -7 9
    2 -7 -9
    2 7 -9
    -2 7 9
    2 7 -9
    -1 -7 9
    1 -7 -9
    1 -7 -9
    -1 7 9
    1 7 -9
    1 7 -9
    0 -7 -9
    0 -7 -9
    0 -7 9
    0 7 -9
    0 7 -9
    0 7 9
    -1 -7 -9
    -1 -7 -9
    1 -7 9
    1 7 9
    -1 7 -9
    -1 7 -9
    -2 -7 -9
    -2 -7 -9
    2 -7 9
    -2 7 -9
    2 7 9
    -2 7 -9
    3 -7 9
    -3 -7 -9
    -3 -7 -9
    -3 7 -9
    -3 7 -9
    3 7 9
    4 -7 9
    -4 -7 -9
    -4 -7 -9
    4 7 9
    -4 7 -9
    -4 7 -9
    5 -7 9
    -5 -7 -9
    5 -7 9
    -5 -7 -9
    -5 7 -9
    5 7 9
    6 -7 9
    -6 -7 -9
    6 -7 9
    6 7 9
    -6 7 -9
    -7 -7 -9
    7 -7 9
    -7 7 -9
    7 7 9
    8 -7 9
    -8 -7 -9
    -8 7 -9
    8 7 9
    9 -7 9
    -9 -7 -9
    -9 7 -9
    9 7 9
    -10 -7 -9
    10 -7 9
    10 7 9
    -10 7 -9
    -11 -7 -9
    11 -7 9
    -11 7 -9
    11 7 9
    -12 -7 -9
    12 -7 9
    -12 7 -9
    12 7 9
    13 -7 9
    12 -8 -9
    -12 -8 9
    12 8 -9
    -11 -8 9
    11 -8 -9
    11 8 -9
    -10 -8 9
    10 -8 -9
    10 8 -9
    -9 -8 9
    9 -8 -9
    9 8 -9
    8 -8 -9
    -8 -8 9
    -8 8 9
    8 8 -9
    -7 -8 9
    7 -8 -9
    -7 8 9
    7 8 -9
    6 -8 -9
    6 8 -9
    -6 8 9
    5 -8 -9
    -5 8 9
    -4 -8 9
    4 -8 -9
    -4 8 9
    4 8 -9
    3 -8 -9
    -3 -8 9
    3 8 -9
    -3 8 9
    2 -8 -9
    2 -8 -9
    -2 -8 9
    -2 8 9
    2 8 -9
    1 -8 -9
    1 -8 -9
    -1 -8 9
    1 8 -9
    -1 8 9
    0 -8 -9
    0 -8 9
    0 -8 -9
    0 8 9
    0 8 -9
    -1 -8 -9
    1 -8 9
    -1 -8 -9
    -1 8 -9
    1 8 9
    -1 8 -9
    2 -8 9
    -2 -8 -9
    -2 -8 -9
    -2 8 -9
    -2 8 -9
    2 8 9
    -3 -8 -9
    3 -8 9
    -3 -8 -9
    3 8 9
    -3 8 -9
    -3 8 -9
    -4 -8 -9
    4 -8 9
    -4 -8 -9
    -4 8 -9
    -4 8 -9
    4 8 9
    5 -8 9
    -5 -8 -9
    -5 8 -9
    5 8 9
    -5 8 -9
    6 -8 9
    -6 -8 -9
    6 -8 9
    -6 8 -9
    6 8 9
    -7 -8 -9
    7 -8 9
    -7 8 -9
    7 8 9
    -8 -8 -9
    8 -8 9
    -8 8 -9
    8 8 9
    -9 -8 -9
    9 -8 9
    9 8 9
    -9 8 -9
    10 -8 9
    -10 -8 -9
    -10 8 -9
    10 8 9
    11 -8 9
    11 8 9
    -10 -9 9
    10 -9 -9
    10 9 -9
    9 -9 -9
    9 9 -9
    8 -9 -9
    8 9 -9
    7 -9 -9
    -7 9 9
    7 9 -9
    -6 -9 9
    6 -9 -9
    -6 9 9
    -5 -9 9
    5 -9 -9
    -5 9 9
    -4 -9 9
    4 -9 -9
    4 9 -9
    -4 9 9
    -3 -9 9
    3 -9 -9
    3 9 -9
    -3 9 9
    -2 -9 9
    2 -9 -9
    -2 9 9
    2 9 -9
    1 -9 -9
    -1 -9 9
    -1 9 9
    1 9 -9
    0 -9 -9
    0 -9 9
    0 9 9
    0 9 -9
    1 -9 9
    -1 -9 -9
    -1 -9 -9
    -1 9 -9
    1 9 9
    -2 -9 -9
    2 -9 9
    -2 -9 -9
    2 9 9
    -2 9 -9
    3 -9 9
    -3 -9 -9
    3 9 9
    -3 9 -9
    -4 -9 -9
    4 -9 9
    -4 9 -9
    4 9 9
    -5 -9 -9
    -5 9 -9
    5 9 9
    -5 9 -9
    6 -9 9
    -6 -9 -9
    6 9 9
    -6 9 -9
    -7 -9 -9
    7 -9 9
    -7 9 -9
    7 9 9
    8 -9 9
    -8 -9 -9
    8 9 9
    -8 9 -9
    -9 9 -9
    7 -10 -9
    6 -10 -9
    -6 -10 9
    -6 10 9
    -5 -10 9
    5 -10 -9
    -5 10 9
    4 -10 -9
    -4 -10 9
    -4 10 9
    -3 -10 9
    3 -10 -9
    3 10 -9
    -3 10 9
    2 -10 -9
    -2 -10 9
    -2 10 9
    2 10 -9
    1 -10 -9
    -1 -10 9
    1 10 -9
    -1 10 9
    0 -10 -9
    0 -10 9
    0 10 9
    0 10 -9
    1 -10 9
    1 10 9
    -1 10 -9
    2 -10 9
    2 10 9
    -2 10 -9
    3 -10 9
    3 10 9
    -3 10 -9
    -4 -10 -9
    -5 -10 -9
    18 0 -10
    17 0 -10
    17 0 -10
    -17 0 10
    16 0 -10
    -16 0 10
    16 0 -10
    15 0 -10
    15 0 -10
    -15 0 10
    14 0 -10
    14 0 -10
    -14 0 10
    13 0 -10
    13 0 -10
    -13 0 10
    -12 0 10
    12 0 -10
    12 0 -10
    11 0 -10
    11 0 -10
    -11 0 10
    -10 0 10
    10 0 -10
    10 0 -10
    9 0 -10
    -9 0 10
    9 0 -10
    8 0 -10
    8 0 -10
    -8 0 10
    7 0 -10
    7 0 -10
    -7 0 10
    6 0 -10
    6 0 -10
    -6 0 10
    -6 0 10
    -5 0 10
    5 0 -10
    -5 0 10
    5 0 -10
    4 0 -10
    -4 0 10
    -4 0 10
    -3 0 10
    -3 0 10
    3 0 -10
    -2 0 10
    2 0 -10
    2 0 -10
    1 0 -10
    -1 0 10
    1 0 -10
    0 0 -10
    0 0 -10
    0 0 10
    -1 0 -10
    -1 0 -10
    1 0 10
    -2 0 -10
    2 0 10
    -2 0 -10
    -3 0 -10
    3 0 10
    -3 0 -10
    -4 0 -10
    -4 0 -10
    4 0 10
    -5 0 -10
    -5 0 -10
    5 0 10
    -6 0 -10
    6 0 10
    -6 0 -10
    7 0 10
    -7 0 -10
    -7 0 -10
    -8 0 -10
    -8 0 -10
    8 0 10
    9 0 10
    -9 0 -10
    -9 0 -10
    -10 0 -10
    10 0 10
    -10 0 -10
    -11 0 -10
    11 0 10
    -12 0 -10
    12 0 10
    13 0 10
    -13 0 -10
    -14 0 -10
    14 0 10
    -18 -1 10
    18 -1 -10
    -18 -1 10
    18 1 -10
    -17 -1 10
    17 -1 -10
    17 -1 -10
    -17 1 10
    17 1 -10
    17 1 -10
    -16 -1 10
    16 -1 -10
    16 -1 -10
    16 1 -10
    16 1 -10
    -16 1 10
    15 -1 -10
    -15 -1 10
    15 -1 -10
    15 1 -10
    15 1 -10
    -15 1 10
    -14 -1 10
    14 -1 -10
    14 -1 -10
    14 1 -10
    -14 1 10
    14 1 -10
    13 -1 -10
    13 -1 -10
    -13 -1 10
    13 1 -10
    13 1 -10
    -13 1 10
    12 -1 -10
    -12 -1 10
    12 -1 -10
    -12 1 10
    12 1 -10
    12 1 -10
    11 -1 -10
    -11 -1 10
    11 -1 -10
    11 1 -10
    11 1 -10
    -11 1 10
    10 -1 -10
    -10 -1 10
    10 -1 -10
    -10 1 10
    10 1 -10
    10 1 -10
    9 -1 -10
    9 -1 -10
    -9 -1 10
    9 1 -10
    -9 1 10
    9 1 -10
    -8 -1 10
    8 -1 -10
    8 -1 -10
    -8 1 10
    8 1 -10
    8 1 -10
    7 -1 -10
    7 -1 -10
    -7 -1 10
    7 1 -10
    7 1 -10
    -7 1 10
    -6 -1 10
    6 -1 -10
    6 -1 -10
    6 1 -10
    -6 1 10
    6 1 -10
    -6 1 10
    -5 -1 10
    5 -1 -10
    5 -1 -10
    -5 -1 10
    -5 1 10
    5 1 -10
    -5 1 10
    5 1 -10
    4 -1 -10
    -4 -1 10
    -4 -1 10
    4 1 -10
    -4 1 10
    -4 1 10
    -3 -1 10
    -3 1 10
    3 1 -10
    -3 1 10
    -2 -1 10
    2 1 -10
    2 1 -10
    -1 -1 10
    1 1 -10
    1 1 -10
    -1 1 10
    0 -1 -10
    0 -1 -10
    0 -1 10
    0 1 -10
    0 1 10
    1 -1 10
    -1 -1 -10
    -1 -1 -10
    -1 1 -10
    1 1 10
    -1 1 -10
    -2 -1 -10
    -2 -1 -10
    2 -1 10
    -2 1 -10
    2 1 10
    -2 1 -10
    -3 -1 -10
    3 -1 10
    -3 -1 -10
    -3 1 -10
    3 1 10
    -3 1 -10
    -4 -1 -10
    4 -1 10
    -4 -1 -10
    -4 1 -10
    -4 1 -10
    4 1 10
    -5 -1 -10
    -5 -1 -10
    5 -1 10
    -5 1 -10
    -5 1 -10
    5 1 10
    -6 -1 -10
    6 -1 10
    -6 -1 -10
    6 1 10
    -6 1 -10
    -6 1 -10
    -7 -1 -10
    7 -1 10
    -7 -1 -10
    7 1 10
    -7 1 -10
    -7 1 -10
    -8 -1 -10
    8 -1 10
    -8 -1 -10
    -8 1 -10
    8 1 10
    -8 1 -10
    9 -1 10
    -9 -1 -10
    -9 -1 -10
    -9 1 -10
    9 1 10
    10 -1 10
    -10 -1 -10
    -10 -1 -10
    -10 1 -10
    10 1 10
    -11 -1 -10
    -11 -1 -10
    11 -1 10
    11 1 10
    -11 1 -10
    12 -1 10
    -12 -1 -10
    -12 1 -10
    12 1 10
    13 -1 10
    13 1 10
    -13 1 -10
    14 -1 10
    -14 1 -10
    14 1 10
    -15 1 -10
    -16 1 -10
    -17 1 -10
    -18 -2 10
    -17 -2 10
    17 -2 -10
    -17 -2 10
    -17 2 10
    17 2 -10
    -16 -2 10
    16 -2 -10
    16 2 -10
    16 2 -10
    -16 2 10
    -15 -2 10
    15 -2 -10
    15 -2 -10
    -15 2 10
    15 2 -10
    15 2 -10
    -14 -2 10
    14 -2 -10
    14 -2 -10
    14 2 -10
    -14 2 10
    14 2 -10
    13 -2 -10
    -13 -2 10
    13 -2 -10
    -13 2 10
    13 2 -10
    13 2 -10
    12 -2 -10
    12 -2 -10
    -12 -2 10
    12 2 -10
    -12 2 10
    12 2 -10
    11 -2 -10
    -11 -2 10
    11 -2 -10
    11 2 -10
    -11 2 10
    11 2 -10
    10 -2 -10
    10 -2 -10
    -10 -2 10
    -10 2 10
    10 2 -10
    10 2 -10
    9 -2 -10
    -9 -2 10
    9 -2 -10
    9 2 -10
    -9 2 10
    9 2 -10
    8 -2 -10
    -8 -2 10
    8 -2 -10
    8 2 -10
    8 2 -10
    -8 2 10
    7 -2 -10
    7 -2 -10
    -7 -2 10
    7 2 -10
    -7 2 10
    7 2 -10
    -6 -2 10
    6 -2 -10
    6 -2 -10
    -6 2 10
    6 2 -10
    -6 2 10
    6 2 -10
    -5 -2 10
    -5 -2 10
    5 -2 -10
    5 -2 -10
    5 2 -10
    -5 2 10
    5 2 -10
    -5 2 10
    4 -2 -10
    4 -2 -10
    -4 -2 10
    -4 -2 10
    4 2 -10
    -4 2 10
    -4 2 10
    4 2 -10
    3 -2 -10
    -3 -2 10
    3 2 -10
    -3 2 10
    3 2 -10
    -3 2 10
    -2 -2 10
    2 -2 -10
    2 2 -10
    -2 2 10
    2 2 -10
    -2 2 10
    1 -2 -10
    -1 -2 10
    -1 2 10
    1 2 -10
    -1 2 10
    1 2 -10
    0 -2 10
    0 -2 -10
    0 2 10
    0 2 -10
    0 2 10
    0 2 -10
    -1 -2 -10
    1 -2 10
    -1 -2 -10
    -1 2 -10
    1 2 10
    -1 2 -10
    -2 -2 -10
    -2 -2 -10
    2 -2 10
    2 2 10
    -2 2 -10
    -2 2 -10
    3 -2 10
    -3 -2 -10
    -3 -2 -10
    -3 2 -10
    3 2 10
    -3 2 -10
    -4 -2 -10
    -4 -2 -10
    4 -2 10
    4 2 10
    -4 2 -10
    -4 2 -10
    -5 -2 -10
    5 -2 10
    -5 -2 -10
    -5 2 -10
    5 2 10
    -5 2 -10
    -6 -2 -10
    -6 -2 -10
    6 -2 10
    -6 2 -10
    6 2 10
    -6 2 -10
    7 -2 10
    -7 -2 -10
    -7 -2 -10
    7 2 10
    -7 2 -10
    -8 -2 -10
    -8 -2 -10
    8 -2 10
    8 2 10
    -8 2 -10
    9 -2 10
    -9 -2 -10
    -9 2 -10
    9 2 10
    -10 -2 -10
    10 -2 10
    -10 2 -10
    10 2 10
    -11 -2 -10
    11 -2 10
    -11 2 -10
    11 2 10
    -12 -2 -10
    12 -2 10
    -12 2 -10
    12 2 10
    13 -2 10
    -13 -2 -10
    13 2 10
    -13 2 -10
    -14 -2 -10
    14 -2 10
    -14 2 -10
    -15 2 -10
    -16 2 -10
    -17 -3 10
    17 -3 -10
    17 3 -10
    -16 -3 10
    16 -3 -10
    -16 -3 10
    16 3 -10
    -16 3 10
    -15 -3 10
    15 -3 -10
    15 3 -10
    15 3 -10
    -15 3 10
    14 -3 -10
    -14 -3 10
    -14 3 10
    14 3 -10
    14 3 -10
    13 -3 -10
    -13 -3 10
    13 -3 -10
    13 3 -10
    -13 3 10
    13 3 -10
    12 -3 -10
    12 -3 -10
    -12 -3 10
    12 3 -10
    12 3 -10
    -12 3 10
    -11 -3 10
    11 -3 -10
    11 -3 -10
    -11 3 10
    11 3 -10
    11 3 -10
    10 -3 -10
    10 -3 -10
    -10 -3 10
    10 3 -10
    10 3 -10
    -10 3 10
    -9 -3 10
    9 -3 -10
    9 -3 -10
    -9 3 10
    9 3 -10
    9 3 -10
    -8 -3 10
    8 -3 -10
    8 -3 -10
    -8 3 10
    8 3 -10
    8 3 -10
    -7 -3 10
    7 -3 -10
    7 -3 -10
    -7 3 10
    7 3 -10
    7 3 -10
    6 -3 -10
    -6 -3 10
    6 -3 -10
    -6 3 10
    -6 3 10
    6 3 -10
    6 3 -10
    -5 -3 10
    5 -3 -10
    5 -3 -10
    -5 -3 10
    -5 3 10
    5 3 -10
    -5 3 10
    5 3 -10
    4 -3 -10
    4 -3 -10
    -4 -3 10
    4 3 -10
    -4 3 10
    4 3 -10
    -4 3 10
    4 3 -10
    3 -3 -10
    3 -3 -10
    -3 -3 10
    -3 3 10
    3 3 -10
    3 3 -10
    3 3 -10
    -3 3 10
    2 -3 -10
    2 -3 -10
    -2 -3 10
    -2 3 10
    2 3 -10
    2 3 -10
    -2 3 10
    1 -3 -10
    -1 -3 10
    1 3 -10
    -1 3 10
    1 3 -10
    -1 3 10
    0 -3 10
    0 -3 -10
    0 3 10
    0 3 -10
    0 3 10
    0 3 -10
    1 -3 10
    -1 -3 -10
    -1 3 -10
    1 3 10
    -1 3 -10
    1 3 10
    -2 -3 -10
    2 -3 10
    2 3 10
    2 3 10
    -2 3 -10
    -2 3 -10
    -3 -3 -10
    3 -3 10
    -3 -3 -10
    -3 3 -10
    3 3 10
    -3 3 -10
    -4 -3 -10
    4 -3 10
    -4 -3 -10
    -4 3 -10
    4 3 10
    -4 3 -10
    -5 -3 -10
    5 -3 10
    5 3 10
    -5 3 -10
    -6 -3 -10
    6 -3 10
    -6 3 -10
    6 3 10
    -7 -3 -10
    7 -3 10
    -7 3 -10
    7 3 10
    8 -3 10
    -8 -3 -10
    -8 3 -10
    8 3 10
    -9 -3 -10
    9 -3 10
    -9 3 -10
    9 3 10
    10 -3 10
    -10 -3 -10
    -10 3 -10
    10 3 10
    11 -3 10
    -11 -3 -10
    11 3 10
    -11 3 -10
    12 -3 10
    -12 -3 -10
    12 3 10
    -12 3 -10
    13 -3 10
    -13 -3 -10
    -13 3 -10
    13 3 10
    14 -3 10
    -14 -3 -10
    -14 3 -10
    -15 -3 -10
    -15 3 -10
    -16 -3 -10
    -16 3 -10
    -16 -4 10
    16 -4 -10
    -16 4 10
    16 4 -10
    -15 -4 10
    15 -4 -10
    15 4 -10
    -15 4 10
    -14 -4 10
    14 -4 -10
    14 4 -10
    -14 4 10
    -13 -4 10
    13 -4 -10
    13 4 -10
    -13 4 10
    13 4 -10
    12 -4 -10
    -12 -4 10
    12 4 -10
    12 4 -10
    -12 4 10
    11 -4 -10
    -11 -4 10
    -11 4 10
    11 4 -10
    11 4 -10
    10 -4 -10
    10 -4 -10
    -10 -4 10
    10 4 -10
    -10 4 10
    10 4 -10
    9 -4 -10
    9 -4 -10
    -9 -4 10
    9 4 -10
    9 4 -10
    -9 4 10
    -8 -4 10
    8 -4 -10
    8 4 -10
    -8 4 10
    8 4 -10
    -7 -4 10
    7 -4 -10
    7 -4 -10
    7 4 -10
    -7 4 10
    7 4 -10
    -7 4 10
    -6 -4 10
    6 -4 -10
    6 -4 -10
    6 4 -10
    -6 4 10
    -6 4 10
    6 4 -10
    5 -4 -10
    5 -4 -10
    -5 -4 10
    -5 -4 10
    -5 4 10
    -5 4 10
    5 4 -10
    5 4 -10
    4 -4 -10
    4 -4 -10
    -4 -4 10
    -4 4 10
    4 4 -10
    4 4 -10
    -4 4 10
    4 4 -10
    -3 -4 10
    3 -4 -10
    -3 4 10
    3 4 -10
    3 4 -10
    -3 4 10
    2 -4 -10
    2 -4 -10
    -2 -4 10
    2 4 -10
    2 4 -10
    -2 4 10
    -2 4 10
    -1 -4 10
    1 -4 -10
    -1 -4 10
    -1 4 10
    1 4 -10
    -1 4 10
    1 4 -10
    0 -4 -10
    0 -4 10
    0 -4 10
    0 4 -10
    0 4 -10
    0 4 10
    0 4 10
    1 -4 10
    -1 -4 -10
    -1 4 -10
    1 4 10
    1 4 10
    -1 4 -10
    2 -4 10
    -2 -4 -10
    -2 4 -10
    2 4 10
    -2 4 -10
    3 -4 10
    -3 -4 -10
    3 4 10
    -3 4 -10
    -4 -4 -10
    4 -4 10
    4 4 10
    -4 4 -10
    5 -4 10
    -5 -4 -10
    -5 4 -10
    5 4 10
    -6 -4 -10
    6 -4 10
    -6 4 -10
    6 4 10
    -7 -4 -10
    7 -4 10
    -7 4 -10
    7 4 10
    8 -4 10
    -8 -4 -10
    8 4 10
    -8 4 -10
    9 -4 10
    -9 -4 -10
    9 4 10
    -9 4 -10
    -10 -4 -10
    10 -4 10
    10 4 10
    -10 4 -10
    11 -4 10
    -11 -4 -10
    -11 4 -10
    11 4 10
    -12 -4 -10
    12 -4 10
    -12 4 -10
    12 4 10
    13 -4 10
    -13 -4 -10
    -13 4 -10
    13 4 10
    14 -4 10
    -14 -4 -10
    -14 4 -10
    -15 -4 -10
    -15 4 -10
    16 -5 -10
    16 5 -10
    -15 -5 10
    15 -5 -10
    -15 5 10
    15 5 -10
    14 -5 -10
    -14 -5 10
    14 5 -10
    -14 5 10
    -13 -5 10
    13 -5 -10
    13 5 -10
    -13 5 10
    12 -5 -10
    -12 5 10
    12 5 -10
    11 -5 -10
    -11 -5 10
    11 5 -10
    11 5 -10
    -11 5 10
    -10 -5 10
    10 -5 -10
    10 5 -10
    -10 5 10
    10 5 -10
    9 -5 -10
    9 -5 -10
    -9 -5 10
    -9 5 10
    9 5 -10
    9 5 -10
    8 -5 -10
    -8 -5 10
    8 -5 -10
    8 5 -10
    8 5 -10
    -8 5 10
    7 -5 -10
    7 -5 -10
    -7 -5 10
    7 5 -10
    7 5 -10
    -7 5 10
    -7 5 10
    -6 -5 10
    6 -5 -10
    6 -5 -10
    6 5 -10
    -6 5 10
    -6 5 10
    6 5 -10
    -5 -5 10
    5 -5 -10
    5 -5 -10
    -5 -5 10
    5 5 -10
    -5 5 10
    5 5 -10
    -5 5 10
    4 -5 -10
    -4 -5 10
    4 5 -10
    4 5 -10
    -4 5 10
    -4 5 10
    4 5 -10
    -3 -5 10
    3 -5 -10
    3 -5 -10
    3 5 -10
    -3 5 10
    -3 5 10
    3 5 -10
    3 5 -10
    -2 -5 10
    -2 -5 10
    2 -5 -10
    2 -5 -10
    2 5 -10
    2 5 -10
    -2 5 10
    1 -5 -10
    1 -5 -10
    -1 -5 10
    -1 -5 10
    1 5 -10
    1 5 -10
    -1 5 10
    0 -5 -10
    0 -5 10
    0 -5 10
    0 5 -10
    0 5 10
    1 -5 10
    -1 -5 -10
    1 -5 10
    1 5 10
    -1 5 -10
    2 -5 10
    -2 -5 -10
    -2 5 -10
    2 5 10
    -3 -5 -10
    3 -5 10
    -3 5 -10
    3 5 10
    4 -5 10
    -4 -5 -10
    4 5 10
    -4 5 -10
    -5 -5 -10
    5 -5 10
    -5 5 -10
    5 5 10
    6 -5 10
    -6 -5 -10
    6 5 10
    -6 5 -10
    -7 -5 -10
    7 -5 10
    7 5 10
    -7 5 -10
    8 -5 10
    -8 -5 -10
    -8 5 -10
    8 5 10
    -9 -5 -10
    9 -5 10
    9 5 10
    -9 5 -10
    10 -5 10
    -10 -5 -10
    10 5 10
    -10 5 -10
    -11 -5 -10
    11 -5 10
    -11 5 -10
    11 5 10
    12 -5 10
    -12 -5 -10
    12 5 10
    -12 5 -10
    -13 -5 -10
    13 -5 10
    13 5 10
    -13 5 -10
    14 -5 10
    -14 -5 -10
    -14 5 -10
    15 -6 -10
    15 6 -10
    14 -6 -10
    -14 -6 10
    -14 6 10
    14 6 -10
    -13 -6 10
    13 -6 -10
    13 6 -10
    -13 6 10
    -12 -6 10
    12 -6 -10
    -12 6 10
    12 6 -10
    -11 -6 10
    11 -6 -10
    11 6 -10
    -11 6 10
    -10 -6 10
    10 -6 -10
    10 6 -10
    -10 6 10
    9 -6 -10
    -9 6 10
    9 6 -10
    8 -6 -10
    8 6 -10
    8 6 -10
    -8 6 10
    -7 -6 10
    7 -6 -10
    7 -6 -10
    7 6 -10
    -7 6 10
    7 6 -10
    -7 6 10
    6 -6 -10
    6 -6 -10
    -6 -6 10
    -6 6 10
    6 6 -10
    6 6 -10
    -6 6 10
    5 -6 -10
    5 -6 -10
    -5 -6 10
    -5 -6 10
    -5 6 10
    5 6 -10
    5 6 -10
    4 -6 -10
    4 -6 -10
    4 6 -10
    4 6 -10
    -4 6 10
    4 6 -10
    3 -6 -10
    -3 -6 10
    3 -6 -10
    3 6 -10
    3 6 -10
    -3 6 10
    -2 -6 10
    2 -6 -10
    2 -6 -10
    -2 6 10
    2 6 -10
    1 -6 -10
    -1 -6 10
    1 -6 -10
    -1 -6 10
    1 6 -10
    -1 6 10
    0 -6 -10
    0 -6 10
    0 -6 10
    0 6 10
    0 6 -10
    1 -6 10
    -1 -6 -10
    1 -6 10
    1 6 10
    -1 6 -10
    -2 -6 -10
    2 -6 10
    -2 6 -10
    2 6 10
    3 -6 10
    -3 -6 -10
    -3 6 -10
    3 6 10
    -4 -6 -10
    4 -6 10
    4 6 10
    -4 6 -10
    -5 -6 -10
    5 -6 10
    5 6 10
    -5 6 -10
    6 -6 10
    -6 -6 -10
    6 6 10
    -6 6 -10
    7 -6 10
    -7 -6 -10
    -7 6 -10
    7 6 10
    -8 -6 -10
    8 -6 10
    8 6 10
    -8 6 -10
    9 -6 10
    -9 -6 -10
    -9 6 -10
    9 6 10
    10 -6 10
    -10 -6 -10
    10 6 10
    -10 6 -10
    -11 -6 -10
    11 -6 10
    11 6 10
    -11 6 -10
    12 -6 10
    -12 -6 -10
    -12 6 -10
    12 6 10
    13 -6 10
    -13 -6 -10
    -13 6 -10
    14 -6 10
    13 -7 -10
    13 7 -10
    -13 7 10
    12 -7 -10
    -12 -7 10
    12 7 -10
    -12 7 10
    11 -7 -10
    -11 -7 10
    -11 7 10
    11 7 -10
    10 -7 -10
    -10 -7 10
    10 7 -10
    -9 -7 10
    9 -7 -10
    9 7 -10
    -8 -7 10
    8 -7 -10
    8 7 -10
    7 -7 -10
    -7 -7 10
    -7 7 10
    7 7 -10
    -6 -7 10
    6 -7 -10
    -6 7 10
    6 7 -10
    5 -7 -10
    -5 -7 10
    -5 7 10
    5 7 -10
    -4 -7 10
    4 -7 -10
    4 -7 -10
    -4 7 10
    4 7 -10
    3 -7 -10
    -3 -7 10
    3 -7 -10
    3 7 -10
    -3 7 10
    3 7 -10
    2 -7 -10
    -2 -7 10
    2 -7 -10
    2 7 -10
    2 7 -10
    -2 7 10
    -1 -7 10
    1 -7 -10
    1 -7 -10
    -1 7 10
    1 7 -10
    1 7 -10
    0 -7 10
    0 -7 -10
    0 7 -10
    0 7 10
    0 7 -10
    1 -7 10
    -1 -7 -10
    1 7 10
    -1 7 -10
    -1 7 -10
    -2 -7 -10
    2 -7 10
    2 7 10
    -2 7 -10
    -3 -7 -10
    3 -7 10
    -3 7 -10
    3 7 10
    -4 -7 -10
    4 -7 10
    4 7 10
    -4 7 -10
    5 -7 10
    -5 -7 -10
    5 7 10
    -5 7 -10
    -6 -7 -10
    6 -7 10
    -6 7 -10
    6 7 10
    7 -7 10
    -7 -7 -10
    -7 7 -10
    7 7 10
    -8 -7 -10
    8 -7 10
    -8 7 -10
    8 7 10
    -9 -7 -10
    9 -7 10
    9 7 10
    -9 7 -10
    -10 -7 -10
    10 -7 10
    10 7 10
    -10 7 -10
    11 -7 10
    -11 -7 -10
    -11 7 -10
    11 7 10
    12 -7 10
    12 7 10
    12 -8 -10
    12 8 -10
    -11 -8 10
    11 -8 -10
    11 8 -10
    10 -8 -10
    -10 -8 10
    10 8 -10
    9 -8 -10
    -9 -8 10
    9 8 -10
    -8 -8 10
    8 -8 -10
    8 8 -10
    7 -8 -10
    -7 -8 10
    7 8 -10
    -7 8 10
    6 -8 -10
    6 8 -10
    -6 8 10
    -5 -8 10
    5 -8 -10
    -5 8 10
    -4 -8 10
    4 -8 -10
    -4 8 10
    4 8 -10
    -3 -8 10
    3 -8 -10
    -3 8 10
    3 8 -10
    -2 -8 10
    2 -8 -10
    2 8 -10
    -2 8 10
    -1 -8 10
    1 -8 -10
    -1 8 10
    1 8 -10
    0 -8 10
    0 -8 -10
    0 8 10
    0 8 -10
    0 8 -10
    -1 -8 -10
    -1 8 -10
    -1 8 -10
    1 8 10
    -2 -8 -10
    2 8 10
    -2 8 -10
    -2 8 -10
    -3 -8 -10
    3 -8 10
    -3 8 -10
    3 8 10
    4 -8 10
    -4 -8 -10
    4 8 10
    -4 8 -10
    5 -8 10
    -5 -8 -10
    5 8 10
    -5 8 -10
    6 -8 10
    -6 -8 -10
    6 8 10
    -6 8 -10
    7 -8 10
    -7 -8 -10
    -7 8 -10
    7 8 10
    8 -8 10
    -8 -8 -10
    8 8 10
    -8 8 -10
    9 -8 10
    -9 -8 -10
    9 8 10
    -9 8 -10
    10 -8 10
    -10 8 -10
    10 8 10
    9 -9 -10
    9 9 -10
    8 -9 -10
    8 9 -10
    7 -9 -10
    -7 9 10
    -6 -9 10
    6 -9 -10
    -6 9 10
    -5 -9 10
    5 -9 -10
    -5 9 10
    -4 -9 10
    -4 9 10
    -3 -9 10
    -3 9 10
    3 9 -10
    -2 -9 10
    -2 9 10
    2 9 -10
    1 9 -10
    -1 9 10
    0 -9 -10
    0 9 10
    0 9 -10
    -1 -9 -10
    -1 9 -10
    1 9 10
    -2 -9 -10
    2 9 10
    -2 9 -10
    -3 -9 -10
    3 9 10
    -3 9 -10
    4 -9 10
    -4 -9 -10
    4 9 10
    5 -9 10
    -5 -9 -10
    -5 9 -10
    5 9 10
    6 -9 10
    -6 -9 -10
    -6 9 -10
    6 9 10
    -7 -9 -10
    7 9 10
    -7 9 -10
    -8 9 -10
    -6 -10 10
    -5 -10 10
    3 10 -10
    2 10 -10
    -1 10 10
    1 10 -10
    0 10 -10
    -1 10 -10
    -3 -10 -10
    -4 -10 -10
    18 0 -11
    -17 0 11
    17 0 -11
    17 0 -11
    16 0 -11
    -16 0 11
    16 0 -11
    15 0 -11
    -15 0 11
    15 0 -11
    -14 0 11
    14 0 -11
    14 0 -11
    -13 0 11
    13 0 -11
    13 0 -11
    12 0 -11
    -12 0 11
    12 0 -11
    11 0 -11
    11 0 -11
    -11 0 11
    -10 0 11
    10 0 -11
    10 0 -11
    9 0 -11
    9 0 -11
    -9 0 11
    -8 0 11
    8 0 -11
    8 0 -11
    -7 0 11
    7 0 -11
    6 0 -11
    -6 0 11
    5 0 -11
    -5 0 11
    -5 0 11
    4 0 -11
    -4 0 11
    -4 0 11
    -3 0 11
    -3 0 11
    3 0 -11
    -2 0 11
    2 0 -11
    1 0 -11
    1 0 -11
    -1 0 11
    0 0 -11
    0 0 -11
    0 0 11
    -1 0 -11
    1 0 11
    -1 0 -11
    -2 0 -11
    -2 0 -11
    2 0 11
    3 0 11
    -3 0 -11
    -3 0 -11
    4 0 11
    -4 0 -11
    -4 0 -11
    -5 0 -11
    -5 0 -11
    5 0 11
    6 0 11
    -6 0 -11
    -6 0 -11
    7 0 11
    -7 0 -11
    -7 0 -11
    -8 0 -11
    -8 0 -11
    8 0 11
    9 0 11
    -9 0 -11
    -9 0 -11
    10 0 11
    -10 0 -11
    -10 0 -11
    11 0 11
    -11 0 -11
    -12 0 -11
    12 0 11
    -13 0 -11
    13 0 11
    -14 0 -11
    14 0 11
    17 -1 -11
    17 -1 -11
    -17 -1 11
    -17 1 11
    17 1 -11
    17 1 -11
    16 -1 -11
    -16 -1 11
    16 -1 -11
    16 1 -11
    16 1 -11
    -16 1 11
    15 -1 -11
    -15 -1 11
    15 -1 -11
    -15 1 11
    15 1 -11
    15 1 -11
    14 -1 -11
    14 -1 -11
    -14 -1 11
    14 1 -11
    14 1 -11
    -14 1 11
    -13 -1 11
    13 -1 -11
    13 -1 -11
    -13 1 11
    13 1 -11
    13 1 -11
    -12 -1 11
    12 -1 -11
    12 -1 -11
    12 1 -11
    -12 1 11
    12 1 -11
    11 -1 -11
    11 -1 -11
    -11 -1 11
    11 1 -11
    -11 1 11
    11 1 -11
    -10 -1 11
    10 -1 -11
    10 -1 -11
    10 1 -11
    -10 1 11
    10 1 -11
    -9 -1 11
    9 -1 -11
    9 -1 -11
    9 1 -11
    9 1 -11
    -9 1 11
    8 -1 -11
    -8 -1 11
    8 -1 -11
    8 1 -11
    -8 1 11
    8 1 -11
    -7 -1 11
    7 -1 -11
    -7 1 11
    -6 -1 11
    6 -1 -11
    6 1 -11
    -6 1 11
    -6 1 11
    -5 -1 11
    -5 -1 11
    5 -1 -11
    -5 1 11
    -5 1 11
    4 -1 -11
    -4 -1 11
    -4 -1 11
    -4 1 11
    -4 1 11
    4 1 -11
    -3 -1 11
    3 -1 -11
    -3 1 11
    -3 1 11
    -2 -1 11
    2 -1 -11
    2 1 -11
    -2 1 11
    2 1 -11
    -2 1 11
    -1 -1 11
    1 -1 -11
    1 1 -11
    1 1 -11
    -1 1 11
    0 -1 -11
    0 -1 -11
    0 -1 11
    0 1 -11
    0 1 11
    0 1 -11
    -1 -1 -11
    -1 -1 -11
    1 -1 11
    -1 1 -11
    1 1 11
    -1 1 -11
    2 -1 11
    -2 1 -11
    -2 1 -11
    -3 -1 -11
    -3 -1 -11
    3 -1 11
    -3 1 -11
    -3 1 -11
    3 1 11
    -4 -1 -11
    -4 -1 -11
    4 -1 11
    4 1 11
    -4 1 -11
    -5 -1 -11
    -5 -1 -11
    5 -1 11
    -5 1 -11
    -5 1 -11
    5 1 11
    -6 -1 -11
    6 -1 11
    -6 -1 -11
    -6 1 -11
    6 1 11
    -6 1 -11
    -7 -1 -11
    7 -1 11
    -7 -1 -11
    -7 1 -11
    7 1 11
    -8 -1 -11
    -8 -1 -11
    8 -1 11
    8 1 11
    -8 1 -11
    -8 1 -11
    -9 -1 -11
    9 -1 11
    -9 -1 -11
    9 1 11
    -9 1 -11
    -10 -1 -11
    10 -1 11
    -10 -1 -11
    10 1 11
    -10 1 -11
    11 -1 11
    -11 -1 -11
    -11 -1 -11
    -11 1 -11
    11 1 11
    -12 -1 -11
    12 -1 11
    12 1 11
    -12 1 -11
    13 -1 11
    -13 1 -11
    13 1 11
    14 -1 11
    -14 1 -11
    14 1 11
    -15 1 -11
    -16 1 -11
    17 -2 -11
    -17 -2 11
    17 2 -11
    -16 -2 11
    16 -2 -11
    -16 2 11
    16 2 -11
    16 2 -11
    15 -2 -11
    15 -2 -11
    -15 -2 11
    -15 2 11
    15 2 -11
    15 2 -11
    -14 -2 11
    14 -2 -11
    14 -2 -11
    14 2 -11
    -14 2 11
    14 2 -11
    13 -2 -11
    13 -2 -11
    -13 -2 11
    13 2 -11
    13 2 -11
    -13 2 11
    -12 -2 11
    12 -2 -11
    12 -2 -11
    12 2 -11
    -12 2 11
    12 2 -11
    11 -2 -11
    11 -2 -11
    -11 -2 11
    11 2 -11
    11 2 -11
    -11 2 11
    -10 -2 11
    10 -2 -11
    10 -2 -11
    10 2 -11
    -10 2 11
    10 2 -11
    -9 -2 11
    9 -2 -11
    9 -2 -11
    -9 2 11
    9 2 -11
    9 2 -11
    8 -2 -11
    -8 -2 11
    8 -2 -11
    8 2 -11
    -8 2 11
    8 2 -11
    -7 -2 11
    7 -2 -11
    7 2 -11
    -7 2 11
    -6 -2 11
    6 -2 -11
    -6 2 11
    -6 2 11
    6 2 -11
    -5 -2 11
    5 -2 -11
    -5 -2 11
    -5 2 11
    -5 2 11
    5 2 -11
    -4 -2 11
    -4 -2 11
    -4 2 11
    4 2 -11
    -4 2 11
    3 -2 -11
    -3 -2 11
    -3 2 11
    3 2 -11
    3 2 -11
    -3 2 11
    -2 -2 11
    2 -2 -11
    -2 2 11
    -2 2 11
    2 2 -11
    2 2 -11
    -1 -2 11
    1 -2 -11
    -1 2 11
    -1 2 11
    0 -2 11
    0 -2 -11
    0 2 11
    0 2 -11
    0 2 11
    0 2 -11
    1 -2 11
    -1 -2 -11
    -1 -2 -11
    -1 2 -11
    -1 2 -11
    1 2 11
    2 -2 11
    -2 -2 -11
    -2 -2 -11
    2 2 11
    -2 2 -11
    -2 2 -11
    -3 -2 -11
    -3 -2 -11
    3 -2 11
    3 2 11
    -3 2 -11
    -3 2 -11
    -4 -2 -11
    4 -2 11
    -4 -2 -11
    -4 2 -11
    4 2 11
    -4 2 -11
    5 -2 11
    -5 -2 -11
    -5 2 -11
    -5 2 -11
    5 2 11
    6 -2 11
    -6 -2 -11
    -6 -2 -11
    -6 2 -11
    -6 2 -11
    6 2 11
    -7 -2 -11
    7 -2 11
    -7 -2 -11
    -7 2 -11
    7 2 11
    -8 -2 -11
    -8 -2 -11
    8 -2 11
    8 2 11
    -8 2 -11
    -9 -2 -11
    9 -2 11
    -9 2 -11
    9 2 11
    -10 -2 -11
    10 -2 11
    10 2 11
    -10 2 -11
    -11 -2 -11
    11 -2 11
    -11 2 -11
    11 2 11
    12 -2 11
    -12 -2 -11
    -12 2 -11
    12 2 11
    -13 -2 -11
    13 -2 11
    13 2 11
    -13 2 -11
    14 -2 11
    -14 -2 -11
    -14 2 -11
    14 2 11
    -15 2 -11
    -16 2 -11
    17 -3 -11
    -17 -3 11
    17 3 -11
    -16 -3 11
    16 -3 -11
    16 3 -11
    -16 3 11
    15 -3 -11
    -15 -3 11
    -15 3 11
    15 3 -11
    15 3 -11
    14 -3 -11
    -14 -3 11
    14 3 -11
    -14 3 11
    14 3 -11
    13 -3 -11
    13 -3 -11
    -13 -3 11
    -13 3 11
    13 3 -11
    13 3 -11
    12 -3 -11
    -12 -3 11
    12 -3 -11
    12 3 -11
    12 3 -11
    -12 3 11
    11 -3 -11
    -11 -3 11
    11 -3 -11
    -11 3 11
    11 3 -11
    11 3 -11
    10 -3 -11
    -10 -3 11
    10 -3 -11
    10 3 -11
    10 3 -11
    -10 3 11
    -9 -3 11
    9 -3 -11
    9 -3 -11
    -9 3 11
    9 3 -11
    9 3 -11
    8 -3 -11
    8 -3 -11
    -8 -3 11
    8 3 -11
    -8 3 11
    8 3 -11
    7 -3 -11
    -7 -3 11
    7 3 -11
    -7 3 11
    6 -3 -11
    -6 -3 11
    6 3 -11
    -6 3 11
    -6 3 11
    -5 -3 11
    -5 -3 11
    5 -3 -11
    -5 3 11
    -5 3 11
    4 -3 -11
    -4 -3 11
    4 3 -11
    -4 3 11
    4 3 -11
    -4 3 11
    3 -3 -11
    -3 -3 11
    -3 3 11
    3 3 -11
    -3 3 11
    2 -3 -11
    -2 -3 11
    2 3 -11
    -2 3 11
    2 3 -11
    -2 3 11
    -1 -3 11
    1 -3 -11
    1 3 -11
    1 3 -11
    -1 3 11
    -1 3 11
    0 -3 11
    0 -3 -11
    0 3 -11
    0 3 11
    0 3 -11
    0 3 11
    1 -3 11
    -1 -3 -11
    1 3 11
    -1 3 -11
    -1 3 -11
    1 3 11
    2 -3 11
    -2 -3 -11
    -2 3 -11
    2 3 11
    2 3 11
    -2 3 -11
    3 -3 11
    -3 -3 -11
    -3 -3 -11
    3 3 11
    -4 -3 -11
    4 -3 11
    -4 -3 -11
    -4 3 -11
    4 3 11
    5 -3 11
    -5 3 -11
    -6 -3 -11
    6 -3 11
    -6 3 -11
    6 3 11
    7 -3 11
    -7 -3 -11
    -7 3 -11
    7 3 11
    8 -3 11
    -8 -3 -11
    8 3 11
    -8 3 -11
    9 -3 11
    -9 -3 -11
    9 3 11
    -9 3 -11
    10 -3 11
    -10 -3 -11
    -10 3 -11
    10 3 11
    11 -3 11
    -11 -3 -11
    -11 3 -11
    11 3 11
    12 -3 11
    -12 -3 -11
    12 3 11
    -12 3 -11
    13 -3 11
    -13 -3 -11
    -13 3 -11
    13 3 11
    -14 -3 -11
    14 -3 11
    -14 3 -11
    -15 -3 -11
    -15 3 -11
    16 -4 -11
    16 4 -11
    -15 -4 11
    15 -4 -11
    -15 4 11
    15 4 -11
    -14 -4 11
    14 -4 -11
    14 4 -11
    -14 4 11
    14 4 -11
    -13 -4 11
    13 -4 -11
    -13 4 11
    13 4 -11
    13 4 -11
    -12 -4 11
    12 -4 -11
    12 4 -11
    -12 4 11
    12 4 -11
    11 -4 -11
    11 -4 -11
    -11 -4 11
    11 4 -11
    -11 4 11
    11 4 -11
    10 -4 -11
    -10 -4 11
    10 -4 -11
    -10 4 11
    10 4 -11
    10 4 -11
    -9 -4 11
    9 -4 -11
    9 -4 -11
    -9 4 11
    9 4 -11
    9 4 -11
    8 -4 -11
    -8 -4 11
    8 -4 -11
    8 4 -11
    8 4 -11
    -8 4 11
    -7 -4 11
    7 -4 -11
    -7 4 11
    7 4 -11
    6 -4 -11
    -6 -4 11
    -6 4 11
    -6 4 11
    6 4 -11
    -5 -4 11
    -5 -4 11
    5 -4 -11
    5 4 -11
    -5 4 11
    -5 4 11
    4 -4 -11
    -4 -4 11
    4 4 -11
    4 4 -11
    -4 4 11
    -4 4 11
    -3 -4 11
    3 -4 -11
    -3 4 11
    -3 4 11
    3 4 -11
    3 4 -11
    -2 -4 11
    2 -4 -11
    -2 4 11
    2 4 -11
    2 4 -11
    -2 4 11
    -1 -4 11
    1 -4 -11
    1 4 -11
    1 4 -11
    -1 4 11
    -1 4 11
    0 -4 -11
    0 -4 11
    0 4 11
    0 4 -11
    0 4 -11
    0 4 11
    -1 -4 -11
    1 -4 11
    -1 4 -11
    1 4 11
    -1 4 -11
    -2 -4 -11
    2 -4 11
    -2 4 -11
    2 4 11
    -3 -4 -11
    3 -4 11
    -3 4 -11
    3 4 11
    4 -4 11
    -4 -4 -11
    4 4 11
    -4 4 -11
    -5 -4 -11
    5 -4 11
    -5 4 -11
    5 4 11
    6 -4 11
    -6 -4 -11
    6 4 11
    -6 4 -11
    7 -4 11
    -7 -4 -11
    7 4 11
    -7 4 -11
    -8 -4 -11
    8 -4 11
    -8 4 -11
    8 4 11
    9 -4 11
    -9 -4 -11
    9 4 11
    -9 4 -11
    10 -4 11
    -10 -4 -11
    -10 4 -11
    10 4 11
    -11 -4 -11
    11 -4 11
    -11 4 -11
    11 4 11
    12 -4 11
    -12 -4 -11
    -12 4 -11
    12 4 11
    13 -4 11
    -13 -4 -11
    13 4 11
    -13 4 -11
    14 -4 11
    -14 -4 -11
    -14 4 -11
    -15 -4 -11
    15 -5 -11
    -15 5 11
    15 5 -11
    -14 -5 11
    14 -5 -11
    -14 5 11
    14 5 -11
    -13 -5 11
    13 -5 -11
    -13 5 11
    13 5 -11
    12 -5 -11
    -12 5 11
    12 5 -11
    12 5 -11
    11 -5 -11
    -11 -5 11
    11 5 -11
    11 5 -11
    -11 5 11
    10 -5 -11
    -10 -5 11
    10 5 -11
    -10 5 11
    10 5 -11
    -9 -5 11
    9 -5 -11
    9 -5 -11
    -9 5 11
    9 5 -11
    9 5 -11
    8 -5 -11
    8 -5 -11
    -8 -5 11
    -8 5 11
    8 5 -11
    8 5 -11
    -7 -5 11
    7 -5 -11
    -7 5 11
    7 5 -11
    -6 -5 11
    6 -5 -11
    -6 5 11
    -6 5 11
    6 5 -11
    -5 -5 11
    5 -5 -11
    -5 -5 11
    5 5 -11
    -5 5 11
    -5 5 11
    -4 -5 11
    4 -5 -11
    -4 5 11
    4 5 -11
    4 5 -11
    -4 5 11
    -3 -5 11
    3 -5 -11
    -3 5 11
    3 5 -11
    3 5 -11
    -3 5 11
    -2 -5 11
    2 -5 -11
    -2 5 11
    2 5 -11
    2 5 -11
    -1 -5 11
    1 -5 -11
    -1 5 11
    1 5 -11
    1 5 -11
    0 -5 -11
    0 -5 11
    0 5 -11
    0 5 11
    1 -5 11
    -1 -5 -11
    -1 5 -11
    1 5 11
    -2 -5 -11
    2 -5 11
    2 5 11
    -2 5 -11
    -3 -5 -11
    3 -5 11
    3 5 11
    -3 5 -11
    4 -5 11
    -4 -5 -11
    4 5 11
    -4 5 -11
    5 -5 11
    -5 -5 -11
    5 5 11
    -5 5 -11
    -6 -5 -11
    6 -5 11
    6 5 11
    -6 5 -11
    7 -5 11
    -7 -5 -11
    -7 5 -11
    7 5 11
    8 -5 11
    -8 -5 -11
    -8 5 -11
    8 5 11
    9 -5 11
    -9 -5 -11
    9 5 11
    -9 5 -11
    10 -5 11
    -10 -5 -11
    -10 5 -11
    10 5 11
    -11 -5 -11
    11 -5 11
    -11 5 -11
    11 5 11
    12 -5 11
    -12 -5 -11
    12 5 11
    -12 5 -11
    13 -5 11
    -13 -5 -11
    -13 5 -11
    13 5 11
    14 -5 11
    14 -6 -11
    -14 6 11
    14 6 -11
    13 -6 -11
    -13 -6 11
    13 6 -11
    -13 6 11
    -12 -6 11
    12 -6 -11
    -12 6 11
    12 6 -11
    11 -6 -11
    -11 -6 11
    11 6 -11
    -11 6 11
    10 -6 -11
    10 6 -11
    -10 6 11
    9 -6 -11
    9 6 -11
    -9 6 11
    -8 -6 11
    -8 6 11
    8 6 -11
    -7 -6 11
    7 -6 -11
    7 6 -11
    -7 6 11
    -7 6 11
    -6 -6 11
    6 -6 -11
    -6 6 11
    6 6 -11
    5 -6 -11
    -5 -6 11
    5 6 -11
    -5 6 11
    4 -6 -11
    -4 -6 11
    4 6 -11
    4 6 -11
    -4 6 11
    3 -6 -11
    -3 -6 11
    3 6 -11
    -3 6 11
    3 6 -11
    -2 -6 11
    2 -6 -11
    2 6 -11
    -2 6 11
    1 -6 -11
    -1 -6 11
    1 6 -11
    -1 6 11
    0 -6 -11
    0 -6 11
    0 6 11
    0 6 -11
    1 -6 11
    -1 -6 -11
    1 6 11
    -1 6 -11
    2 -6 11
    -2 -6 -11
    -2 6 -11
    2 6 11
    -3 -6 -11
    3 -6 11
    -3 6 -11
    3 6 11
    4 -6 11
    -4 -6 -11
    4 6 11
    -4 6 -11
    -5 -6 -11
    5 -6 11
    -5 6 -11
    5 6 11
    6 -6 11
    -6 -6 -11
    6 6 11
    -6 6 -11
    7 -6 11
    -7 -6 -11
    -7 6 -11
    7 6 11
    8 -6 11
    -8 -6 -11
    8 6 11
    -8 6 -11
    -9 -6 -11
    9 -6 11
    -9 6 -11
    9 6 11
    10 -6 11
    -10 -6 -11
    10 6 11
    -10 6 -11
    11 -6 11
    -11 -6 -11
    11 6 11
    -11 6 -11
    12 -6 11
    -12 -6 -11
    -12 6 -11
    12 6 11
    13 -6 11
    -13 7 11
    -12 -7 11
    -12 7 11
    -11 -7 11
    -10 -7 11
    -9 -7 11
    -8 -7 11
    -7 -7 11
    -7 7 11
    -6 7 11
    5 -7 -11
    -5 7 11
    -4 -7 11
    4 -7 -11
    4 7 -11
    -4 7 11
    -3 -7 11
    3 -7 -11
    -3 7 11
    3 7 -11
    2 -7 -11
    -2 -7 11
    -2 7 11
    2 7 -11
    -1 -7 11
    1 -7 -11
    1 7 -11
    -1 7 11
    0 -7 11
    0 -7 -11
    0 7 11
    0 7 -11
    1 -7 11
    -1 -7 -11
    1 7 11
    -1 7 -11
    -2 -7 -11
    2 -7 11
    2 7 11
    -2 7 -11
    3 -7 11
    -3 -7 -11
    -3 7 -11
    3 7 11
    4 -7 11
    -4 -7 -11
    -4 7 -11
    4 7 11
    5 -7 11
    -5 -7 -11
    5 7 11
    -5 7 -11
    6 -7 11
    -6 -7 -11
    -6 7 -11
    6 7 11
    7 -7 11
    -7 -7 -11
    -7 7 -11
    7 7 11
    -8 -7 -11
    8 -7 11
    -8 7 -11
    8 7 11
    9 -7 11
    -9 -7 -11
    9 7 11
    -9 7 -11
    -10 -7 -11
    10 -7 11
    -10 7 -11
    10 7 11
    11 -7 11
    11 7 11
    -10 -8 11
    -9 -8 11
    -8 -8 11
    -7 8 11
    -6 8 11
    -5 8 11
    -4 8 11
    -3 8 11
    2 -8 -11
    -2 -8 11
    -2 8 11
    -1 -8 11
    1 -8 -11
    -1 8 11
    0 -8 11
    0 -8 -11
    0 8 -11
    0 8 11
    1 -8 11
    -1 -8 -11
    -1 8 -11
    1 8 11
    -2 -8 -11
    2 -8 11
    -2 8 -11
    2 8 11
    -3 -8 -11
    3 -8 11
    3 8 11
    -3 8 -11
    4 -8 11
    -4 -8 -11
    -4 8 -11
    4 8 11
    5 -8 11
    -5 -8 -11
    -5 8 -11
    5 8 11
    -6 -8 -11
    6 -8 11
    -6 8 -11
    6 8 11
    -7 -8 -11
    7 -8 11
    7 8 11
    -7 8 -11
    -8 -8 -11
    8 -8 11
    8 8 11
    -8 8 -11
    9 8 11
    -9 8 -11
    -6 9 11
    -5 9 11
    -4 9 11
    3 9 -11
    -3 9 11
    2 9 -11
    -2 9 11
    1 9 -11
    -1 9 11
    0 -9 11
    0 -9 -11
    0 9 11
    1 -9 11
    -1 -9 -11
    1 9 11
    2 -9 11
    -2 -9 -11
    2 9 11
    3 -9 11
    -3 -9 -11
    3 9 11
    -4 -9 -11
    4 -9 11
    4 9 11
    -4 9 -11
    -5 -9 -11
    5 -9 11
    5 9 11
    -5 9 -11
    -6 -9 -11
    -6 9 -11
    -7 9 -11
    2 10 -11
    1 10 -11
    17 0 -12
    -16 0 12
    16 0 -12
    15 0 -12
    -15 0 12
    -14 0 12
    14 0 -12
    13 0 -12
    -13 0 12
    12 0 -12
    -12 0 12
    11 0 -12
    -11 0 12
    -10 0 12
    10 0 -12
    -9 0 12
    9 0 -12
    8 0 -12
    -8 0 12
    -7 0 12
    7 0 -12
    6 0 -12
    -6 0 12
    -5 0 12
    5 0 -12
    -5 0 12
    4 0 -12
    -4 0 12
    -4 0 12
    3 0 -12
    -3 0 12
    -3 0 12
    2 0 -12
    -2 0 12
    -2 0 12
    1 0 -12
    1 0 -12
    -1 0 12
    0 0 -12
    0 0 12
    0 0 -12
    1 0 12
    -1 0 -12
    -1 0 -12
    -2 0 -12
    2 0 12
    -2 0 -12
    3 0 12
    -3 0 -12
    -3 0 -12
    -4 0 -12
    -4 0 -12
    4 0 12
    -5 0 -12
    -5 0 -12
    5 0 12
    -6 0 -12
    -6 0 -12
    6 0 12
    -7 0 -12
    7 0 12
    -7 0 -12
    -8 0 -12
    -8 0 -12
    8 0 12
    -9 0 -12
    9 0 12
    -9 0 -12
    -10 0 -12
    10 0 12
    -11 0 -12
    11 0 12
    12 0 12
    -12 0 -12
    13 0 12
    -13 0 -12
    14 0 12
    17 -1 -12
    -16 -1 12
    16 -1 -12
    -16 1 12
    16 1 -12
    -15 -1 12
    15 -1 -12
    15 1 -12
    -15 1 12
    14 -1 -12
    -14 -1 12
    -14 1 12
    14 1 -12
    13 -1 -12
    -13 -1 12
    13 1 -12
    -13 1 12
    12 -1 -12
    -12 -1 12
    -12 1 12
    12 1 -12
    11 -1 -12
    -11 -1 12
    11 1 -12
    -11 1 12
    -10 -1 12
    10 -1 -12
    10 1 -12
    -10 1 12
    -9 -1 12
    9 -1 -12
    -9 1 12
    9 1 -12
    -8 -1 12
    8 -1 -12
    -8 1 12
    8 1 -12
    7 -1 -12
    -7 -1 12
    -7 1 12
    7 1 -12
    -6 -1 12
    6 -1 -12
    -6 1 12
    6 1 -12
    -5 -1 12
    -5 -1 12
    -5 1 12
    -5 1 12
    -4 -1 12
    -4 -1 12
    4 1 -12
    -4 1 12
    -4 1 12
    -3 -1 12
    -3 -1 12
    3 -1 -12
    -3 1 12
    -3 1 12
    3 1 -12
    -2 -1 12
    2 -1 -12
    2 1 -12
    2 1 -12
    -2 1 12
    -2 1 12
    -1 -1 12
    1 -1 -12
    1 1 -12
    1 1 -12
    -1 1 12
    -1 1 12
    0 -1 -12
    0 -1 -12
    0 -1 12
    0 1 -12
    0 1 -12
    0 1 12
    -1 -1 -12
    -1 -1 -12
    1 -1 12
    1 1 12
    -1 1 -12
    -1 1 -12
    -2 -1 -12
    -2 -1 -12
    2 -1 12
    2 1 12
    -2 1 -12
    -2 1 -12
    3 -1 12
    -3 -1 -12
    -3 -1 -12
    -3 1 -12
    -3 1 -12
    3 1 12
    4 -1 12
    -4 -1 -12
    -4 -1 -12
    -4 1 -12
    4 1 12
    -4 1 -12
    -5 -1 -12
    -5 -1 -12
    5 -1 12
    5 1 12
    -5 1 -12
    -5 1 -12
    -6 -1 -12
    6 -1 12
    -6 -1 -12
    -6 1 -12
    6 1 12
    -6 1 -12
    7 -1 12
    -7 -1 -12
    -7 -1 -12
    7 1 12
    -7 1 -12
    -7 1 -12
    8 -1 12
    -8 -1 -12
    -8 -1 -12
    8 1 12
    -8 1 -12
    -9 -1 -12
    -9 -1 -12
    9 -1 12
    9 1 12
    -9 1 -12
    10 -1 12
    -10 -1 -12
    -10 -1 -12
    10 1 12
    -10 1 -12
    -11 -1 -12
    11 -1 12
    11 1 12
    -11 1 -12
    12 -1 12
    12 1 12
    -12 1 -12
    13 -1 12
    13 1 12
    -13 1 -12
    14 -1 12
    14 1 12
    -14 1 -12
    -15 1 -12
    -16 -2 12
    -16 2 12
    16 2 -12
    15 -2 -12
    -15 -2 12
    -15 2 12
    15 2 -12
    -14 -2 12
    14 -2 -12
    14 2 -12
    -14 2 12
    13 -2 -12
    -13 -2 12
    13 2 -12
    -13 2 12
    12 -2 -12
    -12 -2 12
    -12 2 12
    12 2 -12
    11 -2 -12
    -11 -2 12
    -11 2 12
    11 2 -12
    10 -2 -12
    -10 -2 12
    10 2 -12
    -10 2 12
    -9 -2 12
    9 -2 -12
    9 2 -12
    -9 2 12
    8 -2 -12
    -8 -2 12
    8 2 -12
    -8 2 12
    -7 -2 12
    7 -2 -12
    -7 2 12
    7 2 -12
    -6 -2 12
    6 -2 -12
    -6 2 12
    6 2 -12
    -5 -2 12
    -5 -2 12
    5 -2 -12
    -5 2 12
    -5 2 12
    5 2 -12
    4 -2 -12
    -4 -2 12
    -4 -2 12
    4 2 -12
    -4 2 12
    -4 2 12
    3 -2 -12
    -3 -2 12
    3 2 -12
    -3 2 12
    3 2 -12
    -3 2 12
    2 -2 -12
    -2 -2 12
    2 2 -12
    -2 2 12
    -2 2 12
    1 -2 -12
    -1 -2 12
    1 2 -12
    -1 2 12
    -1 2 12
    1 2 -12
    0 -2 -12
    0 -2 12
    0 2 -12
    0 2 -12
    0 2 12
    0 2 12
    1 -2 12
    -1 -2 -12
    -1 -2 -12
    -1 2 -12
    1 2 12
    -1 2 -12
    2 -2 12
    -2 -2 -12
    -2 -2 -12
    -2 2 -12
    2 2 12
    -2 2 -12
    3 -2 12
    -3 -2 -12
    -3 -2 -12
    -3 2 -12
    -3 2 -12
    3 2 12
    4 -2 12
    -4 -2 -12
    -4 -2 -12
    4 2 12
    -4 2 -12
    -4 2 -12
    -5 -2 -12
    -5 -2 -12
    5 -2 12
    -5 2 -12
    5 2 12
    -5 2 -12
    -6 -2 -12
    6 -2 12
    -6 -2 -12
    6 2 12
    -6 2 -12
    -7 -2 -12
    7 -2 12
    -7 -2 -12
    -7 2 -12
    7 2 12
    8 -2 12
    -8 -2 -12
    -8 2 -12
    8 2 12
    9 -2 12
    -9 -2 -12
    -9 2 -12
    9 2 12
    10 -2 12
    -10 -2 -12
    -10 2 -12
    10 2 12
    -11 -2 -12
    11 -2 12
    -11 2 -12
    11 2 12
    -12 -2 -12
    12 -2 12
    12 2 12
    -12 2 -12
    13 -2 12
    -13 -2 -12
    13 2 12
    -13 2 -12
    14 -2 12
    14 2 12
    -14 2 -12
    15 -2 12
    -15 2 -12
    -16 -3 12
    -15 -3 12
    15 3 -12
    -15 3 12
    -14 -3 12
    -14 3 12
    14 3 -12
    13 -3 -12
    -13 -3 12
    13 3 -12
    -13 3 12
    -12 -3 12
    12 -3 -12
    -12 3 12
    12 3 -12
    11 -3 -12
    -11 -3 12
    11 3 -12
    -11 3 12
    -10 -3 12
    10 -3 -12
    -10 3 12
    10 3 -12
    -9 -3 12
    9 -3 -12
    9 3 -12
    -9 3 12
    -8 -3 12
    8 -3 -12
    8 3 -12
    -8 3 12
    -7 -3 12
    7 -3 -12
    -7 3 12
    7 3 -12
    6 -3 -12
    -6 -3 12
    6 3 -12
    -6 3 12
    -6 3 12
    -5 -3 12
    5 -3 -12
    5 3 -12
    -5 3 12
    -5 3 12
    -4 -3 12
    4 -3 -12
    -4 3 12
    -4 3 12
    3 -3 -12
    -3 -3 12
    -3 3 12
    3 3 -12
    -3 3 12
    3 3 -12
    -2 -3 12
    2 -3 -12
    -2 3 12
    2 3 -12
    -2 3 12
    2 3 -12
    -1 -3 12
    1 -3 -12
    -1 3 12
    1 3 -12
    -1 3 12
    1 3 -12
    0 -3 -12
    0 -3 12
    0 3 -12
    0 3 12
    0 3 -12
    0 3 12
    -1 -3 -12
    1 -3 12
    -1 3 -12
    1 3 12
    1 3 12
    -1 3 -12
    2 -3 12
    -2 -3 -12
    2 3 12
    -2 3 -12
    -2 3 -12
    2 3 12
    3 -3 12
    -3 -3 -12
    3 3 12
    -3 3 -12
    -3 3 -12
    4 -3 12
    -4 -3 -12
    -4 3 -12
    4 3 12
    5 -3 12
    -5 -3 -12
    -5 3 -12
    5 3 12
    -6 -3 -12
    6 -3 12
    -6 3 -12
    6 3 12
    7 -3 12
    -7 -3 -12
    -7 3 -12
    7 3 12
    8 -3 12
    -8 -3 -12
    -8 3 -12
    8 3 12
    -9 -3 -12
    9 -3 12
    9 3 12
    -9 3 -12
    10 -3 12
    -10 -3 -12
    -10 3 -12
    10 3 12
    -11 -3 -12
    11 -3 12
    11 3 12
    -11 3 -12
    -12 -3 -12
    12 -3 12
    12 3 12
    -12 3 -12
    -13 -3 -12
    13 -3 12
    -13 3 -12
    13 3 12
    14 -3 12
    -14 -3 -12
    -14 3 -12
    14 3 12
    -15 -3 -12
    15 -3 12
    -15 4 12
    -14 -4 12
    14 4 -12
    -14 4 12
    -13 -4 12
    13 4 -12
    -13 4 12
    -12 -4 12
    12 -4 -12
    -12 4 12
    12 4 -12
    11 -4 -12
    -11 -4 12
    11 4 -12
    -11 4 12
    -10 -4 12
    10 -4 -12
    -10 4 12
    10 4 -12
    -9 -4 12
    9 -4 -12
    9 4 -12
    -9 4 12
    -8 -4 12
    8 -4 -12
    -8 4 12
    7 -4 -12
    -7 -4 12
    -7 4 12
    7 4 -12
    -6 -4 12
    6 -4 -12
    -6 4 12
    -6 4 12
    6 4 -12
    5 -4 -12
    -5 -4 12
    -5 4 12
    -5 4 12
    5 4 -12
    4 -4 -12
    -4 -4 12
    -4 4 12
    -4 4 12
    4 4 -12
    4 4 -12
    3 -4 -12
    -3 -4 12
    3 4 -12
    -3 4 12
    3 4 -12
    -3 4 12
    2 -4 -12
    -2 -4 12
    -2 4 12
    2 4 -12
    2 4 -12
    -2 4 12
    -1 -4 12
    1 -4 -12
    1 4 -12
    -1 4 12
    1 4 -12
    -1 4 12
    0 -4 12
    0 -4 -12
    0 4 12
    0 4 -12
    0 4 -12
    1 -4 12
    -1 -4 -12
    -1 4 -12
    -1 4 -12
    1 4 12
    2 -4 12
    -2 -4 -12
    -2 4 -12
    2 4 12
    -3 -4 -12
    3 -4 12
    3 4 12
    -3 4 -12
    4 -4 12
    -4 -4 -12
    4 4 12
    -4 4 -12
    -5 -4 -12
    5 -4 12
    5 4 12
    -5 4 -12
    6 -4 12
    6 4 12
    -6 4 -12
    7 -4 12
    -7 -4 -12
    -7 4 -12
    7 4 12
    -8 -4 -12
    8 -4 12
    8 4 12
    -8 4 -12
    -9 -4 -12
    9 -4 12
    9 4 12
    -9 4 -12
    -10 -4 -12
    10 -4 12
    -10 4 -12
    10 4 12
    11 -4 12
    -11 -4 -12
    11 4 12
    -11 4 -12
    12 -4 12
    -12 -4 -12
    12 4 12
    -12 4 -12
    13 -4 12
    -13 -4 -12
    -13 4 -12
    13 4 12
    14 -4 12
    -14 -4 -12
    -14 -5 12
    -14 5 12
    13 5 -12
    -13 5 12
    -12 5 12
    12 5 -12
    -11 -5 12
    -11 5 12
    11 5 -12
    10 -5 -12
    -10 -5 12
    10 5 -12
    -10 5 12
    9 -5 -12
    -9 -5 12
    9 5 -12
    -9 5 12
    -8 -5 12
    8 -5 -12
    -8 5 12
    8 5 -12
    7 -5 -12
    -7 -5 12
    -7 5 12
    7 5 -12
    -6 -5 12
    6 -5 -12
    -6 5 12
    -6 5 12
    6 5 -12
    -5 -5 12
    5 -5 -12
    5 5 -12
    -5 5 12
    -5 5 12
    -4 -5 12
    4 -5 -12
    -4 5 12
    4 5 -12
    4 5 -12
    -4 5 12
    -3 -5 12
    3 -5 -12
    -3 5 12
    3 5 -12
    3 5 -12
    -2 -5 12
    -2 5 12
    2 5 -12
    2 5 -12
    -1 -5 12
    1 -5 -12
    -1 5 12
    1 5 -12
    1 5 -12
    0 -5 12
    0 -5 -12
    0 5 12
    0 5 -12
    1 -5 12
    -1 -5 -12
    1 5 12
    -1 5 -12
    -2 -5 -12
    2 -5 12
    -2 5 -12
    2 5 12
    3 -5 12
    -3 -5 -12
    3 5 12
    -3 5 -12
    4 -5 12
    -4 -5 -12
    -4 5 -12
    4 5 12
    5 -5 12
    -5 -5 -12
    -5 5 -12
    5 5 12
    -6 -5 -12
    6 -5 12
    -6 5 -12
    6 5 12
    7 -5 12
    -7 -5 -12
    -7 5 -12
    7 5 12
    -8 -5 -12
    8 -5 12
    -8 5 -12
    8 5 12
    -9 -5 -12
    9 -5 12
    -9 5 -12
    9 5 12
    -10 -5 -12
    10 -5 12
    10 5 12
    -10 5 -12
    11 -5 12
    -11 -5 -12
    11 5 12
    -11 5 -12
    12 -5 12
    -12 -5 -12
    -12 5 -12
    12 5 12
    -13 -5 -12
    13 -5 12
    13 5 12
    -13 6 12
    -12 -6 12
    -12 6 12
    -11 6 12
    10 6 -12
    -10 6 12
    9 6 -12
    -9 6 12
    -8 -6 12
    8 6 -12
    -8 6 12
    7 -6 -12
    -7 -6 12
    7 6 -12
    6 -6 -12
    -6 -6 12
    -6 6 12
    6 6 -12
    -5 -6 12
    5 -6 -12
    -5 6 12
    5 6 -12
    4 -6 -12
    -4 -6 12
    4 6 -12
    -4 6 12
    4 6 -12
    3 -6 -12
    -3 -6 12
    3 6 -12
    -3 6 12
    -2 -6 12
    2 -6 -12
    2 6 -12
    -2 6 12
    -1 -6 12
    1 -6 -12
    1 6 -12
    -1 6 12
    0 -6 12
    0 -6 -12
    0 6 -12
    0 6 12
    1 -6 12
    -1 -6 -12
    -1 6 -12
    1 6 12
    2 -6 12
    -2 -6 -12
    2 6 12
    -2 6 -12
    -3 -6 -12
    3 -6 12
    3 6 12
    -3 6 -12
    -4 -6 -12
    4 -6 12
    -4 6 -12
    4 6 12
    -5 -6 -12
    5 -6 12
    -5 6 -12
    5 6 12
    -6 -6 -12
    6 -6 12
    6 6 12
    -6 6 -12
    -7 -6 -12
    7 -6 12
    -7 6 -12
    7 6 12
    8 -6 12
    -8 -6 -12
    8 6 12
    -8 6 -12
    9 -6 12
    -9 -6 -12
    9 6 12
    -9 6 -12
    10 -6 12
    -10 -6 -12
    10 6 12
    -10 6 -12
    11 -6 12
    -11 -6 -12
    -11 6 -12
    11 6 12
    12 -6 12
    12 6 12
    -11 -7 12
    -10 -7 12
    -9 -7 12
    -8 -7 12
    6 7 -12
    -6 7 12
    5 -7 -12
    -5 -7 12
    -5 7 12
    4 -7 -12
    4 7 -12
    -4 7 12
    3 -7 -12
    -3 -7 12
    3 7 -12
    -3 7 12
    2 -7 -12
    -2 -7 12
    -2 7 12
    2 7 -12
    1 -7 -12
    -1 -7 12
    -1 7 12
    1 7 -12
    0 -7 -12
    0 -7 12
    0 7 -12
    0 7 12
    -1 -7 -12
    1 -7 12
    1 7 12
    -1 7 -12
    2 -7 12
    -2 -7 -12
    -2 7 -12
    2 7 12
    -3 -7 -12
    3 -7 12
    3 7 12
    -3 7 -12
    -4 -7 -12
    4 -7 12
    4 7 12
    -4 7 -12
    5 -7 12
    -5 -7 -12
    5 7 12
    -5 7 -12
    6 -7 12
    -6 -7 -12
    -6 7 -12
    6 7 12
    7 -7 12
    -7 -7 -12
    7 7 12
    -7 7 -12
    -8 -7 -12
    8 -7 12
    8 7 12
    -8 7 -12
    9 -7 12
    -9 -7 -12
    9 7 12
    -9 7 -12
    10 -7 12
    10 7 12
    -10 -8 12
    -9 -8 12
    -6 8 12
    -5 8 12
    -4 8 12
    3 -8 -12
    -3 -8 12
    -3 8 12
    -2 -8 12
    2 -8 -12
    -2 8 12
    -1 -8 12
    1 -8 -12
    -1 8 12
    0 -8 12
    0 -8 -12
    0 8 -12
    0 8 12
    1 -8 12
    -1 -8 -12
    -1 8 -12
    1 8 12
    2 -8 12
    -2 -8 -12
    2 8 12
    -2 8 -12
    3 -8 12
    -3 -8 -12
    -3 8 -12
    3 8 12
    4 -8 12
    -4 -8 -12
    4 8 12
    -4 8 -12
    -5 -8 -12
    5 -8 12
    -5 8 -12
    5 8 12
    6 -8 12
    -6 -8 -12
    -6 8 -12
    6 8 12
    7 -8 12
    -7 -8 -12
    7 8 12
    -7 8 -12
    -6 9 12
    -5 9 12
    -4 9 12
    -3 9 12
    -2 -9 12
    -2 9 12
    -1 -9 12
    -1 9 12
    0 -9 -12
    0 -9 12
    0 9 12
    -1 -9 -12
    1 -9 12
    1 9 12
    -2 -9 -12
    2 -9 12
    2 9 12
    -3 -9 -12
    3 -9 12
    3 9 12
    -4 -9 -12
    -4 9 -12
    -5 9 -12
    16 0 -13
    -16 0 13
    -15 0 13
    15 0 -13
    14 0 -13
    -14 0 13
    13 0 -13
    -13 0 13
    -12 0 13
    12 0 -13
    11 0 -13
    -11 0 13
    10 0 -13
    -10 0 13
    -9 0 13
    9 0 -13
    -8 0 13
    8 0 -13
    7 0 -13
    -7 0 13
    -6 0 13
    6 0 -13
    5 0 -13
    -5 0 13
    -5 0 13
    -4 0 13
    4 0 -13
    -4 0 13
    -3 0 13
    3 0 -13
    -3 0 13
    -2 0 13
    -2 0 13
    2 0 -13
    1 0 -13
    -1 0 13
    1 0 -13
    0 0 13
    0 0 -13
    0 0 -13
    -1 0 -13
    -1 0 -13
    1 0 13
    -2 0 -13
    -2 0 -13
    2 0 13
    3 0 13
    -3 0 -13
    -3 0 -13
    -4 0 -13
    -4 0 -13
    4 0 13
    -5 0 -13
    -5 0 -13
    5 0 13
    -6 0 -13
    -6 0 -13
    6 0 13
    -7 0 -13
    7 0 13
    -7 0 -13
    -8 0 -13
    8 0 13
    -8 0 -13
    9 0 13
    -9 0 -13
    -9 0 -13
    10 0 13
    -10 0 -13
    11 0 13
    -11 0 -13
    12 0 13
    -12 0 -13
    13 0 13
    14 0 13
    15 0 13
    -16 -1 13
    16 -1 -13
    16 1 -13
    -15 -1 13
    15 -1 -13
    -15 1 13
    15 1 -13
    14 -1 -13
    -14 -1 13
    -14 1 13
    14 1 -13
    13 -1 -13
    -13 -1 13
    -13 1 13
    13 1 -13
    12 -1 -13
    -12 -1 13
    -12 1 13
    12 1 -13
    -11 -1 13
    11 -1 -13
    11 1 -13
    -11 1 13
    10 -1 -13
    -10 -1 13
    -10 1 13
    10 1 -13
    -9 -1 13
    9 -1 -13
    -9 1 13
    9 1 -13
    8 -1 -13
    -8 -1 13
    8 1 -13
    -8 1 13
    7 -1 -13
    -7 -1 13
    7 1 -13
    -7 1 13
    -6 -1 13
    6 -1 -13
    -6 1 13
    6 1 -13
    5 -1 -13
    -5 -1 13
    -5 1 13
    5 1 -13
    -5 1 13
    -4 -1 13
    4 -1 -13
    -4 -1 13
    -4 1 13
    4 1 -13
    -4 1 13
    -3 -1 13
    3 -1 -13
    -3 -1 13
    3 1 -13
    -3 1 13
    -3 1 13
    -2 -1 13
    2 -1 -13
    2 1 -13
    -2 1 13
    -2 1 13
    2 1 -13
    1 -1 -13
    -1 -1 13
    1 1 -13
    -1 1 13
    1 1 -13
    -1 1 13
    0 -1 -13
    0 -1 13
    0 -1 -13
    0 1 -13
    0 1 -13
    0 1 13
    -1 -1 -13
    1 -1 13
    -1 -1 -13
    1 1 13
    2 -1 13
    -2 -1 -13
    -2 -1 -13
    -2 1 -13
    2 1 13
    -2 1 -13
    -3 -1 -13
    3 -1 13
    -3 1 -13
    -3 1 -13
    3 1 13
    4 -1 13
    4 1 13
    -4 1 -13
    -5 -1 -13
    5 -1 13
    -5 -1 -13
    5 1 13
    -5 1 -13
    -5 1 -13
    -6 -1 -13
    6 -1 13
    -6 -1 -13
    -6 1 -13
    -6 1 -13
    6 1 13
    -7 -1 -13
    -7 -1 -13
    7 -1 13
    -7 1 -13
    7 1 13
    -7 1 -13
    -8 -1 -13
    -8 -1 -13
    8 -1 13
    -8 1 -13
    8 1 13
    -9 -1 -13
    -9 -1 -13
    9 -1 13
    9 1 13
    -9 1 -13
    -10 -1 -13
    10 -1 13
    -10 1 -13
    10 1 13
    -11 -1 -13
    11 -1 13
    -11 1 -13
    11 1 13
    12 -1 13
    12 1 13
    -12 1 -13
    13 -1 13
    13 1 13
    -13 1 -13
    14 -1 13
    14 1 13
    -14 1 -13
    15 -1 13
    -15 1 -13
    -16 -2 13
    15 -2 -13
    -15 -2 13
    15 2 -13
    -15 2 13
    14 -2 -13
    -14 -2 13
    -14 2 13
    14 2 -13
    13 -2 -13
    -13 -2 13
    13 2 -13
    -13 2 13
    12 -2 -13
    -12 -2 13
    -12 2 13
    12 2 -13
    -11 -2 13
    11 -2 -13
    -11 2 13
    11 2 -13
    -10 -2 13
    10 -2 -13
    10 2 -13
    -10 2 13
    -9 -2 13
    9 -2 -13
    9 2 -13
    -9 2 13
    8 -2 -13
    -8 -2 13
    -8 2 13
    8 2 -13
    -7 -2 13
    7 -2 -13
    7 2 -13
    -7 2 13
    6 -2 -13
    -6 -2 13
    -6 2 13
    6 2 -13
    5 -2 -13
    -5 -2 13
    -5 2 13
    -5 2 13
    5 2 -13
    4 -2 -13
    -4 -2 13
    -4 -2 13
    -4 2 13
    4 2 -13
    -4 2 13
    -3 -2 13
    3 -2 -13
    -3 2 13
    -3 2 13
    3 2 -13
    3 2 -13
    -2 -2 13
    2 -2 -13
    2 2 -13
    -2 2 13
    -2 2 13
    2 2 -13
    1 -2 -13
    -1 -2 13
    -1 2 13
    1 2 -13
    1 2 -13
    -1 2 13
    0 -2 -13
    0 -2 13
    0 2 13
    0 2 13
    0 2 -13
    0 2 -13
    -1 -2 -13
    1 -2 13
    1 2 13
    -1 2 -13
    -1 2 -13
    -2 -2 -13
    -2 -2 -13
    2 -2 13
    2 2 13
    -2 2 -13
    -2 2 -13
    3 -2 13
    -3 -2 -13
    -3 -2 -13
    -3 2 -13
    3 2 13
    -3 2 -13
    -4 -2 -13
    4 -2 13
    -4 -2 -13
    -4 2 -13
    -4 2 -13
    4 2 13
    5 -2 13
    -5 -2 -13
    -5 -2 -13
    -5 2 -13
    5 2 13
    -5 2 -13
    6 -2 13
    -6 -2 -13
    -6 -2 -13
    -6 2 -13
    6 2 13
    7 -2 13
    -7 -2 -13
    -7 2 -13
    7 2 13
    -8 -2 -13
    8 -2 13
    -8 2 -13
    8 2 13
    9 -2 13
    -9 -2 -13
    -9 2 -13
    9 2 13
    10 -2 13
    -10 -2 -13
    -10 2 -13
    10 2 13
    11 -2 13
    -11 -2 -13
    -11 2 -13
    11 2 13
    -12 -2 -13
    12 -2 13
    12 2 13
    -12 2 -13
    -13 -2 -13
    13 -2 13
    -13 2 -13
    13 2 13
    14 -2 13
    -14 2 -13
    14 2 13
    15 -2 13
    -15 -3 13
    -15 3 13
    14 -3 -13
    -14 -3 13
    -14 3 13
    14 3 -13
    13 -3 -13
    -13 -3 13
    13 3 -13
    -13 3 13
    12 -3 -13
    -12 -3 13
    12 3 -13
    -12 3 13
    11 -3 -13
    -11 -3 13
    11 3 -13
    -11 3 13
    10 -3 -13
    -10 -3 13
    10 3 -13
    -10 3 13
    9 -3 -13
    -9 -3 13
    9 3 -13
    -9 3 13
    8 -3 -13
    -8 -3 13
    8 3 -13
    -8 3 13
    7 -3 -13
    -7 -3 13
    7 3 -13
    -7 3 13
    -6 -3 13
    6 -3 -13
    -6 3 13
    6 3 -13
    5 -3 -13
    -5 -3 13
    -5 3 13
    -5 3 13
    5 3 -13
    -4 -3 13
    4 -3 -13
    -4 -3 13
    -4 3 13
    -4 3 13
    4 3 -13
    -3 -3 13
    3 -3 -13
    3 3 -13
    -3 3 13
    -3 3 13
    3 3 -13
    -2 -3 13
    2 -3 -13
    -2 3 13
    2 3 -13
    2 3 -13
    -2 3 13
    1 -3 -13
    -1 -3 13
    -1 3 13
    -1 3 13
    1 3 -13
    1 3 -13
    0 -3 -13
    0 -3 13
    0 3 -13
    0 3 13
    0 3 13
    0 3 -13
    1 -3 13
    -1 -3 -13
    1 3 13
    -1 3 -13
    1 3 13
    -1 3 -13
    -2 -3 -13
    2 -3 13
    -2 3 -13
    2 3 13
    -2 3 -13
    2 3 13
    -3 -3 -13
    3 -3 13
    -3 3 -13
    -3 3 -13
    3 3 13
    4 -3 13
    -4 -3 -13
    -4 3 -13
    4 3 13
    5 -3 13
    -5 -3 -13
    5 3 13
    -5 3 -13
    -6 -3 -13
    6 -3 13
    6 3 13
    -6 3 -13
    -7 -3 -13
    7 -3 13
    -7 3 -13
    7 3 13
    -8 -3 -13
    8 -3 13
    -8 3 -13
    8 3 13
    -9 -3 -13
    9 -3 13
    9 3 13
    -9 3 -13
    10 -3 13
    -10 -3 -13
    10 3 13
    -10 3 -13
    11 -3 13
    -11 -3 -13
    -11 3 -13
    11 3 13
    -12 -3 -13
    12 -3 13
    12 3 13
    -12 3 -13
    -13 -3 -13
    13 -3 13
    -13 3 -13
    13 3 13
    -14 -3 -13
    14 -3 13
    14 3 13
    -15 -4 13
    -14 -4 13
    -14 4 13
    14 4 -13
    -13 -4 13
    -13 4 13
    13 4 -13
    12 -4 -13
    -12 -4 13
    12 4 -13
    -12 4 13
    11 -4 -13
    -11 -4 13
    -11 4 13
    11 4 -13
    10 -4 -13
    -10 -4 13
    10 4 -13
    -10 4 13
    9 -4 -13
    -9 -4 13
    -9 4 13
    9 4 -13
    8 -4 -13
    -8 -4 13
    -8 4 13
    8 4 -13
    7 -4 -13
    -7 -4 13
    -7 4 13
    7 4 -13
    -6 -4 13
    6 -4 -13
    6 4 -13
    -6 4 13
    5 -4 -13
    -5 -4 13
    -5 4 13
    5 4 -13
    -5 4 13
    -4 -4 13
    4 -4 -13
    4 4 -13
    4 4 -13
    -4 4 13
    -4 4 13
    -3 -4 13
    3 -4 -13
    3 4 -13
    -3 4 13
    3 4 -13
    -3 4 13
    -2 -4 13
    2 -4 -13
    2 4 -13
    -2 4 13
    -2 4 13
    2 4 -13
    1 -4 -13
    -1 -4 13
    -1 4 13
    1 4 -13
    -1 4 13
    1 4 -13
    0 -4 13
    0 -4 -13
    0 4 13
    0 4 -13
    0 4 -13
    -1 -4 -13
    1 -4 13
    -1 4 -13
    1 4 13
    2 -4 13
    -2 -4 -13
    2 4 13
    -2 4 -13
    -3 -4 -13
    3 -4 13
    3 4 13
    -3 4 -13
    -4 -4 -13
    4 -4 13
    -4 4 -13
    4 4 13
    5 -4 13
    -5 -4 -13
    5 4 13
    -5 4 -13
    6 -4 13
    -6 -4 -13
    6 4 13
    -6 4 -13
    -7 -4 -13
    7 -4 13
    7 4 13
    -7 4 -13
    -8 -4 -13
    8 -4 13
    -8 4 -13
    8 4 13
    -9 -4 -13
    9 -4 13
    9 4 13
    -9 4 -13
    10 -4 13
    -10 -4 -13
    -10 4 -13
    10 4 13
    11 -4 13
    -11 -4 -13
    -11 4 -13
    11 4 13
    -12 -4 -13
    12 -4 13
    12 4 13
    -12 4 -13
    13 -4 13
    -13 -4 -13
    13 4 13
    -13 5 13
    13 5 -13
    -12 -5 13
    12 5 -13
    -12 5 13
    -11 -5 13
    11 5 -13
    -11 5 13
    -10 -5 13
    10 -5 -13
    -10 5 13
    10 5 -13
    -9 -5 13
    9 -5 -13
    9 5 -13
    -9 5 13
    8 -5 -13
    -8 -5 13
    -8 5 13
    8 5 -13
    7 -5 -13
    -7 -5 13
    -7 5 13
    7 5 -13
    -6 -5 13
    6 -5 -13
    -6 5 13
    -6 5 13
    6 5 -13
    -5 -5 13
    5 -5 -13
    -5 5 13
    5 5 -13
    -5 5 13
    -4 -5 13
    4 -5 -13
    4 5 -13
    -4 5 13
    4 5 -13
    -3 -5 13
    3 -5 -13
    -3 5 13
    3 5 -13
    3 5 -13
    -2 -5 13
    2 -5 -13
    -2 5 13
    2 5 -13
    2 5 -13
    1 -5 -13
    -1 -5 13
    -1 5 13
    1 5 -13
    0 -5 13
    0 -5 -13
    0 5 13
    0 5 -13
    1 -5 13
    -1 -5 -13
    -1 5 -13
    1 5 13
    -2 -5 -13
    2 -5 13
    2 5 13
    -2 5 -13
    3 -5 13
    -3 -5 -13
    3 5 13
    -3 5 -13
    4 -5 13
    -4 -5 -13
    -4 5 -13
    4 5 13
    5 -5 13
    -5 -5 -13
    -5 5 -13
    5 5 13
    6 -5 13
    -6 -5 -13
    6 5 13
    -6 5 -13
    7 -5 13
    -7 -5 -13
    -7 5 -13
    7 5 13
    8 -5 13
    -8 -5 -13
    8 5 13
    -8 5 -13
    9 -5 13
    -9 -5 -13
    -9 5 -13
    9 5 13
    -10 -5 -13
    10 -5 13
    10 5 13
    -10 5 -13
    -11 -5 -13
    11 -5 13
    11 5 13
    -11 5 -13
    12 -5 13
    -12 -5 -13
    12 5 13
    -13 6 13
    -12 -6 13
    -12 6 13
    11 6 -13
    -11 6 13
    10 6 -13
    -10 6 13
    -9 -6 13
    -9 6 13
    9 6 -13
    8 -6 -13
    -8 -6 13
    8 6 -13
    -7 -6 13
    7 -6 -13
    7 6 -13
    6 -6 -13
    -6 -6 13
    6 6 -13
    -6 6 13
    -5 -6 13
    5 -6 -13
    -5 6 13
    5 6 -13
    4 -6 -13
    -4 6 13
    4 6 -13
    4 6 -13
    -3 -6 13
    3 -6 -13
    3 6 -13
    -3 6 13
    2 -6 -13
    -2 -6 13
    -2 6 13
    2 6 -13
    -1 -6 13
    1 -6 -13
    1 6 -13
    -1 6 13
    0 -6 13
    0 -6 -13
    0 6 -13
    0 6 13
    1 -6 13
    -1 -6 -13
    -1 6 -13
    1 6 13
    2 -6 13
    -2 -6 -13
    2 6 13
    -2 6 -13
    -3 -6 -13
    3 -6 13
    3 6 13
    -3 6 -13
    4 -6 13
    -4 -6 -13
    -4 6 -13
    4 6 13
    -5 -6 -13
    5 -6 13
    -5 6 -13
    5 6 13
    -6 -6 -13
    6 -6 13
    -6 6 -13
    6 6 13
    -7 -6 -13
    7 -6 13
    7 6 13
    -7 6 -13
    8 -6 13
    -8 -6 -13
    -8 6 -13
    8 6 13
    9 -6 13
    -9 -6 -13
    9 6 13
    -9 6 -13
    10 -6 13
    -10 -6 -13
    10 6 13
    -10 6 -13
    11 6 13
    -10 -7 13
    -9 -7 13
    7 7 -13
    -6 7 13
    5 -7 -13
    -5 -7 13
    -5 7 13
    4 -7 -13
    -4 7 13
    -3 -7 13
    3 -7 -13
    -3 7 13
    3 7 -13
    -2 -7 13
    2 -7 -13
    2 7 -13
    -2 7 13
    1 -7 -13
    -1 -7 13
    -1 7 13
    1 7 -13
    0 -7 13
    0 -7 -13
    0 7 13
    0 7 -13
    -1 -7 -13
    1 -7 13
    1 7 13
    -1 7 -13
    -2 -7 -13
    2 -7 13
    -2 7 -13
    2 7 13
    3 -7 13
    -3 -7 -13
    3 7 13
    -3 7 -13
    4 -7 13
    -4 -7 -13
    -4 7 -13
    4 7 13
    -5 -7 -13
    5 -7 13
    -5 7 -13
    5 7 13
    -6 -7 -13
    6 -7 13
    -6 7 -13
    6 7 13
    7 -7 13
    -7 -7 -13
    7 7 13
    -7 7 -13
    8 -7 13
    -8 -7 -13
    -8 7 -13
    8 7 13
    9 7 13
    -6 8 13
    -5 8 13
    -4 8 13
    3 -8 -13
    -3 8 13
    -2 -8 13
    2 -8 -13
    -2 8 13
    1 -8 -13
    -1 -8 13
    1 8 -13
    -1 8 13
    0 -8 -13
    0 -8 13
    0 8 -13
    0 8 13
    1 -8 13
    -1 -8 -13
    -1 8 -13
    1 8 13
    2 -8 13
    -2 -8 -13
    2 8 13
    -2 8 -13
    -3 -8 -13
    3 -8 13
    -3 8 -13
    3 8 13
    -4 -8 -13
    4 -8 13
    -4 8 -13
    4 8 13
    -5 -8 -13
    5 -8 13
    5 8 13
    -5 8 -13
    -6 -8 -13
    6 -8 13
    -6 8 -13
    -5 9 13
    -4 9 13
    -3 9 13
    -2 -9 13
    -2 9 13
    -1 -9 13
    0 -9 13
    0 -9 -13
    -1 -9 -13
    1 -9 13
    -2 -9 -13
    -15 0 14
    15 0 -14
    -14 0 14
    14 0 -14
    -13 0 14
    13 0 -14
    -12 0 14
    12 0 -14
    11 0 -14
    -11 0 14
    -10 0 14
    10 0 -14
    -9 0 14
    9 0 -14
    8 0 -14
    -8 0 14
    -7 0 14
    7 0 -14
    6 0 -14
    -6 0 14
    5 0 -14
    -5 0 14
    -4 0 14
    -4 0 14
    4 0 -14
    -3 0 14
    3 0 -14
    -3 0 14
    -2 0 14
    -2 0 14
    2 0 -14
    1 0 -14
    -1 0 14
    1 0 -14
    0 0 14
    0 0 -14
    0 0 -14
    -1 0 -14
    1 0 14
    -1 0 -14
    -2 0 -14
    2 0 14
    -2 0 -14
    -3 0 -14
    3 0 14
    -3 0 -14
    4 0 14
    -4 0 -14
    -4 0 -14
    5 0 14
    -5 0 -14
    -5 0 -14
    -6 0 -14
    6 0 14
    -6 0 -14
    -7 0 -14
    7 0 14
    -7 0 -14
    -8 0 -14
    8 0 14
    -8 0 -14
    -9 0 -14
    9 0 14
    10 0 14
    -10 0 -14
    -11 0 -14
    11 0 14
    12 0 14
    13 0 14
    14 0 14
    -15 -1 14
    15 -1 -14
    15 1 -14
    -15 1 14
    -14 -1 14
    14 -1 -14
    -14 1 14
    14 1 -14
    13 -1 -14
    -13 -1 14
    -13 1 14
    13 1 -14
    12 -1 -14
    -12 -1 14
    -12 1 14
    12 1 -14
    11 -1 -14
    -11 -1 14
    11 1 -14
    -11 1 14
    -10 -1 14
    10 1 -14
    -10 1 14
    9 -1 -14
    -9 -1 14
    9 1 -14
    -9 1 14
    8 -1 -14
    -8 -1 14
    8 1 -14
    -8 1 14
    -7 -1 14
    7 -1 -14
    -7 1 14
    7 1 -14
    -6 -1 14
    -6 1 14
    6 1 -14
    5 -1 -14
    -5 -1 14
    5 1 -14
    -5 1 14
    -4 -1 14
    -4 -1 14
    4 -1 -14
    -4 1 14
    -4 1 14
    4 1 -14
    3 -1 -14
    -3 -1 14
    -3 -1 14
    -3 1 14
    3 1 -14
    -3 1 14
    -2 -1 14
    2 -1 -14
    -2 1 14
    2 1 -14
    -2 1 14
    2 1 -14
    -1 -1 14
    1 -1 -14
    1 1 -14
    -1 1 14
    1 1 -14
    -1 1 14
    0 -1 -14
    0 -1 14
    0 -1 -14
    0 1 -14
    0 1 14
    0 1 -14
    -1 -1 -14
    1 -1 14
    -1 -1 -14
    -1 1 -14
    -1 1 -14
    1 1 14
    -2 -1 -14
    2 -1 14
    -2 -1 -14
    -2 1 -14
    -2 1 -14
    2 1 14
    3 -1 14
    -3 -1 -14
    -3 -1 -14
    -3 1 -14
    -3 1 -14
    3 1 14
    -4 -1 -14
    4 -1 14
    -4 -1 -14
    -4 1 -14
    -4 1 -14
    4 1 14
    5 -1 14
    -5 -1 -14
    -5 -1 -14
    -5 1 -14
    -5 1 -14
    5 1 14
    -6 -1 -14
    -6 -1 -14
    6 -1 14
    -6 1 -14
    6 1 14
    -6 1 -14
    -7 -1 -14
    7 -1 14
    -7 -1 -14
    7 1 14
    -7 1 -14
    -8 -1 -14
    8 -1 14
    -8 -1 -14
    -8 1 -14
    8 1 14
    9 -1 14
    -9 -1 -14
    -9 -1 -14
    9 1 14
    -9 1 -14
    -10 -1 -14
    10 -1 14
    10 1 14
    -10 1 -14
    11 -1 14
    11 1 14
    -11 1 -14
    12 -1 14
    -12 1 -14
    12 1 14
    13 -1 14
    -13 1 -14
    13 1 14
    14 -1 14
    -14 1 -14
    14 1 14
    15 -2 -14
    -15 -2 14
    -14 -2 14
    14 -2 -14
    14 2 -14
    -14 2 14
    -13 -2 14
    13 -2 -14
    13 2 -14
    -13 2 14
    -12 -2 14
    12 -2 -14
    -12 2 14
    12 2 -14
    -11 -2 14
    11 -2 -14
    -11 2 14
    11 2 -14
    -10 -2 14
    10 -2 -14
    -10 2 14
    10 2 -14
    9 -2 -14
    -9 -2 14
    -9 2 14
    9 2 -14
    -8 -2 14
    8 -2 -14
    -8 2 14
    7 -2 -14
    -7 -2 14
    7 2 -14
    -7 2 14
    6 -2 -14
    -6 -2 14
    -6 2 14
    6 2 -14
    5 -2 -14
    -5 -2 14
    -5 2 14
    5 2 -14
    -5 2 14
    4 -2 -14
    -4 -2 14
    -4 -2 14
    -4 2 14
    -4 2 14
    3 -2 -14
    -3 -2 14
    3 2 -14
    -3 2 14
    -3 2 14
    -2 -2 14
    2 -2 -14
    -2 2 14
    2 2 -14
    -2 2 14
    2 2 -14
    1 -2 -14
    -1 -2 14
    -1 2 14
    1 2 -14
    -1 2 14
    1 2 -14
    0 -2 14
    0 -2 -14
    0 2 14
    0 2 14
    0 2 -14
    0 2 -14
    -1 -2 -14
    1 -2 14
    1 2 14
    -1 2 -14
    1 2 14
    -1 2 -14
    -2 -2 -14
    2 -2 14
    -2 -2 -14
    -2 2 -14
    2 2 14
    -2 2 -14
    -3 -2 -14
    3 -2 14
    -3 -2 -14
    -3 2 -14
    3 2 14
    -3 2 -14
    -4 -2 -14
    4 -2 14
    -4 -2 -14
    -4 2 -14
    4 2 14
    -4 2 -14
    5 -2 14
    -5 -2 -14
    -5 -2 -14
    5 2 14
    -5 2 -14
    6 -2 14
    -6 -2 -14
    -6 2 -14
    7 -2 14
    -7 -2 -14
    7 2 14
    -7 2 -14
    8 -2 14
    -8 -2 -14
    -8 2 -14
    8 2 14
    9 -2 14
    -9 -2 -14
    9 2 14
    -9 2 -14
    10 -2 14
    -10 -2 -14
    10 2 14
    -10 2 -14
    11 -2 14
    -11 -2 -14
    -11 2 -14
    11 2 14
    12 -2 14
    -12 -2 -14
    12 2 14
    -12 2 -14
    13 -2 14
    -13 2 -14
    13 2 14
    14 -2 14
    14 2 14
    14 -3 -14
    -14 -3 14
    14 3 -14
    -14 3 14
    13 -3 -14
    -13 -3 14
    13 3 -14
    -13 3 14
    12 -3 -14
    -12 -3 14
    12 3 -14
    -12 3 14
    11 -3 -14
    -11 -3 14
    -11 3 14
    11 3 -14
    -10 -3 14
    10 -3 -14
    -10 3 14
    10 3 -14
    9 -3 -14
    -9 -3 14
    9 3 -14
    -9 3 14
    8 -3 -14
    -8 -3 14
    -8 3 14
    8 3 -14
    7 -3 -14
    -7 -3 14
    -7 3 14
    7 3 -14
    -6 -3 14
    6 -3 -14
    6 3 -14
    -6 3 14
    5 -3 -14
    -5 -3 14
    5 3 -14
    -5 3 14
    -5 3 14
    -4 -3 14
    -4 -3 14
    4 -3 -14
    4 3 -14
    -4 3 14
    -4 3 14
    3 -3 -14
    -3 -3 14
    3 3 -14
    -3 3 14
    3 3 -14
    -3 3 14
    -2 -3 14
    2 -3 -14
    -2 3 14
    -2 3 14
    2 3 -14
    2 3 -14
    1 -3 -14
    -1 -3 14
    1 3 -14
    -1 3 14
    1 3 -14
    -1 3 14
    0 -3 14
    0 -3 -14
    0 3 14
    0 3 -14
    0 3 14
    1 -3 14
    -1 -3 -14
    1 3 14
    1 3 14
    -1 3 -14
    -1 3 -14
    2 -3 14
    -2 -3 -14
    -2 3 -14
    2 3 14
    2 3 14
    -2 3 -14
    -3 -3 -14
    3 -3 14
    3 3 14
    -3 3 -14
    4 -3 14
    -4 -3 -14
    -4 3 -14
    4 3 14
    -5 -3 -14
    5 -3 14
    -5 3 -14
    5 3 14
    6 -3 14
    -6 -3 -14
    -6 3 -14
    6 3 14
    7 -3 14
    -7 -3 -14
    -7 3 -14
    7 3 14
    -8 -3 -14
    8 -3 14
    -8 3 -14
    8 3 14
    9 -3 14
    -9 -3 -14
    9 3 14
    -9 3 -14
    10 -3 14
    -10 -3 -14
    10 3 14
    -10 3 -14
    11 -3 14
    -11 -3 -14
    -11 3 -14
    11 3 14
    -12 -3 -14
    12 -3 14
    -12 3 -14
    12 3 14
    -13 -3 -14
    13 -3 14
    13 3 14
    -14 -4 14
    -13 -4 14
    -13 4 14
    13 4 -14
    -12 -4 14
    12 4 -14
    -12 4 14
    -11 -4 14
    11 -4 -14
    -11 4 14
    11 4 -14
    -10 -4 14
    10 -4 -14
    -10 4 14
    10 4 -14
    9 -4 -14
    -9 -4 14
    9 4 -14
    -9 4 14
    8 -4 -14
    -8 -4 14
    8 4 -14
    -8 4 14
    7 -4 -14
    -7 -4 14
    7 4 -14
    -7 4 14
    -6 -4 14
    6 -4 -14
    6 4 -14
    -6 4 14
    -5 -4 14
    5 -4 -14
    -5 4 14
    -5 4 14
    5 4 -14
    4 -4 -14
    4 4 -14
    -4 4 14
    -4 4 14
    -3 -4 14
    3 -4 -14
    -3 4 14
    3 4 -14
    -3 4 14
    3 4 -14
    2 -4 -14
    -2 -4 14
    -2 4 14
    2 4 -14
    2 4 -14
    -2 4 14
    1 -4 -14
    -1 -4 14
    1 4 -14
    -1 4 14
    1 4 -14
    0 -4 14
    0 -4 -14
    0 4 -14
    0 4 -14
    0 4 14
    1 -4 14
    -1 -4 -14
    1 4 14
    -1 4 -14
    -2 -4 -14
    2 -4 14
    2 4 14
    -2 4 -14
    3 -4 14
    -3 -4 -14
    3 4 14
    -3 4 -14
    4 -4 14
    -4 -4 -14
    -4 4 -14
    4 4 14
    5 -4 14
    -5 -4 -14
    -5 4 -14
    5 4 14
    6 -4 14
    -6 -4 -14
    6 4 14
    -6 4 -14
    -7 -4 -14
    7 -4 14
    -7 4 -14
    7 4 14
    8 -4 14
    -8 -4 -14
    8 4 14
    -8 4 -14
    -9 -4 -14
    9 -4 14
    9 4 14
    -9 4 -14
    -10 -4 -14
    10 -4 14
    -10 4 -14
    10 4 14
    -11 -4 -14
    11 -4 14
    11 4 14
    -11 4 -14
    -12 -4 -14
    12 -4 14
    12 4 14
    -13 5 14
    -12 -5 14
    -12 5 14
    12 5 -14
    -11 -5 14
    11 5 -14
    -11 5 14
    -10 -5 14
    10 -5 -14
    10 5 -14
    -10 5 14
    -9 -5 14
    9 -5 -14
    -9 5 14
    9 5 -14
    -8 -5 14
    8 -5 -14
    8 5 -14
    -8 5 14
    7 -5 -14
    -7 -5 14
    -7 5 14
    7 5 -14
    6 -5 -14
    -6 -5 14
    -6 5 14
    6 5 -14
    5 -5 -14
    -5 -5 14
    5 5 -14
    -5 5 14
    4 -5 -14
    4 5 -14
    -4 5 14
    -3 -5 14
    3 -5 -14
    3 5 -14
    3 5 -14
    -3 5 14
    -2 -5 14
    2 -5 -14
    2 5 -14
    -2 5 14
    1 -5 -14
    -1 -5 14
    -1 5 14
    1 5 -14
    0 -5 14
    0 -5 -14
    0 5 -14
    0 5 14
    1 -5 14
    -1 -5 -14
    -1 5 -14
    1 5 14
    -2 -5 -14
    2 -5 14
    2 5 14
    -2 5 -14
    3 -5 14
    -3 -5 -14
    -3 5 -14
    3 5 14
    -4 -5 -14
    4 -5 14
    4 5 14
    -4 5 -14
    -5 -5 -14
    5 -5 14
    -5 5 -14
    5 5 14
    6 -5 14
    -6 -5 -14
    -6 5 -14
    6 5 14
    -7 -5 -14
    7 -5 14
    -7 5 -14
    7 5 14
    8 -5 14
    -8 -5 -14
    8 5 14
    -8 5 -14
    -9 -5 -14
    9 -5 14
    -9 5 -14
    9 5 14
    -10 -5 -14
    10 -5 14
    -10 5 -14
    10 5 14
    -11 -5 -14
    11 -5 14
    11 5 14
    -12 6 14
    -11 6 14
    11 6 -14
    10 6 -14
    -9 -6 14
    9 6 -14
    8 -6 -14
    -8 -6 14
    8 6 -14
    -7 -6 14
    7 -6 -14
    7 6 -14
    -6 -6 14
    6 -6 -14
    6 6 -14
    5 -6 -14
    -5 -6 14
    5 6 -14
    -5 6 14
    4 -6 -14
    -4 6 14
    3 -6 -14
    -3 -6 14
    -3 6 14
    3 6 -14
    2 -6 -14
    -2 -6 14
    2 6 -14
    -2 6 14
    -1 -6 14
    1 -6 -14
    1 6 -14
    -1 6 14
    0 -6 -14
    0 -6 14
    0 6 -14
    0 6 14
    1 -6 14
    -1 -6 -14
    -1 6 -14
    1 6 14
    2 -6 14
    -2 -6 -14
    2 6 14
    -2 6 -14
    3 -6 14
    -3 -6 -14
    3 6 14
    -3 6 -14
    4 -6 14
    -4 -6 -14
    4 6 14
    -4 6 -14
    -5 -6 -14
    5 -6 14
    5 6 14
    -5 6 -14
    -6 -6 -14
    6 -6 14
    -6 6 -14
    6 6 14
    7 -6 14
    -7 -6 -14
    -7 6 -14
    7 6 14
    8 -6 14
    -8 -6 -14
    8 6 14
    -8 6 -14
    -9 -6 -14
    9 -6 14
    9 6 14
    -9 6 -14
    8 7 -14
    -6 -7 14
    5 -7 -14
    -5 -7 14
    -5 7 14
    4 -7 -14
    -4 7 14
    3 -7 -14
    3 7 -14
    -3 7 14
    2 -7 -14
    -2 -7 14
    -2 7 14
    2 7 -14
    1 -7 -14
    -1 -7 14
    -1 7 14
    1 7 -14
    0 -7 14
    0 -7 -14
    0 7 -14
    0 7 14
    -1 -7 -14
    1 -7 14
    1 7 14
    -1 7 -14
    2 -7 14
    -2 -7 -14
    -2 7 -14
    2 7 14
    -3 -7 -14
    3 -7 14
    -3 7 -14
    3 7 14
    -4 -7 -14
    4 -7 14
    -4 7 -14
    4 7 14
    -5 -7 -14
    5 -7 14
    -5 7 -14
    5 7 14
    -6 -7 -14
    6 -7 14
    -6 7 -14
    6 7 14
    7 -7 14
    -7 -7 -14
    -7 7 -14
    7 7 14
    -5 8 14
    -4 8 14
    3 -8 -14
    -3 8 14
    -2 -8 14
    2 -8 -14
    -2 8 14
    -1 -8 14
    1 -8 -14
    1 8 -14
    -1 8 14
    0 -8 14
    0 -8 -14
    0 8 -14
    0 8 14
    -1 -8 -14
    1 -8 14
    -1 8 -14
    1 8 14
    -2 -8 -14
    2 -8 14
    -2 8 -14
    2 8 14
    3 -8 14
    -3 -8 -14
    3 8 14
    -3 8 -14
    4 -8 14
    -4 -8 -14
    -4 8 -14
    -5 8 -14
    14 0 -15
    -14 0 15
    13 0 -15
    -13 0 15
    12 0 -15
    -12 0 15
    11 0 -15
    -11 0 15
    -10 0 15
    10 0 -15
    -9 0 15
    9 0 -15
    -8 0 15
    8 0 -15
    -7 0 15
    7 0 -15
    -6 0 15
    6 0 -15
    5 0 -15
    -5 0 15
    -4 0 15
    4 0 -15
    -4 0 15
    -3 0 15
    3 0 -15
    -3 0 15
    -2 0 15
    2 0 -15
    -2 0 15
    1 0 -15
    -1 0 15
    0 0 15
    0 0 -15
    0 0 -15
    1 0 15
    -1 0 -15
    -1 0 -15
    -2 0 -15
    2 0 15
    -2 0 -15
    -3 0 -15
    3 0 15
    -3 0 -15
    4 0 15
    -4 0 -15
    -4 0 -15
    -5 0 -15
    5 0 15
    -5 0 -15
    -6 0 -15
    6 0 15
    -6 0 -15
    -7 0 -15
    7 0 15
    -7 0 -15
    8 0 15
    -8 0 -15
    -8 0 -15
    -9 0 -15
    9 0 15
    -10 0 -15
    10 0 15
    11 0 15
    -11 0 -15
    12 0 15
    13 0 15
    14 -1 -15
    -14 -1 15
    -14 1 15
    14 1 -15
    13 -1 -15
    -13 -1 15
    -13 1 15
    13 1 -15
    -12 -1 15
    12 -1 -15
    12 1 -15
    -12 1 15
    -11 -1 15
    11 -1 -15
    11 1 -15
    -11 1 15
    10 -1 -15
    -10 -1 15
    10 1 -15
    -10 1 15
    9 -1 -15
    -9 -1 15
    9 1 -15
    -9 1 15
    8 -1 -15
    -8 -1 15
    -8 1 15
    8 1 -15
    7 -1 -15
    -7 -1 15
    7 1 -15
    -7 1 15
    -6 -1 15
    6 -1 -15
    6 1 -15
    -6 1 15
    5 -1 -15
    -5 -1 15
    -5 1 15
    5 1 -15
    -4 -1 15
    -4 -1 15
    4 -1 -15
    4 1 -15
    -4 1 15
    -4 1 15
    -3 -1 15
    -3 -1 15
    3 -1 -15
    -3 1 15
    3 1 -15
    -3 1 15
    -2 -1 15
    2 -1 -15
    2 1 -15
    -2 1 15
    -2 1 15
    -1 -1 15
    1 -1 -15
    -1 1 15
    -1 1 15
    1 1 -15
    1 1 -15
    0 -1 15
    0 -1 -15
    0 1 15
    0 1 -15
    0 1 15
    0 1 -15
    1 -1 15
    -1 -1 -15
    -1 -1 -15
    -1 1 -15
    1 1 15
    -1 1 -15
    -2 -1 -15
    -2 -1 -15
    2 -1 15
    -2 1 -15
    -2 1 -15
    2 1 15
    -3 -1 -15
    -3 -1 -15
    3 -1 15
    3 1 15
    -3 1 -15
    -3 1 -15
    4 -1 15
    -4 -1 -15
    -4 -1 -15
    -4 1 -15
    -4 1 -15
    4 1 15
    -5 -1 -15
    5 -1 15
    -5 -1 -15
    -5 1 -15
    -5 1 -15
    5 1 15
    6 -1 15
    -6 -1 -15
    -6 -1 -15
    -6 1 -15
    6 1 15
    -6 1 -15
    -7 -1 -15
    -7 -1 -15
    7 -1 15
    -7 1 -15
    7 1 15
    -8 -1 -15
    -8 -1 -15
    8 -1 15
    -8 1 -15
    8 1 15
    -9 -1 -15
    9 -1 15
    9 1 15
    -9 1 -15
    -10 -1 -15
    10 -1 15
    10 1 15
    -10 1 -15
    11 -1 15
    -11 1 -15
    11 1 15
    12 -1 15
    -12 1 -15
    12 1 15
    13 -1 15
    13 1 15
    -13 1 -15
    14 -2 -15
    -14 -2 15
    -14 2 15
    -13 -2 15
    13 -2 -15
    13 2 -15
    -13 2 15
    12 -2 -15
    -12 -2 15
    -12 2 15
    12 2 -15
    11 -2 -15
    -11 -2 15
    -11 2 15
    11 2 -15
    10 -2 -15
    -10 -2 15
    -10 2 15
    10 2 -15
    -9 -2 15
    9 -2 -15
    -9 2 15
    9 2 -15
    -8 -2 15
    8 -2 -15
    -8 2 15
    8 2 -15
    7 -2 -15
    -7 -2 15
    7 2 -15
    -7 2 15
    -6 -2 15
    6 -2 -15
    6 2 -15
    -6 2 15
    -5 -2 15
    5 -2 -15
    5 2 -15
    -5 2 15
    4 -2 -15
    -4 -2 15
    -4 2 15
    4 2 -15
    -4 2 15
    -3 -2 15
    3 -2 -15
    -3 -2 15
    -3 2 15
    3 2 -15
    -3 2 15
    -2 -2 15
    2 -2 -15
    -2 2 15
    2 2 -15
    -2 2 15
    2 2 -15
    -1 -2 15
    1 -2 -15
    -1 2 15
    1 2 -15
    -1 2 15
    1 2 -15
    0 -2 -15
    0 -2 15
    0 2 15
    0 2 15
    0 2 -15
    0 2 -15
    1 -2 15
    -1 -2 -15
    1 2 15
    -1 2 -15
    1 2 15
    -1 2 -15
    2 -2 15
    -2 2 -15
    -2 2 -15
    2 2 15
    -3 -2 -15
    -3 -2 -15
    3 -2 15
    -3 2 -15
    -3 2 -15
    3 2 15
    4 -2 15
    -4 -2 -15
    -4 -2 -15
    -4 2 -15
    4 2 15
    -4 2 -15
    5 -2 15
    -5 -2 -15
    -5 -2 -15
    5 2 15
    -5 2 -15
    -6 -2 -15
    6 -2 15
    6 2 15
    -6 2 -15
    -7 -2 -15
    7 -2 15
    -7 2 -15
    7 2 15
    -8 -2 -15
    8 -2 15
    -8 2 -15
    8 2 15
    -9 -2 -15
    9 -2 15
    9 2 15
    -9 2 -15
    10 -2 15
    -10 -2 -15
    -10 2 -15
    10 2 15
    -11 -2 -15
    11 -2 15
    11 2 15
    -11 2 -15
    12 -2 15
    -12 2 -15
    12 2 15
    14 -3 -15
    13 -3 -15
    -13 -3 15
    -13 3 15
    13 3 -15
    -12 -3 15
    12 -3 -15
    12 3 -15
    -12 3 15
    -11 -3 15
    11 -3 -15
    -11 3 15
    11 3 -15
    10 -3 -15
    -10 -3 15
    -10 3 15
    10 3 -15
    9 -3 -15
    -9 -3 15
    9 3 -15
    -9 3 15
    8 -3 -15
    -8 -3 15
    8 3 -15
    -8 3 15
    -7 -3 15
    7 -3 -15
    7 3 -15
    -7 3 15
    -6 -3 15
    6 -3 -15
    6 3 -15
    -6 3 15
    -5 -3 15
    5 -3 -15
    -5 3 15
    5 3 -15
    -4 -3 15
    4 -3 -15
    -4 3 15
    -4 3 15
    4 3 -15
    -3 -3 15
    3 -3 -15
    -3 3 15
    3 3 -15
    3 3 -15
    -3 3 15
    -2 -3 15
    2 -3 -15
    2 3 -15
    -2 3 15
    -2 3 15
    2 3 -15
    -1 -3 15
    1 -3 -15
    -1 3 15
    -1 3 15
    1 3 -15
    1 3 -15
    0 -3 15
    0 -3 -15
    0 3 15
    0 3 15
    0 3 -15
    0 3 -15
    1 -3 15
    -1 -3 -15
    1 3 15
    -1 3 -15
    -1 3 -15
    1 3 15
    -2 -3 -15
    2 -3 15
    2 3 15
    -2 3 -15
    3 -3 15
    -3 -3 -15
    3 3 15
    -3 3 -15
    4 -3 15
    -4 -3 -15
    -4 3 -15
    4 3 15
    5 -3 15
    -5 -3 -15
    5 3 15
    -5 3 -15
    6 -3 15
    -6 -3 -15
    6 3 15
    -6 3 -15
    7 -3 15
    -7 -3 -15
    -7 3 -15
    7 3 15
    8 -3 15
    -8 -3 -15
    -8 3 -15
    8 3 15
    9 -3 15
    -9 -3 -15
    -9 3 -15
    9 3 15
    10 -3 15
    -10 -3 -15
    -10 3 -15
    10 3 15
    11 -3 15
    -11 -3 -15
    -11 3 -15
    11 3 15
    -12 -3 -15
    12 -3 15
    12 3 15
    -13 -4 15
    12 -4 -15
    -12 -4 15
    12 4 -15
    -12 4 15
    11 -4 -15
    -11 -4 15
    -11 4 15
    11 4 -15
    10 -4 -15
    -10 -4 15
    10 4 -15
    -10 4 15
    9 -4 -15
    -9 -4 15
    -9 4 15
    9 4 -15
    8 -4 -15
    -8 -4 15
    -8 4 15
    8 4 -15
    -7 -4 15
    7 -4 -15
    7 4 -15
    -7 4 15
    6 -4 -15
    -6 -4 15
    -6 4 15
    6 4 -15
    5 -4 -15
    -5 -4 15
    5 4 -15
    -5 4 15
    -4 -4 15
    4 -4 -15
    -4 4 15
    4 4 -15
    -4 4 15
    -3 -4 15
    3 -4 -15
    3 4 -15
    -3 4 15
    -3 4 15
    2 -4 -15
    -2 -4 15
    -2 4 15
    2 4 -15
    2 4 -15
    1 -4 -15
    -1 -4 15
    1 4 -15
    -1 4 15
    1 4 -15
    0 -4 -15
    0 -4 15
    0 4 15
    0 4 -15
    1 -4 15
    -1 -4 -15
    1 4 15
    -1 4 -15
    -2 -4 -15
    2 -4 15
    -2 4 -15
    2 4 15
    3 -4 15
    -3 -4 -15
    3 4 15
    -3 4 -15
    4 -4 15
    -4 -4 -15
    -4 4 -15
    4 4 15
    -5 -4 -15
    5 -4 15
    5 4 15
    -5 4 -15
    -6 -4 -15
    6 -4 15
    -6 4 -15
    6 4 15
    7 -4 15
    -7 -4 -15
    7 4 15
    -7 4 -15
    8 -4 15
    -8 -4 -15
    8 4 15
    -8 4 -15
    -9 -4 -15
    9 -4 15
    9 4 15
    -9 4 -15
    10 -4 15
    -10 -4 -15
    -10 4 -15
    10 4 15
    -11 -4 -15
    11 -4 15
    11 4 15
    -12 -5 15
    -12 5 15
    -11 -5 15
    -11 5 15
    11 5 -15
    10 -5 -15
    -10 -5 15
    10 5 -15
    -10 5 15
    9 -5 -15
    -9 -5 15
    9 5 -15
    -9 5 15
    -8 -5 15
    8 -5 -15
    8 5 -15
    -8 5 15
    -7 -5 15
    7 -5 -15
    -7 5 15
    7 5 -15
    -6 -5 15
    6 -5 -15
    6 5 -15
    5 -5 -15
    -5 -5 15
    5 5 -15
    -5 5 15
    -4 -5 15
    4 -5 -15
    4 5 -15
    -4 5 15
    3 -5 -15
    -3 -5 15
    -3 5 15
    3 5 -15
    3 5 -15
    2 -5 -15
    -2 -5 15
    -2 5 15
    2 5 -15
    1 -5 -15
    -1 -5 15
    -1 5 15
    1 5 -15
    0 -5 15
    0 -5 -15
    0 5 15
    0 5 -15
    -1 -5 -15
    1 -5 15
    1 5 15
    -1 5 -15
    -2 -5 -15
    2 -5 15
    -2 5 -15
    2 5 15
    3 -5 15
    -3 -5 -15
    -3 5 -15
    3 5 15
    -4 -5 -15
    4 -5 15
    -4 5 -15
    4 5 15
    -5 -5 -15
    5 -5 15
    -5 5 -15
    5 5 15
    6 -5 15
    -6 -5 -15
    6 5 15
    -6 5 -15
    7 -5 15
    -7 -5 -15
    7 5 15
    -7 5 -15
    -8 -5 -15
    8 -5 15
    -8 5 -15
    8 5 15
    -9 -5 -15
    9 -5 15
    -9 5 -15
    9 5 15
    10 5 15
    10 6 -15
    -9 -6 15
    9 6 -15
    8 -6 -15
    -8 -6 15
    8 6 -15
    7 -6 -15
    -7 -6 15
    7 6 -15
    6 -6 -15
    -6 -6 15
    6 6 -15
    -5 -6 15
    5 -6 -15
    -5 6 15
    -4 -6 15
    4 -6 -15
    -4 6 15
    3 -6 -15
    -3 6 15
    3 6 -15
    2 -6 -15
    -2 -6 15
    2 6 -15
    -2 6 15
    -1 -6 15
    1 -6 -15
    1 6 -15
    -1 6 15
    0 -6 15
    0 -6 -15
    0 6 -15
    0 6 15
    -1 -6 -15
    1 -6 15
    -1 6 -15
    1 6 15
    2 -6 15
    -2 -6 -15
    2 6 15
    -2 6 -15
    -3 -6 -15
    3 -6 15
    -3 6 -15
    3 6 15
    4 -6 15
    -4 -6 -15
    4 6 15
    -4 6 -15
    -5 -6 -15
    5 -6 15
    5 6 15
    -5 6 -15
    6 -6 15
    -6 -6 -15
    6 6 15
    -6 6 -15
    -7 -6 -15
    7 -6 15
    7 6 15
    -7 6 -15
    8 -6 15
    8 6 15
    9 7 -15
    6 -7 -15
    -6 -7 15
    -5 -7 15
    5 -7 -15
    -4 -7 15
    4 -7 -15
    -4 7 15
    3 -7 -15
    -3 7 15
    3 7 -15
    -2 -7 15
    2 -7 -15
    -2 7 15
    2 7 -15
    -1 -7 15
    1 -7 -15
    -1 7 15
    1 7 -15
    0 -7 15
    0 -7 -15
    0 7 15
    0 7 -15
    -1 -7 -15
    1 -7 15
    1 7 15
    -1 7 -15
    -2 -7 -15
    2 -7 15
    -2 7 -15
    2 7 15
    -3 -7 -15
    3 -7 15
    3 7 15
    -3 7 -15
    4 -7 15
    -4 -7 -15
    -4 7 -15
    4 7 15
    5 -7 15
    -5 -7 -15
    -5 7 -15
    5 7 15
    -4 8 15
    3 -8 -15
    -3 8 15
    2 -8 -15
    -2 8 15
    -1 -8 15
    1 -8 -15
    1 8 -15
    -1 8 15
    0 -8 15
    0 -8 -15
    0 8 -15
    0 8 15
    -1 -8 -15
    1 -8 15
    -1 8 -15
    -2 8 -15
    -13 0 16
    13 0 -16
    12 0 -16
    -12 0 16
    11 0 -16
    -11 0 16
    10 0 -16
    -10 0 16
    9 0 -16
    -9 0 16
    8 0 -16
    -8 0 16
    -7 0 16
    7 0 -16
    -6 0 16
    6 0 -16
    -5 0 16
    5 0 -16
    -4 0 16
    4 0 -16
    -3 0 16
    -3 0 16
    3 0 -16
    2 0 -16
    -2 0 16
    -2 0 16
    -1 0 16
    -1 0 16
    1 0 -16
    0 0 16
    0 0 -16
    0 0 -16
    -1 0 -16
    -1 0 -16
    1 0 16
    -2 0 -16
    -2 0 -16
    2 0 16
    3 0 16
    -3 0 -16
    -3 0 -16
    -4 0 -16
    4 0 16
    -4 0 -16
    -5 0 -16
    5 0 16
    -5 0 -16
    -6 0 -16
    -6 0 -16
    6 0 16
    -7 0 -16
    -7 0 -16
    7 0 16
    -8 0 -16
    8 0 16
    9 0 16
    -9 0 -16
    10 0 16
    -10 0 -16
    11 0 16
    13 -1 -16
    -13 -1 16
    13 1 -16
    -13 1 16
    12 -1 -16
    -12 -1 16
    -12 1 16
    12 1 -16
    -11 -1 16
    11 -1 -16
    -11 1 16
    11 1 -16
    -10 -1 16
    10 -1 -16
    -10 1 16
    10 1 -16
    -9 -1 16
    9 1 -16
    -9 1 16
    8 -1 -16
    -8 -1 16
    -8 1 16
    8 1 -16
    -7 -1 16
    7 -1 -16
    7 1 -16
    -7 1 16
    6 -1 -16
    -6 -1 16
    -6 1 16
    6 1 -16
    5 -1 -16
    -5 -1 16
    -5 1 16
    5 1 -16
    -4 -1 16
    4 -1 -16
    4 1 -16
    -4 1 16
    -3 -1 16
    3 -1 -16
    -3 -1 16
    -3 1 16
    -3 1 16
    3 1 -16
    -2 -1 16
    -2 -1 16
    2 -1 -16
    -2 1 16
    -2 1 16
    2 1 -16
    -1 -1 16
    1 -1 -16
    -1 1 16
    1 1 -16
    -1 1 16
    1 1 -16
    0 -1 16
    0 -1 -16
    0 1 -16
    0 1 16
    0 1 16
    0 1 -16
    -1 -1 -16
    -1 -1 -16
    1 -1 16
    -1 1 -16
    1 1 16
    -1 1 -16
    -2 -1 -16
    2 -1 16
    -2 -1 -16
    2 1 16
    -2 1 -16
    -2 1 -16
    3 -1 16
    -3 -1 -16
    -3 -1 -16
    3 1 16
    -3 1 -16
    -3 1 -16
    -4 -1 -16
    4 -1 16
    -4 -1 -16
    4 1 16
    -4 1 -16
    -4 1 -16
    5 -1 16
    -5 -1 -16
    -5 -1 -16
    -5 1 -16
    -5 1 -16
    5 1 16
    -6 -1 -16
    6 -1 16
    -6 -1 -16
    6 1 16
    -6 1 -16
    -7 -1 -16
    7 -1 16
    -7 -1 -16
    7 1 16
    -7 1 -16
    8 -1 16
    -8 -1 -16
    -8 1 -16
    8 1 16
    9 -1 16
    -9 -1 -16
    -9 1 -16
    9 1 16
    10 -1 16
    -10 1 -16
    10 1 16
    11 -1 16
    11 1 16
    -11 1 -16
    -12 1 -16
    -13 -2 16
    13 -2 -16
    -13 2 16
    -12 -2 16
    12 -2 -16
    12 2 -16
    -12 2 16
    11 -2 -16
    -11 -2 16
    -11 2 16
    11 2 -16
    -10 -2 16
    10 -2 -16
    10 2 -16
    -10 2 16
    9 -2 -16
    -9 -2 16
    -9 2 16
    9 2 -16
    8 -2 -16
    -8 -2 16
    8 2 -16
    -8 2 16
    -7 -2 16
    7 -2 -16
    7 2 -16
    -7 2 16
    -6 -2 16
    6 -2 -16
    6 2 -16
    -6 2 16
    -5 -2 16
    5 -2 -16
    5 2 -16
    -5 2 16
    4 -2 -16
    -4 -2 16
    -4 2 16
    4 2 -16
    -4 2 16
    -3 -2 16
    3 -2 -16
    -3 -2 16
    3 2 -16
    -3 2 16
    -3 2 16
    -2 -2 16
    2 -2 -16
    -2 2 16
    2 2 -16
    2 2 -16
    -2 2 16
    -1 -2 16
    1 -2 -16
    -1 2 16
    1 2 -16
    1 2 -16
    -1 2 16
    0 -2 16
    0 -2 -16
    0 2 16
    0 2 16
    0 2 -16
    0 2 -16
    -1 -2 -16
    1 -2 16
    -1 2 -16
    -1 2 -16
    1 2 16
    1 2 16
    -2 -2 -16
    2 -2 16
    -2 2 -16
    2 2 16
    2 2 16
    -2 2 -16
    3 -2 16
    -3 -2 -16
    -3 -2 -16
    -3 2 -16
    -3 2 -16
    3 2 16
    4 -2 16
    -4 -2 -16
    -4 -2 -16
    4 2 16
    -4 2 -16
    5 -2 16
    -5 -2 -16
    -5 2 -16
    5 2 16
    6 -2 16
    -6 -2 -16
    6 2 16
    -6 2 -16
    7 -2 16
    -7 -2 -16
    -7 2 -16
    7 2 16
    8 -2 16
    -8 -2 -16
    8 2 16
    -8 2 -16
    -9 -2 -16
    9 -2 16
    9 2 16
    -9 2 -16
    10 -2 16
    -10 -2 -16
    -10 2 -16
    10 2 16
    -11 -2 -16
    11 -2 16
    -11 2 -16
    11 2 16
    13 -3 -16
    12 -3 -16
    -12 -3 16
    -12 3 16
    12 3 -16
    -11 -3 16
    11 -3 -16
    -11 3 16
    11 3 -16
    -10 -3 16
    10 -3 -16
    10 3 -16
    -10 3 16
    -9 -3 16
    9 -3 -16
    9 3 -16
    -9 3 16
    -8 -3 16
    8 -3 -16
    -8 3 16
    8 3 -16
    -7 -3 16
    7 -3 -16
    7 3 -16
    -7 3 16
    6 -3 -16
    -6 -3 16
    6 3 -16
    -6 3 16
    -5 -3 16
    5 -3 -16
    5 3 -16
    -5 3 16
    -4 -3 16
    4 -3 -16
    -4 3 16
    4 3 -16
    -4 3 16
    -3 -3 16
    3 -3 -16
    -3 3 16
    3 3 -16
    -3 3 16
    2 -3 -16
    -2 -3 16
    2 3 -16
    2 3 -16
    -2 3 16
    -2 3 16
    1 -3 -16
    -1 -3 16
    1 3 -16
    1 3 -16
    -1 3 16
    -1 3 16
    0 -3 16
    0 -3 -16
    0 3 -16
    0 3 -16
    0 3 16
    0 3 16
    1 -3 16
    -1 -3 -16
    -1 3 -16
    1 3 16
    -1 3 -16
    2 -3 16
    -2 -3 -16
    -2 3 -16
    2 3 16
    3 -3 16
    -3 -3 -16
    3 3 16
    -3 3 -16
    4 -3 16
    -4 -3 -16
    4 3 16
    -4 3 -16
    -5 -3 -16
    5 -3 16
    -5 3 -16
    5 3 16
    -6 -3 -16
    6 -3 16
    6 3 16
    -6 3 -16
    7 -3 16
    -7 -3 -16
    7 3 16
    -7 3 -16
    8 -3 16
    -8 -3 -16
    8 3 16
    -8 3 -16
    9 -3 16
    -9 -3 -16
    9 3 16
    -9 3 -16
    -10 -3 -16
    10 -3 16
    -10 3 -16
    10 3 16
    -11 -3 -16
    12 -4 -16
    -12 -4 16
    11 -4 -16
    -11 -4 16
    -11 4 16
    11 4 -16
    10 -4 -16
    -10 -4 16
    10 4 -16
    -10 4 16
    9 -4 -16
    -9 -4 16
    -9 4 16
    9 4 -16
    8 -4 -16
    -8 -4 16
    -8 4 16
    8 4 -16
    -7 -4 16
    7 -4 -16
    -7 4 16
    7 4 -16
    6 -4 -16
    -6 -4 16
    6 4 -16
    -6 4 16
    5 -4 -16
    -5 -4 16
    5 4 -16
    -5 4 16
    4 -4 -16
    -4 -4 16
    -4 4 16
    -4 4 16
    3 -4 -16
    -3 4 16
    3 4 -16
    3 4 -16
    2 -4 -16
    -2 -4 16
    -2 4 16
    2 4 -16
    2 4 -16
    1 -4 -16
    -1 -4 16
    -1 4 16
    1 4 -16
    1 4 -16
    0 -4 16
    0 4 -16
    0 4 16
    1 -4 16
    -1 -4 -16
    1 4 16
    -1 4 -16
    -2 -4 -16
    2 -4 16
    2 4 16
    -2 4 -16
    -3 -4 -16
    3 -4 16
    -3 4 -16
    3 4 16
    -4 -4 -16
    4 -4 16
    4 4 16
    -4 4 -16
    -5 -4 -16
    5 -4 16
    -5 4 -16
    5 4 16
    -6 -4 -16
    6 -4 16
    6 4 16
    -6 4 -16
    -7 -4 -16
    7 -4 16
    -7 4 -16
    7 4 16
    8 -4 16
    -8 -4 -16
    -8 4 -16
    8 4 16
    -9 -4 -16
    9 -4 16
    -9 4 -16
    9 4 16
    -10 -4 -16
    -11 -5 16
    -11 5 16
    10 -5 -16
    -10 -5 16
    10 5 -16
    -10 5 16
    -9 -5 16
    9 -5 -16
    -9 5 16
    9 5 -16
    -8 -5 16
    8 -5 -16
    -8 5 16
    8 5 -16
    7 -5 -16
    -7 -5 16
    7 5 -16
    6 -5 -16
    -6 -5 16
    6 5 -16
    -5 -5 16
    5 -5 -16
    5 5 -16
    -4 -5 16
    4 -5 -16
    -4 5 16
    4 5 -16
    3 -5 -16
    3 5 -16
    -3 5 16
    2 -5 -16
    -2 -5 16
    2 5 -16
    -2 5 16
    -1 -5 16
    1 -5 -16
    -1 5 16
    1 5 -16
    0 -5 -16
    0 -5 16
    0 5 16
    0 5 -16
    -1 -5 -16
    1 -5 16
    1 5 16
    -1 5 -16
    2 -5 16
    -2 -5 -16
    -2 5 -16
    2 5 16
    -3 -5 -16
    3 -5 16
    -3 5 -16
    3 5 16
    -4 -5 -16
    4 -5 16
    -4 5 -16
    4 5 16
    -5 -5 -16
    5 -5 16
    5 5 16
    -5 5 -16
    -6 -5 -16
    6 -5 16
    -6 5 -16
    6 5 16
    -7 -5 -16
    7 -5 16
    -7 5 -16
    7 5 16
    8 -5 16
    -8 -5 -16
    -8 5 -16
    8 5 16
    -9 -6 16
    9 6 -16
    8 -6 -16
    -8 -6 16
    8 6 -16
    -7 -6 16
    7 -6 -16
    7 6 -16
    -6 -6 16
    6 -6 -16
    -5 -6 16
    5 -6 -16
    4 -6 -16
    -4 -6 16
    -4 6 16
    3 -6 -16
    -3 6 16
    3 6 -16
    -2 -6 16
    2 -6 -16
    -2 6 16
    2 6 -16
    -1 -6 16
    1 -6 -16
    1 6 -16
    -1 6 16
    0 -6 16
    0 -6 -16
    0 6 -16
    0 6 16
    -1 -6 -16
    1 -6 16
    -1 6 -16
    1 6 16
    2 -6 16
    -2 -6 -16
    -2 6 -16
    2 6 16
    3 -6 16
    -3 -6 -16
    -3 6 -16
    3 6 16
    4 -6 16
    -4 -6 -16
    -4 6 -16
    4 6 16
    -5 -6 -16
    5 -6 16
    -5 6 -16
    5 6 16
    -6 -6 -16
    6 -6 16
    -6 6 -16
    6 6 16
    6 -7 -16
    -6 -7 16
    -5 -7 16
    5 -7 -16
    4 -7 -16
    -4 -7 16
    -4 7 16
    3 -7 -16
    -3 7 16
    3 7 -16
    2 -7 -16
    -2 7 16
    2 7 -16
    1 -7 -16
    -1 -7 16
    -1 7 16
    1 7 -16
    0 -7 -16
    0 -7 16
    0 7 -16
    0 7 16
    -1 -7 -16
    1 -7 16
    -1 7 -16
    1 7 16
    2 -7 16
    -2 -7 -16
    2 7 16
    -2 7 -16
    3 -7 16
    -3 7 -16
    -1 -8 16
    -12 0 17
    12 0 -17
    -11 0 17
    11 0 -17
    -10 0 17
    10 0 -17
    -9 0 17
    9 0 -17
    -8 0 17
    8 0 -17
    7 0 -17
    -7 0 17
    6 0 -17
    -6 0 17
    5 0 -17
    -5 0 17
    4 0 -17
    -4 0 17
    -3 0 17
    -3 0 17
    3 0 -17
    -2 0 17
    2 0 -17
    -2 0 17
    -1 0 17
    -1 0 17
    1 0 -17
    0 0 17
    0 0 -17
    1 0 17
    -1 0 -17
    -1 0 -17
    -2 0 -17
    2 0 17
    -2 0 -17
    -3 0 -17
    3 0 17
    -3 0 -17
    -4 0 -17
    4 0 17
    -4 0 -17
    -5 0 -17
    5 0 17
    -5 0 -17
    -6 0 -17
    6 0 17
    -6 0 -17
    -7 0 -17
    7 0 17
    -7 0 -17
    8 0 17
    -8 0 -17
    9 0 17
    -9 0 -17
    10 0 17
    12 -1 -17
    -12 -1 17
    -12 1 17
    -11 -1 17
    11 -1 -17
    11 1 -17
    -11 1 17
    10 -1 -17
    -10 -1 17
    10 1 -17
    -10 1 17
    9 -1 -17
    -9 -1 17
    -9 1 17
    9 1 -17
    8 -1 -17
    -8 -1 17
    -8 1 17
    8 1 -17
    7 -1 -17
    -7 -1 17
    7 1 -17
    -7 1 17
    -6 -1 17
    6 -1 -17
    6 1 -17
    -6 1 17
    -5 -1 17
    5 -1 -17
    5 1 -17
    -5 1 17
    4 -1 -17
    -4 -1 17
    4 1 -17
    -4 1 17
    -3 -1 17
    3 -1 -17
    -3 -1 17
    3 1 -17
    -3 1 17
    -3 1 17
    -2 -1 17
    -2 -1 17
    2 -1 -17
    2 1 -17
    -2 1 17
    -2 1 17
    -1 -1 17
    1 -1 -17
    -1 1 17
    -1 1 17
    1 1 -17
    1 1 -17
    0 -1 -17
    0 -1 17
    0 1 -17
    0 1 17
    0 1 -17
    0 1 17
    1 -1 17
    -1 -1 -17
    1 1 17
    -1 1 -17
    1 1 17
    -1 1 -17
    2 -1 17
    -2 -1 -17
    -2 -1 -17
    -2 1 -17
    2 1 17
    -2 1 -17
    -3 -1 -17
    -3 -1 -17
    3 -1 17
    3 1 17
    -3 1 -17
    -3 1 -17
    -4 -1 -17
    4 -1 17
    -4 -1 -17
    4 1 17
    -4 1 -17
    -4 1 -17
    5 -1 17
    -5 -1 -17
    -5 -1 -17
    -5 1 -17
    -5 1 -17
    5 1 17
    -6 -1 -17
    6 -1 17
    -6 -1 -17
    6 1 17
    -6 1 -17
    -7 -1 -17
    7 -1 17
    -7 1 -17
    7 1 17
    8 -1 17
    -8 -1 -17
    -8 1 -17
    8 1 17
    9 -1 17
    9 1 17
    -9 1 -17
    10 -1 17
    -10 1 -17
    10 1 17
    -11 1 -17
    12 -2 -17
    -11 -2 17
    11 -2 -17
    11 2 -17
    -11 2 17
    10 -2 -17
    -10 -2 17
    -10 2 17
    10 2 -17
    -9 -2 17
    9 -2 -17
    -9 2 17
    9 2 -17
    8 -2 -17
    -8 -2 17
    -8 2 17
    8 2 -17
    -7 -2 17
    7 -2 -17
    -7 2 17
    7 2 -17
    -6 -2 17
    6 -2 -17
    6 2 -17
    -6 2 17
    -5 -2 17
    5 -2 -17
    -5 2 17
    5 2 -17
    -4 -2 17
    4 -2 -17
    -4 2 17
    4 2 -17
    -3 -2 17
    3 -2 -17
    3 2 -17
    -3 2 17
    -3 2 17
    2 -2 -17
    -2 -2 17
    2 2 -17
    -2 2 17
    -2 2 17
    1 -2 -17
    -1 -2 17
    -1 2 17
    1 2 -17
    -1 2 17
    1 2 -17
    0 -2 -17
    0 -2 17
    0 2 17
    0 2 -17
    0 2 17
    0 2 -17
    -1 -2 -17
    1 -2 17
    -1 2 -17
    1 2 17
    -1 2 -17
    1 2 17
    -2 -2 -17
    2 -2 17
    2 2 17
    -2 2 -17
    2 2 17
    -2 2 -17
    -3 -2 -17
    3 -2 17
    3 2 17
    -3 2 -17
    -4 -2 -17
    4 -2 17
    -4 2 -17
    4 2 17
    5 -2 17
    -5 -2 -17
    -5 2 -17
    5 2 17
    6 -2 17
    -6 -2 -17
    6 2 17
    -6 2 -17
    -7 -2 -17
    7 -2 17
    -7 2 -17
    7 2 17
    8 -2 17
    -8 -2 -17
    8 2 17
    -8 2 -17
    9 -2 17
    -9 -2 -17
    9 2 17
    -9 2 -17
    -10 -2 -17
    10 2 17
    -10 2 -17
    -11 -3 17
    11 -3 -17
    -11 3 17
    -10 -3 17
    10 -3 -17
    -10 3 17
    10 3 -17
    -9 -3 17
    9 -3 -17
    9 3 -17
    -9 3 17
    8 -3 -17
    -8 -3 17
    8 3 -17
    -8 3 17
    7 -3 -17
    -7 -3 17
    7 3 -17
    -7 3 17
    6 -3 -17
    -6 -3 17
    -6 3 17
    6 3 -17
    5 -3 -17
    -5 -3 17
    5 3 -17
    -5 3 17
    4 -3 -17
    -4 -3 17
    4 3 -17
    -4 3 17
    -3 -3 17
    3 -3 -17
    -3 3 17
    -3 3 17
    3 3 -17
    2 -3 -17
    -2 -3 17
    -2 3 17
    -2 3 17
    2 3 -17
    2 3 -17
    -1 -3 17
    1 -3 -17
    1 3 -17
    -1 3 17
    1 3 -17
    -1 3 17
    0 -3 17
    0 -3 -17
    0 3 -17
    0 3 17
    0 3 -17
    -1 -3 -17
    1 -3 17
    -1 3 -17
    1 3 17
    -2 -3 -17
    2 -3 17
    -2 3 -17
    2 3 17
    3 -3 17
    -3 -3 -17
    3 3 17
    -3 3 -17
    4 -3 17
    -4 -3 -17
    4 3 17
    -4 3 -17
    5 -3 17
    -5 -3 -17
    -5 3 -17
    5 3 17
    6 -3 17
    -6 -3 -17
    -6 3 -17
    6 3 17
    -7 -3 -17
    7 -3 17
    7 3 17
    -7 3 -17
    8 -3 17
    -8 -3 -17
    8 3 17
    -8 3 -17
    9 -3 17
    -9 -3 -17
    9 3 17
    -9 3 -17
    -10 -4 17
    10 -4 -17
    -10 4 17
    10 4 -17
    9 -4 -17
    -9 -4 17
    -9 4 17
    9 4 -17
    -8 -4 17
    8 -4 -17
    8 4 -17
    -8 4 17
    -7 -4 17
    7 -4 -17
    -7 4 17
    7 4 -17
    6 -4 -17
    -6 -4 17
    -6 4 17
    6 4 -17
    5 -4 -17
    -5 -4 17
    5 4 -17
    -5 4 17
    4 -4 -17
    -4 -4 17
    4 4 -17
    3 -4 -17
    3 4 -17
    -3 4 17
    2 -4 -17
    -2 -4 17
    2 4 -17
    2 4 -17
    -2 4 17
    1 -4 -17
    -1 -4 17
    -1 4 17
    1 4 -17
    0 -4 17
    0 -4 -17
    0 4 17
    0 4 -17
    1 -4 17
    -1 -4 -17
    1 4 17
    -1 4 -17
    -2 -4 -17
    2 -4 17
    -2 4 -17
    2 4 17
    3 -4 17
    -3 -4 -17
    3 4 17
    -3 4 -17
    -4 -4 -17
    4 -4 17
    4 4 17
    -4 4 -17
    5 -4 17
    -5 -4 -17
    -5 4 -17
    5 4 17
    6 -4 17
    -6 -4 -17
    -6 4 -17
    6 4 17
    7 -4 17
    -7 -4 -17
    -7 4 -17
    7 4 17
    -8 -4 -17
    8 -4 17
    8 4 17
    -10 5 17
    9 -5 -17
    -9 -5 17
    9 5 -17
    -8 -5 17
    8 -5 -17
    8 5 -17
    -7 -5 17
    7 -5 -17
    7 5 -17
    -6 -5 17
    6 -5 -17
    6 5 -17
    -5 -5 17
    5 -5 -17
    5 5 -17
    -4 -5 17
    4 -5 -17
    3 -5 -17
    -3 5 17
    2 -5 -17
    -2 5 17
    2 5 -17
    -1 -5 17
    1 -5 -17
    1 5 -17
    -1 5 17
    0 -5 -17
    0 -5 17
    0 5 17
    0 5 -17
    1 -5 17
    -1 -5 -17
    -1 5 -17
    1 5 17
    2 -5 17
    -2 -5 -17
    -2 5 -17
    2 5 17
    -3 -5 -17
    3 -5 17
    -3 5 -17
    3 5 17
    -4 -5 -17
    4 -5 17
    -4 5 -17
    4 5 17
    5 -5 17
    -5 -5 -17
    -5 5 -17
    5 5 17
    6 -5 17
    -6 -5 -17
    -6 5 -17
    6 5 17
    -7 -6 17
    7 -6 -17
    6 -6 -17
    -6 -6 17
    -5 -6 17
    5 -6 -17
    -4 -6 17
    4 -6 -17
    3 -6 -17
    -3 6 17
    2 -6 -17
    -2 6 17
    2 6 -17
    1 -6 -17
    -1 -6 17
    1 6 -17
    -1 6 17
    0 -6 -17
    0 -6 17
    0 6 17
    0 6 -17
    1 -6 17
    -1 -6 -17
    1 6 17
    -1 6 -17
    -2 -6 -17
    2 -6 17
    -2 6 -17
    2 6 17
    3 -6 17
    -3 -6 -17
    -3 6 -17
    3 6 17
    4 -6 17
    -3 7 17
    -2 7 17
    2 7 -17
    -1 -7 17
    0 -7 17
    -10 0 18
    10 0 -18
    -9 0 18
    9 0 -18
    8 0 -18
    -8 0 18
    -7 0 18
    7 0 -18
    -6 0 18
    6 0 -18
    -5 0 18
    5 0 -18
    -4 0 18
    4 0 -18
    -3 0 18
    3 0 -18
    -2 0 18
    -2 0 18
    2 0 -18
    -1 0 18
    1 0 -18
    -1 0 18
    0 0 -18
    0 0 18
    0 0 18
    -1 0 -18
    -1 0 -18
    1 0 18
    -2 0 -18
    -2 0 -18
    2 0 18
    3 0 18
    -3 0 -18
    -3 0 -18
    -4 0 -18
    -4 0 -18
    4 0 18
    -5 0 -18
    -5 0 -18
    5 0 18
    -6 0 -18
    6 0 18
    -6 0 -18
    -7 0 -18
    7 0 18
    8 0 18
    -8 0 -18
    10 -1 -18
    -10 -1 18
    -10 1 18
    10 1 -18
    9 -1 -18
    -9 -1 18
    9 1 -18
    -9 1 18
    8 -1 -18
    -8 -1 18
    8 1 -18
    -8 1 18
    -7 -1 18
    7 -1 -18
    7 1 -18
    -7 1 18
    6 -1 -18
    -6 -1 18
    -6 1 18
    6 1 -18
    -5 -1 18
    5 -1 -18
    5 1 -18
    -5 1 18
    -4 -1 18
    4 -1 -18
    -4 1 18
    4 1 -18
    -3 -1 18
    3 -1 -18
    3 1 -18
    -3 1 18
    -2 -1 18
    2 -1 -18
    -2 -1 18
    -2 1 18
    -2 1 18
    2 1 -18
    -1 -1 18
    1 -1 -18
    -1 -1 18
    1 1 -18
    -1 1 18
    -1 1 18
    0 -1 18
    0 -1 -18
    0 1 18
    0 1 -18
    0 1 18
    0 1 -18
    1 -1 18
    -1 -1 -18
    -1 1 -18
    1 1 18
    1 1 18
    -1 1 -18
    -2 -1 -18
    2 -1 18
    -2 1 -18
    -2 1 -18
    2 1 18
    -3 -1 -18
    3 -1 18
    -3 -1 -18
    -3 1 -18
    -3 1 -18
    3 1 18
    -4 -1 -18
    -4 -1 -18
    4 -1 18
    -4 1 -18
    -4 1 -18
    4 1 18
    -5 -1 -18
    5 -1 18
    -5 -1 -18
    -5 1 -18
    5 1 18
    -6 -1 -18
    6 -1 18
    6 1 18
    -6 1 -18
    7 -1 18
    -7 -1 -18
    7 1 18
    -7 1 -18
    -8 -1 -18
    8 -1 18
    8 1 18
    -8 1 -18
    -9 1 -18
    -10 -2 18
    10 -2 -18
    -10 2 18
    10 2 -18
    9 -2 -18
    -9 -2 18
    9 2 -18
    -9 2 18
    -8 -2 18
    8 -2 -18
    8 2 -18
    -8 2 18
    -7 -2 18
    7 -2 -18
    7 2 -18
    -7 2 18
    -6 -2 18
    6 -2 -18
    6 2 -18
    -6 2 18
    -5 -2 18
    5 -2 -18
    5 2 -18
    -5 2 18
    -4 -2 18
    4 -2 -18
    -4 2 18
    4 2 -18
    -3 -2 18
    3 -2 -18
    -3 2 18
    -3 2 18
    3 2 -18
    -2 -2 18
    2 -2 -18
    -2 -2 18
    2 2 -18
    -2 2 18
    -2 2 18
    -1 -2 18
    1 -2 -18
    1 2 -18
    -1 2 18
    1 2 -18
    -1 2 18
    0 -2 -18
    0 -2 18
    0 2 18
    0 2 18
    0 2 -18
    0 2 -18
    -1 -2 -18
    1 -2 18
    1 2 18
    1 2 18
    -1 2 -18
    -1 2 -18
    -2 -2 -18
    2 -2 18
    -2 2 -18
    -2 2 -18
    2 2 18
    2 2 18
    -3 -2 -18
    3 -2 18
    3 2 18
    -3 2 -18
    4 -2 18
    -4 -2 -18
    -4 2 -18
    4 2 18
    -5 -2 -18
    5 -2 18
    -5 2 -18
    5 2 18
    6 -2 18
    -6 -2 -18
    6 2 18
    -6 2 -18
    -7 -2 -18
    7 -2 18
    7 2 18
    -7 2 -18
    8 -2 18
    -8 -2 -18
    -8 2 -18
    8 2 18
    -9 -2 -18
    -10 3 18
    -9 -3 18
    9 -3 -18
    -9 3 18
    9 3 -18
    -8 -3 18
    8 -3 -18
    -8 3 18
    8 3 -18
    -7 -3 18
    7 -3 -18
    7 3 -18
    -7 3 18
    -6 -3 18
    6 -3 -18
    -6 3 18
    6 3 -18
    -5 -3 18
    5 -3 -18
    -5 3 18
    5 3 -18
    -4 -3 18
    4 -3 -18
    4 3 -18
    -4 3 18
    3 -3 -18
    -3 -3 18
    -3 3 18
    -3 3 18
    3 3 -18
    -2 -3 18
    2 -3 -18
    2 3 -18
    -2 3 18
    -2 3 18
    -1 -3 18
    1 -3 -18
    -1 3 18
    1 3 -18
    1 3 -18
    0 -3 -18
    0 -3 18
    0 3 -18
    0 3 18
    0 3 -18
    -1 -3 -18
    1 -3 18
    1 3 18
    -1 3 -18
    2 -3 18
    -2 -3 -18
    -2 3 -18
    2 3 18
    3 -3 18
    -3 -3 -18
    -3 3 -18
    3 3 18
    -4 -3 -18
    4 -3 18
    4 3 18
    -4 3 -18
    -5 -3 -18
    5 -3 18
    5 3 18
    -5 3 -18
    -6 -3 -18
    6 -3 18
    6 3 18
    -6 3 -18
    7 -3 18
    -7 -3 -18
    7 3 18
    -7 3 -18
    -8 -3 -18
    -9 4 18
    -8 -4 18
    8 -4 -18
    -8 4 18
    8 4 -18
    -7 -4 18
    7 -4 -18
    7 4 -18
    -7 4 18
    -6 -4 18
    6 -4 -18
    -6 4 18
    6 4 -18
    -5 -4 18
    5 -4 -18
    5 4 -18
    4 -4 -18
    -4 -4 18
    4 4 -18
    3 -4 -18
    -3 -4 18
    -3 4 18
    3 4 -18
    2 -4 -18
    2 4 -18
    -2 4 18
    1 -4 -18
    -1 -4 18
    -1 4 18
    1 4 -18
    0 -4 18
    0 -4 -18
    0 4 18
    0 4 -18
    -1 -4 -18
    1 -4 18
    -1 4 -18
    1 4 18
    -2 -4 -18
    2 -4 18
    -2 4 -18
    2 4 18
    -3 -4 -18
    3 -4 18
    -3 4 -18
    3 4 18
    4 -4 18
    -4 -4 -18
    -4 4 -18
    4 4 18
    5 -4 18
    -5 -4 -18
    -5 4 -18
    5 4 18
    6 -4 18
    -6 -4 -18
    7 5 -18
    -6 -5 18
    6 -5 -18
    6 5 -18
    -5 -5 18
    5 -5 -18
    5 5 -18
    4 -5 -18
    -4 -5 18
    -3 -5 18
    3 -5 -18
    -3 5 18
    2 -5 -18
    -2 5 18
    2 5 -18
    1 -5 -18
    -1 -5 18
    -1 5 18
    1 5 -18
    0 -5 18
    0 -5 -18
    0 5 -18
    0 5 18
    1 -5 18
    -1 -5 -18
    -1 5 -18
    1 5 18
    2 -5 18
    -2 -5 -18
    2 5 18
    -2 5 -18
    -3 -5 -18
    3 -5 18
    -3 5 -18
    3 5 18
    4 -5 18
    -3 6 18
    -2 6 18
    -1 6 18
    0 -6 18
    0 6 18
    1 -6 18
    -9 0 19
    8 0 -19
    -8 0 19
    7 0 -19
    -7 0 19
    6 0 -19
    -6 0 19
    -5 0 19
    5 0 -19
    4 0 -19
    -4 0 19
    3 0 -19
    -3 0 19
    -2 0 19
    -2 0 19
    2 0 -19
    1 0 -19
    -1 0 19
    -1 0 19
    0 0 19
    0 0 -19
    0 0 19
    1 0 19
    -1 0 -19
    -2 0 -19
    -2 0 -19
    2 0 19
    -3 0 -19
    3 0 19
    -3 0 -19
    -4 0 -19
    4 0 19
    -4 0 -19
    5 0 19
    -5 0 -19
    -5 0 -19
    6 0 19
    -6 0 -19
    7 0 19
    -7 0 -19
    -9 1 19
    8 -1 -19
    -8 -1 19
    8 1 -19
    -8 1 19
    7 -1 -19
    -7 -1 19
    -7 1 19
    7 1 -19
    -6 -1 19
    6 -1 -19
    6 1 -19
    -6 1 19
    -5 -1 19
    5 -1 -19
    5 1 -19
    -5 1 19
    -4 -1 19
    4 -1 -19
    4 1 -19
    -4 1 19
    3 -1 -19
    -3 -1 19
    3 1 -19
    -3 1 19
    2 -1 -19
    -2 -1 19
    2 1 -19
    -2 1 19
    -2 1 19
    1 -1 -19
    -1 -1 19
    -1 -1 19
    -1 1 19
    -1 1 19
    1 1 -19
    0 -1 -19
    0 -1 19
    0 1 19
    0 1 -19
    0 1 19
    1 -1 19
    -1 -1 -19
    -1 1 -19
    1 1 19
    1 1 19
    -1 1 -19
    2 -1 19
    -2 -1 -19
    -2 1 -19
    -2 1 -19
    2 1 19
    2 1 19
    -3 -1 -19
    3 -1 19
    -3 -1 -19
    3 1 19
    -3 1 -19
    -3 1 -19
    4 -1 19
    -4 -1 -19
    -4 -1 -19
    4 1 19
    -4 1 -19
    5 -1 19
    -5 -1 -19
    -5 1 -19
    5 1 19
    -6 -1 -19
    6 -1 19
    6 1 19
    -6 1 -19
    -7 -1 -19
    -7 1 -19
    -9 2 19
    -8 -2 19
    8 -2 -19
    8 2 -19
    -8 2 19
    -7 -2 19
    7 -2 -19
    7 2 -19
    -7 2 19
    6 -2 -19
    -6 -2 19
    -6 2 19
    6 2 -19
    5 -2 -19
    -5 -2 19
    5 2 -19
    -5 2 19
    -4 -2 19
    4 -2 -19
    -4 2 19
    4 2 -19
    -3 -2 19
    3 -2 -19
    -3 2 19
    3 2 -19
    -2 -2 19
    2 -2 -19
    -2 2 19
    2 2 -19
    -2 2 19
    1 -2 -19
    -1 -2 19
    -1 2 19
    1 2 -19
    -1 2 19
    0 -2 -19
    0 -2 19
    0 2 -19
    0 2 19
    0 2 -19
    0 2 19
    1 -2 19
    -1 -2 -19
    -1 2 -19
    1 2 19
    1 2 19
    -1 2 -19
    -2 -2 -19
    2 -2 19
    -2 2 -19
    2 2 19
    3 -2 19
    -3 -2 -19
    -3 2 -19
    3 2 19
    4 -2 19
    -4 -2 -19
    4 2 19
    -4 2 -19
    5 -2 19
    -5 -2 -19
    5 2 19
    -5 2 -19
    6 -2 19
    -6 -2 -19
    6 2 19
    -6 2 -19
    -7 -2 -19
    -8 3 19
    -7 -3 19
    7 -3 -19
    7 3 -19
    -7 3 19
    6 -3 -19
    -6 -3 19
    -6 3 19
    6 3 -19
    5 -3 -19
    -5 -3 19
    -5 3 19
    5 3 -19
    -4 -3 19
    4 -3 -19
    4 3 -19
    -4 3 19
    3 -3 -19
    -3 -3 19
    -3 3 19
    3 3 -19
    -2 -3 19
    2 -3 -19
    2 3 -19
    -2 3 19
    -1 -3 19
    1 -3 -19
    1 3 -19
    -1 3 19
    1 3 -19
    0 -3 19
    0 -3 -19
    0 3 -19
    0 3 19
    1 -3 19
    -1 -3 -19
    1 3 19
    -1 3 -19
    2 -3 19
    -2 -3 -19
    -2 3 -19
    2 3 19
    -3 -3 -19
    3 -3 19
    -3 3 -19
    3 3 19
    4 -3 19
    -4 -3 -19
    -4 3 -19
    4 3 19
    -5 -3 -19
    5 -3 19
    -5 3 -19
    5 3 19
    -8 4 19
    -7 4 19
    6 4 -19
    5 -4 -19
    -5 -4 19
    5 4 -19
    -4 -4 19
    4 -4 -19
    4 4 -19
    -3 -4 19
    3 -4 -19
    2 -4 -19
    -2 -4 19
    -2 4 19
    1 -4 -19
    -1 -4 19
    1 4 -19
    -1 4 19
    0 -4 19
    0 -4 -19
    0 4 -19
    0 4 19
    -1 -4 -19
    1 -4 19
    1 4 19
    -1 4 -19
    2 -4 19
    -2 -4 -19
    -2 4 -19
    2 4 19
    3 -4 19
    3 4 19
    -2 5 19
    -1 5 19
    0 -5 19
    0 5 19
    1 -5 19
    2 -5 19
    -7 0 20
    6 0 -20
    -6 0 20
    5 0 -20
    -5 0 20
    -4 0 20
    4 0 -20
    3 0 -20
    -3 0 20
    2 0 -20
    -2 0 20
    1 0 -20
    -1 0 20
    -1 0 20
    0 0 -20
    0 0 20
    0 0 20
    1 0 20
    1 0 20
    -1 0 -20
    2 0 20
    -2 0 -20
    -3 0 -20
    -3 0 -20
    3 0 20
    -4 0 -20
    -4 0 -20
    4 0 20
    -5 0 -20
    -6 0 -20
    -7 1 20
    -6 -1 20
    6 -1 -20
    -6 1 20
    6 1 -20
    -5 -1 20
    5 -1 -20
    5 1 -20
    -5 1 20
    -4 -1 20
    4 -1 -20
    4 1 -20
    -4 1 20
    3 -1 -20
    -3 -1 20
    3 1 -20
    -3 1 20
    -2 -1 20
    2 -1 -20
    -2 1 20
    2 1 -20
    -1 -1 20
    -1 -1 20
    1 -1 -20
    1 1 -20
    -1 1 20
    -1 1 20
    0 -1 -20
    0 -1 20
    0 -1 20
    0 1 20
    0 1 20
    0 1 -20
    1 -1 20
    -1 -1 -20
    1 1 20
    -1 1 -20
    -1 1 -20
    1 1 20
    2 -1 20
    -2 -1 -20
    2 1 20
    -2 1 -20
    -2 1 -20
    2 1 20
    3 -1 20
    -3 -1 -20
    3 1 20
    3 1 20
    -3 1 -20
    -4 -1 -20
    4 -1 20
    4 1 20
    -4 1 -20
    -5 -1 -20
    -5 1 -20
    -6 -1 -20
    -7 2 20
    -6 2 20
    6 2 -20
    5 -2 -20
    -5 -2 20
    -5 2 20
    5 2 -20
    -4 -2 20
    4 -2 -20
    -4 2 20
    4 2 -20
    -3 -2 20
    3 -2 -20
    3 2 -20
    -3 2 20
    2 -2 -20
    -2 -2 20
    -2 2 20
    2 2 -20
    1 -2 -20
    -1 -2 20
    -1 -2 20
    -1 2 20
    1 2 -20
    -1 2 20
    0 -2 20
    0 -2 -20
    0 2 -20
    0 2 20
    0 2 -20
    -1 -2 -20
    1 -2 20
    1 2 20
    -1 2 -20
    -2 -2 -20
    2 -2 20
    -2 2 -20
    2 2 20
    -3 -2 -20
    3 -2 20
    -3 2 -20
    3 2 20
    4 -2 20
    -4 -2 -20
    -6 3 20
    5 3 -20
    -5 3 20
    4 3 -20
    -4 3 20
    -3 -3 20
    3 3 -20
    -2 -3 20
    2 -3 -20
    2 3 -20
    -1 -3 20
    1 -3 -20
    -1 3 20
    0 -3 20
    0 -3 -20
    0 3 -20
    0 3 20
    1 -3 20
    1 3 20
    2 -3 20
    2 3 20
    -1 4 20
    0 -4 20
    0 4 20
    1 -4 20
    -3 0 21
    2 0 -21
    -2 0 21
    -1 0 21
    1 0 -21
    0 0 -21
    0 0 21
    0 0 21
    -1 0 -21
    1 0 21
    1 0 21
    2 0 21
    2 0 21
    -2 0 -21
    -3 0 -21
    -3 1 21
    -2 1 21
    2 1 -21
    -1 -1 21
    -1 1 21
    1 1 -21
    0 -1 21
    0 -1 21
    0 1 21
    0 1 21
    0 1 -21
    1 -1 21
    1 -1 21
    1 1 21
    -1 1 -21
    1 1 21
    2 1 21
    -2 1 -21
    -3 2 21
    -2 2 21
    2 2 -21
    -1 2 21
    1 2 -21
    0 -2 21
    0 2 21
    1 -2 21
_diffrn_reflns_number     23866
_diffrn_reflns_av_R_equivalents     0.0533
_diffrn_reflns_av_unetI/netI     0.0533
_diffrn_reflns_theta_min     2.879
_diffrn_reflns_theta_max     32.985
_diffrn_reflns_theta_full     25.242
_diffrn_measured_fraction_theta_max     0.951
_diffrn_measured_fraction_theta_full     1.000
_diffrn_reflns_limit_h_min     -20
_diffrn_reflns_limit_h_max     19
_diffrn_reflns_limit_k_min     -11
_diffrn_reflns_limit_k_max     11
_diffrn_reflns_limit_l_min     -21
_diffrn_reflns_limit_l_max     21
_refine_special_details     ?
_reflns_number_total     5193
_reflns_number_gt     3166
_reflns_threshold_expression     'I > 2\s(I)'
_refine_ls_structure_factor_coef     Fsqd
_refine_ls_matrix_type     full
_refine_ls_R_factor_all     0.0853
_refine_ls_R_factor_gt     0.0458
_refine_ls_wR_factor_gt     0.1183
_refine_ls_wR_factor_ref     0.1372
_refine_ls_goodness_of_fit_ref     1.059
_refine_ls_restrained_S_all     1.056
_refine_ls_number_reflns     5193
_refine_ls_number_parameters     217
_refine_ls_number_restraints     189
_refine_ls_hydrogen_treatment     constr
_refine_ls_weighting_scheme     calc
_refine_ls_weighting_details
              'w=1/[\s^2^(Fo^2^)+(0.0521P)^2^+1.1524P] where P=(Fo^2^+2Fc^2^)/3'
_atom_sites_solution_hydrogens     geom
_atom_sites_solution_primary     difmap
_atom_sites_solution_secondary     ?
_refine_ls_shift/su_max     0.001
_refine_ls_shift/su_mean     0.000
_refine_diff_density_max     0.887
_refine_diff_density_min     -0.683
_refine_ls_extinction_method     none
_refine_ls_extinction_coef     .
loop_
    _atom_type_symbol
    _atom_type_description
    _atom_type_scat_dispersion_real
    _atom_type_scat_dispersion_imag
    _atom_type_scat_source
    'C' 'C' 0.0033 0.0016
                         'International Tables Vol C Tables 4.2.6.8 and 6.1.1.4'
    'H' 'H' 0.0000 0.0000
                         'International Tables Vol C Tables 4.2.6.8 and 6.1.1.4'
    'N' 'N' 0.0061 0.0033
                         'International Tables Vol C Tables 4.2.6.8 and 6.1.1.4'
    'F' 'F' 0.0171 0.0103
                         'International Tables Vol C Tables 4.2.6.8 and 6.1.1.4'
    'Br' 'Br' -0.2901 2.4595
                         'International Tables Vol C Tables 4.2.6.8 and 6.1.1.4'
_computing_data_collection
;
APEX2 (Bruker, 2017)
;
_computing_cell_refinement
;
SAINT (Bruker 2017)
;
_computing_data_reduction
;
SAINT (Bruker 2017)
;
_computing_structure_solution
;
SHELXS97 (Sheldrick, 2008)
;
_computing_structure_refinement
;
<i>SHELXL2019/2</i> (Sheldrick, 2015)
;
_computing_molecular_graphics
;
<i>Olex2</i> 1.5 (Dolomanov <i>et al.</i>, 2009),
Mercury 2025 v1.0 (Macrae <i>et al.</i>, 2020)
;
_computing_publication_material
;
publCIF (Westrip, 2010)
;
loop_
    _atom_site_type_symbol
    _atom_site_label
    _atom_site_fract_x
    _atom_site_fract_y
    _atom_site_fract_z
    _atom_site_U_iso_or_equiv
    _atom_site_adp_type
    _atom_site_calc_flag
    _atom_site_occupancy
    _atom_site_disorder_assembly
    _atom_site_disorder_group
    Br Br1 -0.04663(2) 0.75027(4) -0.00485(2) 0.03627(10) Uani d 1 . .
    N N1 0.05952(17) 0.5457(3) 0.28171(18) 0.0335(5) Uani d 1 . .
    C C1 -0.08432(19) 0.5863(3) 0.1738(2) 0.0288(5) Uani d 1 . .
    C C2 -0.12674(19) 0.6484(3) 0.08793(19) 0.0293(5) Uani d 1 . .
    C C3 -0.2302(2) 0.6421(4) 0.0656(2) 0.0363(6) Uani d 1 . .
    H H3 -0.257428 0.686307 0.006931 0.044 Uiso calc 1 . .
    C C4 -0.2931(2) 0.5709(4) 0.1295(2) 0.0409(7) Uani d 1 . .
    H H4 -0.363907 0.565656 0.114812 0.049 Uiso calc 1 . .
    C C5 -0.2530(2) 0.5069(4) 0.2152(3) 0.0415(7) Uani d 1 . .
    H H5 -0.296289 0.457257 0.258939 0.050 Uiso calc 1 . .
    C C6 -0.1504(2) 0.5155(3) 0.2369(2) 0.0349(6) Uani d 1 . .
    H H6 -0.123955 0.472455 0.296075 0.042 Uiso calc 1 . .
    C C7 0.02492(19) 0.5917(3) 0.1993(2) 0.0289(5) Uani d 1 . .
    H H7 0.070172 0.629651 0.154103 0.035 Uiso calc 1 . .
    C C8 0.16523(19) 0.5438(3) 0.3021(2) 0.0297(5) Uani d 1 . .
    C C9 0.23302(19) 0.4776(3) 0.2399(2) 0.0288(5) Uani d 1 . .
    H H9 0.209397 0.434980 0.179772 0.035 Uiso calc 1 . .
    C C10 0.33567(19) 0.4746(3) 0.26672(19) 0.0290(5) Uani d 1 . .
    C C11 0.3715(2) 0.5378(3) 0.35389(19) 0.0317(5) Uani d 1 . .
    H H11 0.441795 0.536850 0.371320 0.038 Uiso calc 1 . .
    C C12 0.3035(2) 0.6022(4) 0.41483(19) 0.0346(6) Uani d 1 . .
    C C13 0.2009(2) 0.6037(4) 0.3903(2) 0.0350(6) Uani d 1 . .
    H H13 0.154798 0.645660 0.433828 0.042 Uiso calc 1 . .
    C C14 0.4097(2) 0.4018(4) 0.2017(2) 0.0355(6) Uani d 1 . .
    F F1A 0.4543(5) 0.5294(7) 0.1579(5) 0.0421(12) Uiso d 0.37 A 1
    F F2A 0.3653(4) 0.2903(8) 0.1396(4) 0.0366(12) Uiso d 0.37 A 1
    F F3A 0.4837(4) 0.3151(8) 0.2533(3) 0.0359(11) Uiso d 0.37 A 1
    F F4A 0.4225(4) 0.4969(7) 0.1218(4) 0.0469(12) Uiso d 0.38 A 2
    F F5A 0.3808(4) 0.2437(6) 0.1641(4) 0.0375(11) Uiso d 0.38 A 2
    F F6A 0.5052(4) 0.3815(7) 0.2361(4) 0.0438(12) Uiso d 0.38 A 2
    F F7A 0.3694(5) 0.3701(10) 0.1145(4) 0.0354(14) Uiso d 0.25 A 3
    F F8A 0.4543(7) 0.2606(11) 0.2394(6) 0.049(2) Uiso d 0.25 A 3
    F F9A 0.4841(7) 0.5119(11) 0.1888(7) 0.055(2) Uiso d 0.25 A 3
    C C15 0.3438(3) 0.6664(6) 0.5095(2) 0.0547(9) Uani d 1 . .
    F F4 0.27725(19) 0.7607(3) 0.55397(15) 0.0614(6) Uani d 1 . .
    F F5 0.4281(2) 0.7610(4) 0.50321(19) 0.0861(10) Uani d 1 . .
    F F6 0.3718(2) 0.5370(4) 0.56638(16) 0.0989(10) Uani d 1 . .
loop_
    _atom_site_aniso_label
    _atom_site_aniso_U_11
    _atom_site_aniso_U_22
    _atom_site_aniso_U_33
    _atom_site_aniso_U_12
    _atom_site_aniso_U_13
    _atom_site_aniso_U_23
    Br1 0.03181(15) 0.04145(16) 0.03619(15) 0.00118(12) 0.00736(10) 0.00104(12)
    N1 0.0269(11) 0.0333(12) 0.0412(12) 0.0038(9) 0.0078(9) 0.0063(10)
    C1 0.0238(11) 0.0230(11) 0.0405(14) -0.0009(9) 0.0086(10) -0.0062(10)
    C2 0.0259(12) 0.0251(11) 0.0377(14) 0.0000(9) 0.0088(10) -0.0087(10)
    C3 0.0284(13) 0.0351(13) 0.0452(16) 0.0030(11) 0.0011(11) -0.0102(12)
    C4 0.0215(12) 0.0402(15) 0.062(2) -0.0021(11) 0.0078(12) -0.0148(14)
    C5 0.0310(15) 0.0332(14) 0.063(2) -0.0032(11) 0.0217(14) -0.0041(14)
    C6 0.0315(14) 0.0265(12) 0.0479(16) -0.0001(10) 0.0120(12) -0.0021(11)
    C7 0.0257(11) 0.0238(11) 0.0380(14) -0.0006(9) 0.0086(10) -0.0016(10)
    C8 0.0265(12) 0.0274(12) 0.0357(13) 0.0010(9) 0.0049(10) 0.0085(10)
    C9 0.0253(12) 0.0276(12) 0.0339(13) -0.0014(9) 0.0041(10) 0.0035(10)
    C10 0.0269(12) 0.0269(11) 0.0336(13) -0.0008(9) 0.0042(10) 0.0052(10)
    C11 0.0309(13) 0.0309(13) 0.0329(13) -0.0003(10) -0.0005(10) 0.0104(10)
    C12 0.0421(15) 0.0353(14) 0.0262(12) 0.0044(11) 0.0008(11) 0.0072(10)
    C13 0.0380(15) 0.0351(14) 0.0324(13) 0.0082(11) 0.0074(11) 0.0085(11)
    C14 0.0257(12) 0.0401(15) 0.0406(15) -0.0003(10) 0.0004(11) 0.0021(12)
    C15 0.059(2) 0.072(2) 0.0316(16) 0.0147(19) -0.0048(15) 0.0031(16)
    F4 0.0617(14) 0.0846(17) 0.0374(10) 0.0156(11) -0.0001(9) -0.0144(10)
    F5 0.0564(14) 0.144(3) 0.0563(15) -0.0185(15) -0.0079(11) -0.0325(15)
    F6 0.139(3) 0.119(2) 0.0364(12) 0.058(2) -0.0165(14) 0.0149(13)
_geom_special_details
;
 All esds (except the esd in the dihedral angle between two l.s. planes)
 are estimated using the full covariance matrix.  The cell esds are taken
 into account individually in the estimation of esds in distances, angles
 and torsion angles; correlations between esds in cell parameters are only
 used when they are defined by crystal symmetry.  An approximate (isotropic)
 treatment of cell esds is used for estimating esds involving l.s. planes.
;
loop_
    _geom_bond_atom_site_label_1
    _geom_bond_atom_site_label_2
    _geom_bond_site_symmetry_2
    _geom_bond_distance
    _geom_bond_publ_flag
    Br1 C2 . 1.908(3) ?
    N1 C7 . 1.280(4) ?
    N1 C8 . 1.414(3) ?
    C1 C2 . 1.396(4) ?
    C1 C6 . 1.400(4) ?
    C1 C7 . 1.473(4) ?
    C2 C3 . 1.391(4) ?
    C3 H3 . 0.9500 ?
    C3 C4 . 1.382(4) ?
    C4 H4 . 0.9500 ?
    C4 C5 . 1.388(5) ?
    C5 H5 . 0.9500 ?
    C5 C6 . 1.379(4) ?
    C6 H6 . 0.9500 ?
    C7 H7 . 0.9500 ?
    C8 C9 . 1.392(4) ?
    C8 C13 . 1.390(4) ?
    C9 H9 . 0.9500 ?
    C9 C10 . 1.392(3) ?
    C10 C11 . 1.386(4) ?
    C10 C14 . 1.496(4) ?
    C11 H11 . 0.9500 ?
    C11 C12 . 1.378(4) ?
    C12 C13 . 1.384(4) ?
    C12 C15 . 1.499(4) ?
    C13 H13 . 0.9500 ?
    C14 F1A . 1.323(6) ?
    C14 F2A . 1.342(5) ?
    C14 F3A . 1.364(5) ?
    C14 F4A . 1.369(5) ?
    C14 F5A . 1.377(5) ?
    C14 F6A . 1.338(5) ?
    C14 F7A . 1.339(6) ?
    C14 F8A . 1.336(7) ?
    C14 F9A . 1.323(8) ?
    C15 F4 . 1.331(4) ?
    C15 F5 . 1.343(5) ?
    C15 F6 . 1.324(4) ?
loop_
    _geom_angle_atom_site_label_1
    _geom_angle_atom_site_label_2
    _geom_angle_atom_site_label_3
    _geom_angle_site_symmetry_1
    _geom_angle_site_symmetry_3
    _geom_angle
    _geom_angle_publ_flag
    C7 N1 C8 . . 119.1(2) ?
    C2 C1 C6 . . 117.2(2) ?
    C2 C1 C7 . . 122.9(2) ?
    C6 C1 C7 . . 119.9(3) ?
    C1 C2 Br1 . . 122.07(19) ?
    C3 C2 Br1 . . 116.1(2) ?
    C3 C2 C1 . . 121.8(3) ?
    C2 C3 H3 . . 120.3 ?
    C4 C3 C2 . . 119.4(3) ?
    C4 C3 H3 . . 120.3 ?
    C3 C4 H4 . . 120.0 ?
    C3 C4 C5 . . 120.1(3) ?
    C5 C4 H4 . . 120.0 ?
    C4 C5 H5 . . 120.0 ?
    C6 C5 C4 . . 120.0(3) ?
    C6 C5 H5 . . 120.0 ?
    C1 C6 H6 . . 119.2 ?
    C5 C6 C1 . . 121.6(3) ?
    C5 C6 H6 . . 119.2 ?
    N1 C7 C1 . . 120.7(2) ?
    N1 C7 H7 . . 119.7 ?
    C1 C7 H7 . . 119.7 ?
    C9 C8 N1 . . 123.0(3) ?
    C13 C8 N1 . . 117.4(2) ?
    C13 C8 C9 . . 119.6(2) ?
    C8 C9 H9 . . 120.3 ?
    C10 C9 C8 . . 119.4(3) ?
    C10 C9 H9 . . 120.3 ?
    C9 C10 C14 . . 120.4(2) ?
    C11 C10 C9 . . 121.0(2) ?
    C11 C10 C14 . . 118.6(2) ?
    C10 C11 H11 . . 120.6 ?
    C12 C11 C10 . . 118.9(3) ?
    C12 C11 H11 . . 120.5 ?
    C11 C12 C13 . . 121.1(3) ?
    C11 C12 C15 . . 117.9(3) ?
    C13 C12 C15 . . 121.0(3) ?
    C8 C13 H13 . . 120.0 ?
    C12 C13 C8 . . 120.0(3) ?
    C12 C13 H13 . . 120.0 ?
    F1A C14 C10 . . 109.7(3) ?
    F1A C14 F2A . . 111.2(4) ?
    F1A C14 F3A . . 106.9(4) ?
    F2A C14 C10 . . 111.5(3) ?
    F2A C14 F3A . . 108.1(4) ?
    F3A C14 C10 . . 109.3(3) ?
    F4A C14 C10 . . 115.2(3) ?
    F4A C14 F5A . . 101.6(4) ?
    F5A C14 C10 . . 113.2(3) ?
    F6A C14 C10 . . 117.4(3) ?
    F6A C14 F4A . . 101.7(4) ?
    F6A C14 F5A . . 105.9(4) ?
    F7A C14 C10 . . 113.4(3) ?
    F8A C14 C10 . . 110.5(4) ?
    F8A C14 F7A . . 111.3(5) ?
    F9A C14 C10 . . 111.4(4) ?
    F9A C14 F7A . . 104.5(6) ?
    F9A C14 F8A . . 105.3(6) ?
    F4 C15 C12 . . 113.2(3) ?
    F4 C15 F5 . . 108.2(3) ?
    F5 C15 C12 . . 112.0(3) ?
    F6 C15 C12 . . 111.6(3) ?
    F6 C15 F4 . . 107.1(3) ?
    F6 C15 F5 . . 104.3(3) ?
loop_
    _geom_torsion_atom_site_label_1
    _geom_torsion_atom_site_label_2
    _geom_torsion_atom_site_label_3
    _geom_torsion_atom_site_label_4
    _geom_torsion
    _geom_torsion_publ_flag
    Br1 C2 C3 C4 -179.7(2) ?
    N1 C8 C9 C10 -177.6(2) ?
    N1 C8 C13 C12 178.9(2) ?
    C1 C2 C3 C4 -0.6(4) ?
    C2 C1 C6 C5 0.2(4) ?
    C2 C1 C7 N1 174.5(2) y
    C2 C3 C4 C5 0.2(4) ?
    C3 C4 C5 C6 0.4(4) ?
    C4 C5 C6 C1 -0.7(4) ?
    C6 C1 C2 Br1 179.45(19) ?
    C6 C1 C2 C3 0.4(4) ?
    C6 C1 C7 N1 -5.9(4) y
    C7 N1 C8 C9 -43.7(4) y
    C7 N1 C8 C13 139.5(3) y
    C7 C1 C2 Br1 -0.9(3) ?
    C7 C1 C2 C3 -179.9(2) ?
    C7 C1 C6 C5 -179.5(3) ?
    C8 N1 C7 C1 176.7(2) y
    C8 C9 C10 C11 -0.6(4) ?
    C8 C9 C10 C14 179.1(2) ?
    C9 C8 C13 C12 2.0(4) ?
    C9 C10 C11 C12 0.9(4) ?
    C9 C10 C14 F1A 100.3(4) ?
    C9 C10 C14 F2A -23.2(5) ?
    C9 C10 C14 F3A -142.7(4) ?
    C9 C10 C14 F4A 68.7(4) ?
    C9 C10 C14 F5A -47.6(4) ?
    C9 C10 C14 F6A -171.5(4) ?
    C9 C10 C14 F7A 10.2(5) ?
    C9 C10 C14 F8A -115.5(5) ?
    C9 C10 C14 F9A 127.7(5) ?
    C10 C11 C12 C13 0.3(4) ?
    C10 C11 C12 C15 178.7(3) ?
    C11 C10 C14 F1A -79.9(4) ?
    C11 C10 C14 F2A 156.5(4) ?
    C11 C10 C14 F3A 37.0(4) ?
    C11 C10 C14 F4A -111.5(4) ?
    C11 C10 C14 F5A 132.2(3) ?
    C11 C10 C14 F6A 8.3(5) ?
    C11 C10 C14 F7A -170.0(4) ?
    C11 C10 C14 F8A 64.3(5) ?
    C11 C10 C14 F9A -52.5(6) ?
    C11 C12 C13 C8 -1.7(4) ?
    C11 C12 C15 F4 165.6(3) ?
    C11 C12 C15 F5 43.0(4) ?
    C11 C12 C15 F6 -73.5(4) ?
    C13 C8 C9 C10 -0.8(4) ?
    C13 C12 C15 F4 -16.0(5) ?
    C13 C12 C15 F5 -138.6(3) ?
    C13 C12 C15 F6 104.9(4) ?
    C14 C10 C11 C12 -178.9(2) ?
    C15 C12 C13 C8 179.9(3) ?
loop_
    _geom_hbond_atom_site_label_D
    _geom_hbond_atom_site_label_H
    _geom_hbond_atom_site_label_A
    _geom_hbond_site_symmetry_A
    _geom_hbond_distance_DH
    _geom_hbond_distance_HA
    _geom_hbond_distance_DA
    _geom_hbond_angle_DHA
    _geom_hbond_publ_flag
    C3 H3 F2A 3_565 0.95 2.46 3.365(7) 159.7 yes
    C3 H3 F7A 3_565 0.95 2.25 3.063(7) 143.1 yes
    C4 H4 F1A 1_455 0.95 2.54 3.411(6) 153.1 yes
    C4 H4 F9A 1_455 0.95 2.36 3.152(9) 140.1 yes
    C6 H6 N1 . 0.95 2.52 2.828(4) 99.1 yes
    C7 H7 Br1 . 0.95 2.82 3.233(3) 107.6 yes
    C13 H13 Br1 4_576 0.95 2.97 3.851(3) 155.0 yes
_shelx_space_group_comment
;
The symmetry employed for this shelxl refinement is uniquely defined
by the following loop, which should always be used as a source of
symmetry information in preference to the above space-group names.
They are only intended as comments.
;
_shelx_hkl_checksum     4825
_iucr_refine_instructions_details
;
TITL sad in P2(1)/c
    nk_work.res
    created by SHELXL-2019/3 at 13:11:18 on 27-May-2025
REM CF3 group made by DSR:
REM End of CF3 group made by DSR
CELL 0.71073 13.2607 7.7224 14.1765 90 93.394 90
ZERR 4 0.002 0.0012 0.0021 0 0.002 0
LATT 1
SYMM -X,0.5+Y,0.5-Z
SFAC C H N F Br
UNIT 60 32 4 24 4
EQIV $1 -X,1-Y,-Z
EQIV $2 +X,1.5-Y,0.5+Z
EQIV $3 -1+X,+Y,+Z
EQIV $4 -X,0.5+Y,0.5-Z
SADI C14 F1A C14 F2A C14 F3A C14 F4A C14 F5A C14 F6A C14 F7A C14 F8A C14 F9A
SADI 0.04 F1A F2A F2A F3A F3A F1A F4A F5A F5A F6A F6A F4A F7A F8A F8A F9A =
 F9A F7A
SADI 0.1 C10 F1A C10 F2A C10 F3A C10 F4A C10 F5A C10 F6A C10 F7A C10 F8A =
 C10 F9A
RIGU C10 C14 F1A > F9A
SIMU C10 C14 F1A > F9A
L.S. 8
PLAN  5
TEMP -173
HTAB C6 N1
HTAB C7 Br1
HTAB C3 F2A_$1
HTAB C3 F7A_$1
HTAB C13 Br1_$2
HTAB C4 F9A_$3
HTAB C4 F1A_$3
HTAB C4 C10_$4
CONF
LIST 4
BOND
HTAB
MORE -1
BOND $H
fmap 2
acta
REM <olex2.extras>
REM <HklSrc "%.\\nk_work.hkl">
REM </olex2.extras>
WGHT    0.052100    1.152400
FVAR       0.12260
BR1   5   -0.046632    0.750271   -0.004853    11.00000    0.03181    0.04145 =
         0.03619    0.00104    0.00736    0.00118
N1    3    0.059522    0.545725    0.281709    11.00000    0.02686    0.03330 =
         0.04115    0.00628    0.00783    0.00379
C1    1   -0.084320    0.586252    0.173838    11.00000    0.02375    0.02300 =
         0.04050   -0.00619    0.00864   -0.00091
C2    1   -0.126737    0.648448    0.087928    11.00000    0.02593    0.02511 =
         0.03766   -0.00867    0.00878   -0.00003
C3    1   -0.230244    0.642096    0.065589    11.00000    0.02839    0.03512 =
         0.04523   -0.01022    0.00106    0.00297
AFIX  43
H3    2   -0.257428    0.686307    0.006931    11.00000   -1.20000
AFIX   0
C4    1   -0.293144    0.570869    0.129528    11.00000    0.02148    0.04021 =
         0.06150   -0.01476    0.00778   -0.00209
AFIX  43
H4    2   -0.363907    0.565656    0.114812    11.00000   -1.20000
AFIX   0
C5    1   -0.253036    0.506949    0.215217    11.00000    0.03100    0.03321 =
         0.06265   -0.00408    0.02173   -0.00321
AFIX  43
H5    2   -0.296289    0.457257    0.258939    11.00000   -1.20000
AFIX   0
C6    1   -0.150418    0.515546    0.236912    11.00000    0.03147    0.02652 =
         0.04789   -0.00208    0.01200   -0.00007
AFIX  43
H6    2   -0.123955    0.472455    0.296075    11.00000   -1.20000
AFIX   0
C7    1    0.024919    0.591661    0.199313    11.00000    0.02572    0.02381 =
         0.03797   -0.00158    0.00863   -0.00060
AFIX  43
H7    2    0.070172    0.629651    0.154103    11.00000   -1.20000
AFIX   0
C8    1    0.165229    0.543820    0.302063    11.00000    0.02649    0.02736 =
         0.03566    0.00852    0.00490    0.00099
C9    1    0.233019    0.477650    0.239934    11.00000    0.02534    0.02757 =
         0.03392    0.00346    0.00409   -0.00135
AFIX  43
H9    2    0.209397    0.434980    0.179772    11.00000   -1.20000
AFIX   0
C10   1    0.335673    0.474556    0.266724    11.00000    0.02688    0.02688 =
         0.03364    0.00517    0.00423   -0.00077
C11   1    0.371512    0.537847    0.353885    11.00000    0.03089    0.03090 =
         0.03289    0.01037   -0.00049   -0.00026
AFIX  43
H11   2    0.441795    0.536850    0.371320    11.00000   -1.20000
AFIX   0
C12   1    0.303477    0.602245    0.414829    11.00000    0.04210    0.03535 =
         0.02622    0.00722    0.00077    0.00437
C13   1    0.200854    0.603731    0.390341    11.00000    0.03797    0.03510 =
         0.03242    0.00851    0.00742    0.00824
AFIX  43
H13   2    0.154798    0.645660    0.433828    11.00000   -1.20000
AFIX   0
C14   1    0.409748    0.401763    0.201684    11.00000    0.02567    0.04012 =
         0.04056    0.00205    0.00041   -0.00032
PART 1
F1A   4    0.454327    0.529353    0.157891    10.37000    0.04207
F2A   4    0.365300    0.290311    0.139586    10.37000    0.03659
F3A   4    0.483691    0.315059    0.253344    10.37000    0.03592
PART 2
F4A   4    0.422531    0.496941    0.121829    10.38000    0.04687
F5A   4    0.380814    0.243721    0.164105    10.38000    0.03754
F6A   4    0.505169    0.381544    0.236061    10.38000    0.04382
PART 3
F7A   4    0.369439    0.370063    0.114548    10.25000    0.03543
F8A   4    0.454282    0.260620    0.239420    10.25000    0.04881
F9A   4    0.484060    0.511949    0.188823    10.25000    0.05456
PART 0
C15   1    0.343786    0.666430    0.509488    11.00000    0.05945    0.07201 =
         0.03162    0.00309   -0.00477    0.01470
F4    4    0.277249    0.760673    0.553973    11.00000    0.06169    0.08462 =
         0.03741   -0.01438   -0.00011    0.01560
F5    4    0.428092    0.760981    0.503205    11.00000    0.05644    0.14426 =
         0.05625   -0.03249   -0.00786   -0.01852
F6    4    0.371776    0.537010    0.566382    11.00000    0.13866    0.11917 =
         0.03643    0.01489   -0.01652    0.05837
HKLF 4
REM  sad in P2(1)/c
REM wR2 = 0.1372, GooF = S = 1.059, Restrained GooF = 1.056 for all data
REM R1 = 0.0458 for 3166 Fo > 4sig(Fo) and 0.0853 for all 5193 data
REM 217 parameters refined using 189 restraints
END
WGHT      0.0521      1.1524
REM Instructions for potential hydrogen bonds
HTAB C3 F2A_$1
HTAB C3 F7A_$1
HTAB C13 Br1_$2
REM Highest difference peak  0.887,  deepest hole -0.683,  1-sigma level  0.090
Q1    1   0.4671  0.5875  0.1814  11.00000  0.05    0.89
Q2    1   0.4170  0.2281  0.2053  11.00000  0.05    0.88
Q3    1   0.3881  0.4495  0.0955  11.00000  0.05    0.87
Q4    1   0.2794  0.4963  0.5747  11.00000  0.05    0.71
Q5    1   0.4574  0.4730  0.1510  11.00000  0.05    0.64
  REM The information below was added by Olex2.
  REM
  REM R1 = 0.0458 for 3166 Fo > 4sig(Fo) and 0.0853 for all 24795 data
  REM 217 parameters refined using n/a restraints
  REM Highest difference peak 0.89, deepest hole -0.68
  REM Mean Shift 0, Max Shift 0.001.
  REM +++ Tabular Listing of Refinement Information +++
  REM R1_all = 0.0853
  REM R1_gt = 0.0458
  REM wR_ref = 0.1372
  REM GOOF = 1.059
  REM Shift_max = 0.001
  REM Shift_mean = 0
  REM Reflections_all = 24795
  REM Reflections_gt = 3166
  REM Parameters = 217
  REM Hole = -0.68
  REM Peak = 0.89
  REM Flack = n/a
;
