# Supplementary material for: Synthesis and crystal structure of (E)-N-[(2-bromo­phen­yl)methyl­idene]-3,5-bis­(tri­fluoro­meth­yl)aniline
Source: Acta Crystallogr E Crystallogr Commun. 2025 Sep 5;81(Pt 10):916–9. doi: 10.1107/S2056989025007650 (PMC12498049; doi:10.1107/S2056989025007650)
Supplement: Supplementary file 2 [file e-81-00916-Isup2.hkl]

#
# h,k,l, Fc-squared, Fo-squared, sigma(Fo-squared), status flag
#
data_I
_shelx_title ' sad in P2(1)/c'
_shelx_refln_list_code          4
_shelx_F_calc_maximum      255.39
_exptl_crystal_F_000       776.00
_reflns_d_resolution_high  0.6527

loop_
 _space_group_symop_operation_xyz
 'x, y, z'
 '-x, y+1/2, -z+1/2'
 '-x, -y, -z'
 'x, -y-1/2, z-1/2'

_cell_length_a    13.2607
_cell_length_b     7.7224
_cell_length_c    14.1765
_cell_angle_alpha  90.000
_cell_angle_beta   93.394
_cell_angle_gamma  90.000

_shelx_F_squared_multiplier     1.000

loop_
 _refln_index_h
 _refln_index_k
 _refln_index_l
 _refln_F_squared_calc
 _refln_F_squared_meas
 _refln_F_squared_sigma
 _refln_observed_status
   2   0   0       2886.22       2458.22        91.47 o
   3   0   0      13614.06      13494.25       556.27 o
   4   0   0        331.61        350.01        13.85 o
   5   0   0        396.92        362.93        14.91 o
   6   0   0       1331.99       1332.71        50.86 o
   7   0   0       1899.66       1830.56        69.42 o
   8   0   0       1599.63       1379.64        52.64 o
   9   0   0       5596.52       6045.54       226.20 o
  10   0   0       5118.44       4670.93       175.50 o
  11   0   0       3269.08       3347.97       146.98 o
  12   0   0       1793.21       1951.44        87.95 o
  13   0   0        709.34        742.62        41.28 o
  14   0   0         49.59         61.04        12.25 o
  15   0   0        377.00        393.25        26.27 o
  16   0   0          3.93        -22.95        22.95 o
  17   0   0         93.20        100.00        20.78 o
  18   0   0         37.77         34.91        20.62 o
  19   0   0         48.94         18.89        22.50 o
  20   0   0         68.58        114.43        31.93 o
   1   1   0        310.22        333.24        10.87 o
   2   1   0       8712.73       8513.68       234.23 o
   3   1   0      11339.80      11453.15       300.84 o
   4   1   0       7764.62       7112.41       186.71 o
   5   1   0       5523.66       5466.64       143.85 o
   6   1   0      10442.11       9943.54       283.04 o
   7   1   0       1874.61       1612.00        64.76 o
   8   1   0        661.69        646.45        18.14 o
   9   1   0       2495.32       2460.24        65.76 o
  10   1   0         84.38         79.03         5.36 o
  11   1   0         16.93         14.53         5.81 o
  12   1   0       1025.94        997.96        33.51 o
  13   1   0        534.14        518.60        21.07 o
  14   1   0        571.97        646.77        30.53 o
  15   1   0        837.26        934.38        35.83 o
  16   1   0        740.00        781.59        32.68 o
  17   1   0        372.31        428.13        21.12 o
  18   1   0        114.72         91.65        18.96 o
  19   1   0        102.48         87.87        20.53 o
   0   2   0         86.65         94.06         5.39 o
   1   2   0       5786.65       5867.71       175.92 o
   2   2   0      12579.06      13204.96       394.61 o
   3   2   0       4225.31       3863.11       116.26 o
   4   2   0       2834.98       2779.01        76.67 o
   5   2   0          1.73          4.90         2.35 o
   6   2   0        912.16        994.73        27.89 o
   7   2   0        230.06        228.68        13.54 o
   8   2   0       1812.43       1900.64        57.23 o
   9   2   0       2351.02       2153.98        62.09 o
  10   2   0       1608.65       1633.39        52.03 o
  11   2   0       1525.64       1659.12        56.45 o
  12   2   0       2592.20       2528.05       107.26 o
  13   2   0       1721.62       1787.30        61.16 o
  14   2   0        246.65        220.31        13.48 o
  15   2   0         29.56         12.87         9.91 o
  16   2   0          3.97        -13.11        13.11 o
  17   2   0         10.62         36.90        14.88 o
  18   2   0         90.15         83.52        16.54 o
  19   2   0        121.19        120.59        22.38 o
   1   3   0        256.19        266.94        14.58 o
   2   3   0       3265.80       3138.15        94.55 o
   3   3   0       9395.33       9318.68       279.66 o
   4   3   0       5490.67       5292.25       185.56 o
   5   3   0       3378.29       3454.61       181.59 o
   6   3   0      12501.65      11922.79       355.58 o
   7   3   0       8617.75       9037.32       249.28 o
   8   3   0       1506.12       1550.00        98.24 o
   9   3   0       2106.73       2070.87        63.74 o
  10   3   0         10.52         10.83         5.36 o
  11   3   0        127.10        112.07         9.14 o
  12   3   0        233.91        235.62        15.78 o
  13   3   0        547.43        505.62        26.22 o
  14   3   0        367.26        427.96        27.85 o
  15   3   0       1225.33       1322.99        55.16 o
  16   3   0        366.84        355.81        21.37 o
  17   3   0        192.66        182.82        17.77 o
  18   3   0        319.25        338.89        22.93 o
  19   3   0         26.58        -14.64        37.92 o
   0   4   0      14967.95      15225.95       565.44 o
   1   4   0       1534.91       1500.67        43.27 o
   2   4   0       3059.73       2919.99        88.49 o
   3   4   0       2985.59       3034.70        91.22 o
   4   4   0        478.71        461.77        27.08 o
   5   4   0        223.81        229.11        10.24 o
   6   4   0        519.98        611.28        41.66 o
   7   4   0        250.60        195.67         9.12 o
   8   4   0       1106.56       1083.48        41.11 o
   9   4   0       2505.02       2391.13        73.17 o
  10   4   0       5175.12       5132.41       170.61 o
  11   4   0        717.59        619.31        24.84 o
  12   4   0        657.30        724.43        32.64 o
  13   4   0        409.65        343.05        21.22 o
  14   4   0        250.99        251.79        16.73 o
  15   4   0         59.77         35.68        13.68 o
  16   4   0          1.78        -14.06        14.06 o
  17   4   0          6.53         -1.04        15.49 o
  18   4   0        170.64        159.72        19.29 o
   1   5   0         27.32         41.45         5.61 o
   2   5   0        685.83        569.39        33.87 o
   3   5   0        986.00       1030.37        32.25 o
   4   5   0       4083.60       4112.06       124.22 o
   5   5   0       2055.69       2082.02        63.78 o
   6   5   0       2417.29       2345.16        71.74 o
   7   5   0       2137.68       2100.20        64.73 o
   8   5   0        458.04        484.41        26.78 o
   9   5   0        109.55         79.74         8.03 o
  10   5   0        170.25        152.98         9.90 o
  11   5   0         18.71          3.65         7.57 o
  12   5   0        113.35         99.61        11.68 o
  13   5   0         76.48         62.21        17.96 o
  14   5   0        292.29        275.70        18.17 o
  15   5   0        159.37        144.16        17.67 o
  16   5   0        134.85        133.68        16.86 o
  17   5   0        247.53        225.15        20.11 o
   0   6   0       3047.66       3094.81       116.65 o
   1   6   0       2890.91       2978.48        85.73 o
   2   6   0       2634.71       2875.99        82.67 o
   3   6   0       2309.65       2276.27        69.83 o
   4   6   0        444.52        467.27        16.73 o
   5   6   0         41.25         45.86         5.49 o
   6   6   0        278.00        221.64        23.17 o
   7   6   0        106.54        111.49        14.83 o
   8   6   0       1783.59       1779.82        55.55 o
   9   6   0       1697.54       1671.08        52.72 o
  10   6   0         71.67         80.88         8.97 o
  11   6   0        260.47        227.78        16.47 o
  12   6   0        750.63        790.27        36.48 o
  13   6   0        237.04        192.49        15.86 o
  14   6   0         76.57         87.60        15.00 o
  15   6   0         48.78         39.48        15.17 o
  16   6   0         11.73         14.54        16.19 o
   1   7   0         32.85         24.53         6.96 o
   2   7   0        233.79        233.79        17.46 o
   3   7   0       2932.74       3057.44        93.09 o
   4   7   0        924.01        921.10        33.38 o
   5   7   0        849.62        886.72        60.46 o
   6   7   0       1649.01       1698.28        53.10 o
   7   7   0        405.15        402.83        17.43 o
   8   7   0        428.94        507.75        45.08 o
   9   7   0         94.90         73.67         9.27 o
  10   7   0         96.73         71.86         9.99 o
  11   7   0         46.01         30.62        10.13 o
  12   7   0         61.05         52.45        13.55 o
  13   7   0        163.25        170.31        16.75 o
  14   7   0         72.71         94.52        15.88 o
  15   7   0        215.04        162.49        18.73 o
   0   8   0       1642.44       1562.82        83.95 o
   1   8   0        503.06        560.09        26.02 o
   2   8   0        257.04        247.71        13.06 o
   3   8   0        165.74        167.97        10.94 o
   4   8   0        203.04        215.51        19.89 o
   5   8   0         43.75         33.74         8.07 o
   6   8   0         67.31         56.08         8.85 o
   7   8   0         65.32         67.05         8.51 o
   8   8   0         55.10         42.72         8.55 o
   9   8   0        104.57         88.60        10.77 o
  10   8   0        398.74        432.41        35.72 o
  11   8   0        459.80        474.33        25.15 o
  12   8   0        130.48        127.20        15.80 o
  13   8   0        100.83         92.74        16.32 o
  14   8   0         57.37         27.28        27.94 o
   1   9   0        154.33        177.42        14.98 o
   2   9   0        213.71        192.28        14.59 o
   3   9   0         54.26         77.93        12.00 o
   4   9   0        251.68        234.84        13.95 o
   5   9   0        271.62        323.01        19.91 o
   6   9   0        381.48        437.85        22.19 o
   7   9   0        209.57        200.93        13.70 o
   8   9   0        108.67        121.20        12.30 o
   9   9   0        230.38        239.77        17.31 o
  10   9   0        252.11        225.33        21.13 o
  11   9   0          0.26          4.41        14.38 o
  12   9   0         20.65         -8.78        20.74 o
  13   9   0         19.64          7.98        29.27 o
   0  10   0        163.02        170.89        22.38 o
   1  10   0        238.38        247.19        17.58 o
   2  10   0        122.07        140.89        15.03 o
   3  10   0         52.95         67.31        13.47 o
   4  10   0          1.19         -1.20        12.56 o
   5  10   0          0.43          5.06        13.29 o
   6  10   0          2.63          3.83        13.70 o
   7  10   0         45.88         54.82        13.98 o
   8  10   0         34.31         23.41        14.05 o
   9  10   0        101.11        115.29        17.86 o
  10  10   0        184.50         91.15        32.60 o
   1  11   0          6.05         19.87        15.26 o
   2  11   0         48.14         47.88        15.26 o
   3  11   0         86.93         98.47        16.37 o
   4  11   0         86.22        117.54        16.91 o
   5  11   0         99.66         89.30        18.87 o
   6  11   0         45.10         67.86        27.94 o
   7  11   0         58.33         47.90        27.94 o
 -19   1   1          4.34        -12.65        19.18 o
 -18   1   1          0.73          2.83        14.32 o
 -17   1   1          0.57         -3.77        11.84 o
 -16   1   1         72.89         65.22        11.90 o
 -15   1   1         10.97         -1.26        10.23 o
 -14   1   1          0.83         -1.98         8.87 o
 -13   1   1         13.57         -1.96         7.20 o
 -12   1   1          0.47         -6.46         6.46 o
 -11   1   1         41.72         28.71         6.21 o
 -10   1   1         83.71         58.32         5.77 o
  -9   1   1         31.92         49.62         4.37 o
  -8   1   1          1.94          3.95         2.88 o
  -7   1   1       3314.70       3437.28        90.94 o
  -6   1   1        130.48        191.39         6.56 o
  -5   1   1         42.91         26.66         2.58 o
  -4   1   1        186.39        159.91         7.25 o
  -3   1   1        167.90        143.06         4.65 o
  -2   1   1        519.72        439.21        12.93 o
  -1   1   1       3140.60       3106.38        81.30 o
   0   1   1          0.17         -2.28         2.28 o
   1   1   1        361.15        310.26         9.78 o
   2   1   1       3683.91       3812.29       114.34 o
   3   1   1       5375.15       5522.23       152.51 o
   4   1   1       2971.37       2745.39        72.48 o
   5   1   1       1284.64       1132.75        30.44 o
   6   1   1       5302.95       5728.37       150.28 o
   7   1   1        186.90        322.66        18.04 o
   8   1   1         88.38        119.77         5.50 o
   9   1   1         62.47         61.09         4.30 o
  10   1   1         31.67         32.18         4.41 o
  11   1   1         28.65         24.09         5.92 o
  12   1   1         20.16         27.85         6.71 o
  13   1   1          5.72          0.01         7.79 o
  14   1   1         29.36         21.18         8.93 o
  15   1   1          0.04         -9.60        10.27 o
  16   1   1          5.41         -0.78        10.74 o
  17   1   1         40.30         44.12        16.80 o
  18   1   1         21.20         23.54        18.01 o
  19   1   1        117.90        120.15        20.93 o
 -19   2   1         12.73         -0.72        17.29 o
 -18   2   1          1.27        -13.86        15.65 o
 -17   2   1          0.07          0.37        14.43 o
 -16   2   1          7.74          8.34        13.38 o
 -15   2   1          7.56        -10.16        10.16 o
 -14   2   1         17.65          7.06         9.21 o
 -13   2   1          0.06         -8.52         9.57 o
 -12   2   1        268.99        336.31        18.78 o
 -11   2   1        166.99        187.23         9.46 o
 -10   2   1          6.00         19.58         6.14 o
  -9   2   1          1.27         -0.73         3.75 o
  -8   2   1        888.71       1025.67        37.87 o
  -7   2   1          0.28         23.91         3.74 o
  -6   2   1         27.31         11.63         2.51 o
  -5   2   1        892.81        827.53        37.67 o
  -4   2   1         69.88         40.37         5.01 o
  -3   2   1         84.95         77.85         4.56 o
  -2   2   1        982.78        932.71        24.61 o
  -1   2   1      33132.61      34231.96       898.26 o
   0   2   1       2572.85       2891.62        82.17 o
   1   2   1        152.47        188.99         6.91 o
   2   2   1         21.44         20.73         2.01 o
   3   2   1         66.33         74.57         3.41 o
   4   2   1         10.22         23.70         2.50 o
   5   2   1        143.70        149.84        10.56 o
   6   2   1        177.94        223.12         7.98 o
   7   2   1        360.37        498.80        17.21 o
   8   2   1         59.33        107.74         7.81 o
   9   2   1          2.59         22.74         4.33 o
  10   2   1         14.83         26.15         5.05 o
  11   2   1          9.59         18.94         6.00 o
  12   2   1         23.19         24.22         8.28 o
  13   2   1        271.13        219.95        12.01 o
  14   2   1          0.92         -4.17         8.91 o
  15   2   1         16.97         -8.04        11.95 o
  16   2   1         17.39          1.51        13.30 o
  17   2   1         24.64         49.44        15.26 o
  18   2   1         33.49         47.95        16.37 o
  19   2   1          4.05          0.84        19.47 o
 -19   3   1         68.17         93.14        38.59 o
 -18   3   1         13.80         -1.81        16.09 o
 -17   3   1         61.97         69.91        15.84 o
 -16   3   1         50.99         95.96        14.97 o
 -15   3   1          1.81         -5.91        12.02 o
 -14   3   1          4.07          6.73        11.34 o
 -13   3   1         26.74         25.27        10.43 o
 -12   3   1          2.53         -5.30         7.58 o
 -11   3   1         23.83         34.97         7.21 o
 -10   3   1        123.74        126.38         7.10 o
  -9   3   1          0.00          2.07         4.01 o
  -8   3   1       1067.05       1184.76        48.20 o
  -7   3   1        207.31        189.72         7.42 o
  -6   3   1        246.72        296.87        12.35 o
  -5   3   1          5.19          6.11         2.95 o
  -4   3   1        277.03        268.06        22.81 o
  -3   3   1         86.77         81.99         6.47 o
  -2   3   1         61.43         82.56         4.88 o
  -1   3   1          1.00         -0.55         1.59 o
   0   3   1        724.99        831.33        26.36 o
   1   3   1        206.12        236.11         8.15 o
   2   3   1         37.95         44.39         5.01 o
   3   3   1        397.91        427.00        18.35 o
   4   3   1        557.00        527.68        27.67 o
   5   3   1        284.44        238.93        13.69 o
   6   3   1          4.54         13.40         3.43 o
   7   3   1          0.49         -1.99         3.61 o
   8   3   1         10.09         15.93         4.27 o
   9   3   1         42.16         54.80         5.09 o
  10   3   1         48.28         58.04        10.23 o
  11   3   1         68.36         60.34         6.67 o
  12   3   1         86.68         78.08        10.31 o
  13   3   1          1.42         -5.46        10.06 o
  14   3   1          7.55          1.36        11.06 o
  15   3   1         36.34          3.51        12.52 o
  16   3   1          0.94         -5.57        13.69 o
  17   3   1          2.29         17.29        15.02 o
  18   3   1         36.70         63.63        16.85 o
  19   3   1         45.74          0.67        37.26 o
 -18   4   1         15.37         31.46        16.88 o
 -17   4   1          2.70         -0.36        15.42 o
 -16   4   1          1.49         -3.70        14.18 o
 -15   4   1         17.93         -2.73        13.22 o
 -14   4   1         61.53         35.60        12.42 o
 -13   4   1         22.34         18.13        12.58 o
 -12   4   1         40.48         50.95        10.09 o
 -11   4   1        334.74        349.19        17.23 o
 -10   4   1        205.67        220.43        21.67 o
  -9   4   1       1166.62       1039.60        33.21 o
  -8   4   1         15.07         11.26         4.91 o
  -7   4   1         35.21         35.25         4.48 o
  -6   4   1        120.94        123.88        15.12 o
  -5   4   1         53.90         61.90         4.38 o
  -4   4   1         64.88         80.95         5.55 o
  -3   4   1          3.85          0.22         2.87 o
  -2   4   1         92.68         54.77         6.49 o
  -1   4   1       1136.11       1450.31        41.49 o
   0   4   1       2118.63       2311.72        71.46 o
   1   4   1          7.82          5.00         2.38 o
   2   4   1        975.11        942.03        35.71 o
   3   4   1         36.74         42.48         5.41 o
   4   4   1          1.66          0.04         3.16 o
   5   4   1        187.85        169.64        17.83 o
   6   4   1         79.41        101.11         8.07 o
   7   4   1          8.74          6.84         4.23 o
   8   4   1        519.84        554.02        33.64 o
   9   4   1          8.48         -2.90         5.23 o
  10   4   1         50.07         30.24         6.14 o
  11   4   1         44.67         34.38         7.93 o
  12   4   1          8.32          8.24         9.72 o
  13   4   1         62.52         65.79        11.52 o
  14   4   1          0.00         -8.98        11.76 o
  15   4   1         55.53         42.87        13.35 o
  16   4   1         11.21        -14.24        14.24 o
  17   4   1          9.79          6.28        16.07 o
  18   4   1          1.55          1.72        16.76 o
 -17   5   1          5.93          5.56        15.99 o
 -16   5   1          2.65         -6.08        15.65 o
 -15   5   1         11.81          3.93        13.96 o
 -14   5   1         11.44         -1.19        12.42 o
 -13   5   1         14.84         -7.68        11.12 o
 -12   5   1         32.46         33.45        10.76 o
 -11   5   1         17.01          1.50         7.53 o
 -10   5   1         13.91         24.97         9.62 o
  -9   5   1          4.76         -5.82         5.82 o
  -8   5   1        920.68        980.97        31.82 o
  -7   5   1         93.33         92.46         6.35 o
  -6   5   1         77.01         70.33         6.79 o
  -5   5   1         19.57         21.98         4.39 o
  -4   5   1        157.09        188.76        10.29 o
  -3   5   1          0.60          4.93         3.54 o
  -2   5   1        332.51        345.43        16.71 o
  -1   5   1         70.16         82.62         5.28 o
   0   5   1         20.34         10.30         2.82 o
   1   5   1         53.88         38.35         7.45 o
   2   5   1          1.80         12.44         3.47 o
   3   5   1        293.21        271.20        17.14 o
   4   5   1          6.96          2.87         3.89 o
   5   5   1         10.66          7.05         4.29 o
   6   5   1         10.87          8.99         4.68 o
   7   5   1         36.06         29.61         5.44 o
   8   5   1        204.97        234.87        10.87 o
   9   5   1          1.05         -5.85         5.85 o
  10   5   1        150.01        181.35        18.72 o
  11   5   1          0.60         -3.85         7.71 o
  12   5   1          2.14         -6.73        10.33 o
  13   5   1          3.57         -0.01        11.50 o
  14   5   1          3.57         -4.27        12.81 o
  15   5   1          1.74          4.00        13.84 o
  16   5   1         62.91         62.82        15.75 o
  17   5   1          5.45         -4.71        16.15 o
 -16   6   1          0.57        -13.94        16.90 o
 -15   6   1          2.23         13.07        14.58 o
 -14   6   1         20.28         65.13        14.37 o
 -13   6   1          5.56         -6.47        12.87 o
 -12   6   1          9.97         21.14        11.68 o
 -11   6   1          0.35         -6.80         8.38 o
 -10   6   1        185.06        183.54        22.81 o
  -9   6   1        269.86        234.68        17.41 o
  -8   6   1          1.45         12.60         6.26 o
  -7   6   1         23.84         23.77         5.90 o
  -6   6   1         60.17         37.96         5.72 o
  -5   6   1         38.50         35.58         5.40 o
  -4   6   1         11.80         23.38         4.85 o
  -3   6   1          0.09         -4.32         4.34 o
  -2   6   1         44.28         32.20         6.44 o
  -1   6   1         34.32         20.63         3.70 o
   0   6   1         41.16         31.25         5.55 o
   1   6   1         30.88         53.64         4.22 o
   2   6   1        267.89        228.54        19.14 o
   3   6   1        192.23        162.63         8.37 o
   4   6   1         84.02        113.58         6.53 o
   5   6   1         37.94         50.92         6.80 o
   6   6   1         50.68         48.38         5.90 o
   7   6   1         53.34         58.27         6.59 o
   8   6   1         39.16         25.12         9.37 o
   9   6   1        599.25        651.62        25.89 o
  10   6   1         43.89         55.08        14.69 o
  11   6   1         58.10         37.76         9.17 o
  12   6   1          3.32         -9.22         9.22 o
  13   6   1         10.35         -4.21        12.43 o
  14   6   1          0.01         -1.89        13.41 o
  15   6   1          1.15         -3.97        14.57 o
  16   6   1          6.44        -16.01        16.01 o
 -15   7   1          4.32        -15.80        15.80 o
 -14   7   1          0.10         14.57        15.24 o
 -13   7   1          0.90          8.77        13.99 o
 -12   7   1          1.79         -1.43        12.73 o
 -11   7   1         12.70         14.07         9.97 o
 -10   7   1         25.17         26.39         9.45 o
  -9   7   1         59.45         57.85         8.94 o
  -8   7   1          4.36         -3.78         6.95 o
  -7   7   1          0.69         -0.70         6.44 o
  -6   7   1         18.51          4.31         7.34 o
  -5   7   1         47.23         33.98         6.20 o
  -4   7   1         21.36         20.04         8.73 o
  -3   7   1         99.40         86.31         9.66 o
  -2   7   1         81.66         95.61         8.23 o
  -1   7   1         14.68          6.69         5.91 o
   0   7   1         22.44         13.98         5.66 o
   1   7   1         61.18         70.98         7.80 o
   2   7   1         69.37         73.67         7.06 o
   3   7   1         97.54        106.68        10.25 o
   4   7   1         22.70         40.82         9.56 o
   5   7   1         15.28         18.88         6.20 o
   6   7   1          2.77          1.11         6.43 o
   7   7   1          2.36         -2.61         8.22 o
   8   7   1        203.24        184.72        10.27 o
   9   7   1        171.36        173.71        10.35 o
  10   7   1          2.00          2.51         9.24 o
  11   7   1         40.92         24.98        10.17 o
  12   7   1          4.37         -3.29        10.52 o
  13   7   1          0.76         -8.86        13.89 o
  14   7   1         16.35          4.59        14.99 o
  15   7   1          3.53          6.86        15.88 o
 -14   8   1          2.67         -7.98        26.61 o
 -13   8   1          0.02        -14.45        14.45 o
 -12   8   1          2.99         11.87        14.98 o
 -11   8   1          1.50         -3.04        10.78 o
 -10   8   1          6.23         -3.47        10.27 o
  -9   8   1          0.11         -8.41         9.65 o
  -8   8   1         29.57         19.77         8.50 o
  -7   8   1          5.29          6.98         7.75 o
  -6   8   1          5.88         -4.55         8.07 o
  -5   8   1          0.28          4.48         7.77 o
  -4   8   1        102.22        102.22         8.97 o
  -3   8   1         81.82         64.01         8.19 o
  -2   8   1         40.60         17.17         8.97 o
  -1   8   1          2.30         -2.90         8.30 o
   0   8   1          3.02         -3.49         8.36 o
   1   8   1         57.72         38.39         8.98 o
   2   8   1          4.84          0.47         7.14 o
   3   8   1        166.91        163.11        10.77 o
   4   8   1         68.30         69.34         8.48 o
   5   8   1         41.33         26.93        10.55 o
   6   8   1         13.42          8.05         7.50 o
   7   8   1         82.59         86.41        10.05 o
   8   8   1          2.37          1.71         8.48 o
   9   8   1        385.11        340.33        37.16 o
  10   8   1        105.70         87.33        11.61 o
  11   8   1          0.20         -3.75        10.99 o
  12   8   1          3.10         -4.22        11.66 o
  13   8   1          2.03         -0.26        14.95 o
  14   8   1          1.70          3.33        28.61 o
 -13   9   1          0.83         17.30        28.61 o
 -12   9   1         37.05        -17.30        33.93 o
 -11   9   1         85.91         88.74        26.41 o
 -10   9   1         10.74         19.26        13.66 o
  -9   9   1         48.54         50.19        13.33 o
  -8   9   1          0.85         -5.54        12.21 o
  -7   9   1          2.38          6.89        10.01 o
  -6   9   1          2.07         -5.76         9.20 o
  -5   9   1         13.44         14.76        10.60 o
  -4   9   1          7.25         16.07        10.98 o
  -3   9   1          0.89         -1.11        10.45 o
  -2   9   1          8.18          9.15        10.38 o
  -1   9   1          8.66          2.80        10.25 o
   0   9   1          0.80         -0.87        10.28 o
   1   9   1          5.27          3.67        10.21 o
   2   9   1        109.31         99.51        12.06 o
   3   9   1          7.75          0.42        10.55 o
   4   9   1          9.75          0.12         9.06 o
   5   9   1          1.56         -1.20         9.75 o
   6   9   1          1.86         -4.48         9.65 o
   7   9   1          3.24         -6.19        10.17 o
   8   9   1          6.68         -8.83        10.65 o
   9   9   1          1.90         -2.73        12.42 o
  10   9   1         96.38         94.38        14.97 o
  11   9   1         19.51          5.69        12.75 o
  12   9   1          2.09        -10.31        16.41 o
 -10  10   1          1.77        -10.21        20.16 o
  -9  10   1          5.07         -4.36        14.34 o
  -8  10   1          0.71         -9.85        13.76 o
  -7  10   1          5.94          8.63        15.49 o
  -6  10   1         19.74        -11.00        13.43 o
  -5  10   1          1.59          6.53        14.75 o
  -4  10   1         20.65         24.36        13.48 o
  -3  10   1         44.78         39.24        13.37 o
  -2  10   1          0.48         -4.19        12.89 o
  -1  10   1          0.11        -12.70        12.70 o
   0  10   1          5.23         10.55        12.46 o
   1  10   1          2.06         -4.16        12.79 o
   2  10   1          0.53        -10.06        12.60 o
   3  10   1         30.02         12.15        14.98 o
   4  10   1          0.02         -2.79        12.98 o
   5  10   1         11.22         12.07        15.65 o
   6  10   1          2.86         -9.92        13.54 o
   7  10   1         27.35         23.49        12.32 o
   8  10   1          4.30          5.98        12.13 o
   9  10   1         49.86         25.07        14.94 o
  10  10   1          8.45         -1.90        20.16 o
  -6  11   1          0.43         21.95        27.28 o
  -5  11   1          7.82         10.05        17.73 o
  -4  11   1          7.76         20.40        15.30 o
  -3  11   1          0.05          8.51        14.73 o
  -2  11   1          0.41          5.53        15.00 o
  -1  11   1          7.55         -3.54        14.53 o
   0  11   1          0.10         -5.21        14.47 o
   1  11   1         16.49         10.07        14.57 o
   2  11   1         39.89         73.64        16.20 o
   3  11   1         11.02          8.89        14.95 o
   4  11   1          1.31         -3.00        15.11 o
   5  11   1          0.44        -25.95        25.95 o
   6  11   1          0.06          0.00        26.61 o
   7  11   1          1.12          2.00        28.61 o
 -20   0   2        157.11        127.07        34.60 o
 -19   0   2        139.00        109.35        23.98 o
 -18   0   2         43.22         44.53        21.90 o
 -17   0   2         12.15          3.00        22.62 o
 -16   0   2         23.94         30.05        14.73 o
 -15   0   2         91.35        112.35        14.64 o
 -14   0   2        387.11        414.07        27.78 o
 -13   0   2       1470.62       1381.56        64.48 o
 -12   0   2       2552.51       2840.07       125.92 o
 -11   0   2       1809.88       1659.97        74.93 o
 -10   0   2       2223.90       2329.09       118.77 o
  -9   0   2        379.97        422.09        36.14 o
  -8   0   2       2413.71       2070.37        90.92 o
  -7   0   2        142.64        140.47        13.19 o
  -6   0   2        282.39        346.73        17.36 o
  -5   0   2       1603.89       1637.77        72.59 o
  -4   0   2         26.39         39.21         6.11 o
  -3   0   2      33658.71      31923.04      1382.26 o
  -2   0   2       2646.09       2952.74       128.35 o
  -1   0   2        448.78        558.87        25.48 o
   0   0   2       1697.24       1664.78        74.82 o
   1   0   2      15740.41      14581.88       644.14 o
   2   0   2      19540.59      18144.97       676.80 o
   3   0   2       4209.67       4251.31       158.47 o
   4   0   2        972.84        996.77        42.68 o
   5   0   2         18.01         19.87         5.95 o
   6   0   2       4171.52       4160.53       155.78 o
   7   0   2         34.26         57.69         6.00 o
   8   0   2       5406.99       5451.09       203.99 o
   9   0   2       2972.04       2885.22       109.16 o
  10   0   2       1860.75       1804.18        68.55 o
  11   0   2       1488.60       1646.29        63.94 o
  12   0   2       4387.91       4285.55       187.61 o
  13   0   2       2109.28       1878.56        84.83 o
  14   0   2         29.58         41.13        11.91 o
  15   0   2         80.98         68.58        15.98 o
  16   0   2          5.72        -15.97        15.97 o
  17   0   2        112.87        125.71        20.76 o
  18   0   2        133.78         89.21        21.58 o
  19   0   2        116.88        123.05        24.14 o
 -19   1   2        217.91        184.97        22.47 o
 -18   1   2        169.30        171.34        17.33 o
 -17   1   2        378.15        363.79        19.20 o
 -16   1   2        886.80       1019.86        40.14 o
 -15   1   2       1008.98       1122.22        41.96 o
 -14   1   2        479.49        515.51        31.89 o
 -13   1   2        637.29        612.64        23.84 o
 -12   1   2        335.77        353.75        19.29 o
 -11   1   2          0.20          3.85         5.95 o
 -10   1   2        384.19        340.38        20.28 o
  -9   1   2       3004.33       3117.67        96.02 o
  -8   1   2       2927.40       2763.31        78.74 o
  -7   1   2       9722.30       9490.88       290.87 o
  -6   1   2       8967.02       8584.70       242.61 o
  -5   1   2       2182.01       2082.20        59.33 o
  -4   1   2      20246.37      19308.68       545.62 o
  -3   1   2       2504.63       2488.24        65.67 o
  -2   1   2      18409.73      18020.57       473.99 o
  -1   1   2         41.82         42.95         3.35 o
   0   1   2         18.97         12.53         2.96 o
   1   1   2       2846.66       2917.03        77.08 o
   2   1   2      26375.87      25622.93       707.32 o
   3   1   2       4472.73       4437.68       116.83 o
   4   1   2       6772.94       6430.59       169.71 o
   5   1   2      13478.74      13591.93       357.60 o
   6   1   2      14933.88      14697.88       387.00 o
   7   1   2       2149.02       2213.11        58.64 o
   8   1   2       1562.90       1437.94        38.90 o
   9   1   2       1000.58       1065.64        29.16 o
  10   1   2        221.70        213.02        14.65 o
  11   1   2          2.10          3.98         5.24 o
  12   1   2        687.23        670.82        36.53 o
  13   1   2        505.28        545.80        23.24 o
  14   1   2        583.55        648.11        27.11 o
  15   1   2       1061.27       1154.57        42.68 o
  16   1   2        365.91        379.03        19.94 o
  17   1   2        387.80        396.79        25.66 o
  18   1   2        138.99        141.55        20.46 o
  19   1   2          2.26         -9.47        19.26 o
 -19   2   2         88.93         69.27        18.32 o
 -18   2   2         66.84         49.02        16.02 o
 -17   2   2         47.46         41.66        14.85 o
 -16   2   2         42.75         25.05        11.57 o
 -15   2   2        147.83        138.26        12.28 o
 -14   2   2        122.51        111.94        10.86 o
 -13   2   2       1466.79       1533.93        53.45 o
 -12   2   2        539.42        569.42        31.74 o
 -11   2   2       3319.53       3335.95       110.97 o
 -10   2   2      10323.89       9928.32       337.45 o
  -9   2   2       2846.60       2808.25        80.23 o
  -8   2   2       1767.67       1768.26        53.15 o
  -7   2   2        320.64        297.91        16.92 o
  -6   2   2        617.79        551.82        23.02 o
  -5   2   2          7.16         10.22         2.14 o
  -4   2   2       9230.31       9000.41       236.88 o
  -3   2   2       2100.34       2160.54        77.51 o
  -2   2   2       2157.33       2100.42        55.31 o
  -1   2   2      32703.51      33621.77       883.99 o
   0   2   2      65222.68      64199.87      1816.43 o
   1   2   2       5016.00       5315.06       158.55 o
   2   2   2       2811.26       2728.45        93.56 o
   3   2   2       5713.72       5419.36       162.95 o
   4   2   2        178.40        194.94         8.24 o
   5   2   2        139.72        169.09        10.10 o
   6   2   2       2119.28       1930.24        54.08 o
   7   2   2        156.15        204.17        11.90 o
   8   2   2       4483.75       4340.70       120.17 o
   9   2   2       2806.18       2705.86        71.85 o
  10   2   2       2370.05       2560.93        72.00 o
  11   2   2       2987.05       2969.47        90.31 o
  12   2   2        532.42        574.99        23.56 o
  13   2   2        429.18        528.67        28.38 o
  14   2   2        316.32        285.22        19.98 o
  15   2   2         45.69         30.60        12.10 o
  16   2   2          2.08        -16.16        16.38 o
  17   2   2         41.62         41.73        15.94 o
  18   2   2        189.73        212.29        21.61 o
  19   2   2         82.57         81.39        21.54 o
 -19   3   2         60.56         74.51        37.92 o
 -18   3   2        122.28        103.73        17.07 o
 -17   3   2        320.21        318.98        21.14 o
 -16   3   2        269.44        251.61        18.57 o
 -15   3   2        315.35        314.46        19.34 o
 -14   3   2        628.30        621.77        39.56 o
 -13   3   2        383.56        388.11        19.47 o
 -12   3   2        293.37        244.95        12.59 o
 -11   3   2         31.83         38.30         7.42 o
 -10   3   2        467.94        495.36        17.84 o
  -9   3   2         99.20         69.08         5.09 o
  -8   3   2        504.21        394.63        20.29 o
  -7   3   2       2647.88       2375.17        63.05 o
  -6   3   2       7225.11       7436.30       196.86 o
  -5   3   2       3338.86       3198.08       108.64 o
  -4   3   2       8478.49       8800.46       231.06 o
  -3   3   2       1294.45       1039.29        47.97 o
  -2   3   2        386.67        394.03        15.75 o
  -1   3   2         28.63         12.81         3.54 o
   0   3   2         72.17         67.92         3.43 o
   1   3   2        742.28        739.55        28.73 o
   2   3   2       6393.74       6376.01       204.02 o
   3   3   2       4791.73       4437.16       133.32 o
   4   3   2       5005.91       5275.65       158.78 o
   5   3   2       1712.81       1407.31        70.01 o
   6   3   2       5093.94       4788.97       143.43 o
   7   3   2       1273.71       1248.76        38.60 o
   8   3   2       1592.89       1517.77        63.47 o
   9   3   2        298.78        323.85        21.87 o
  10   3   2        106.87        153.02        11.71 o
  11   3   2         13.26          8.70         7.59 o
  12   3   2        584.25        552.08        26.72 o
  13   3   2         87.86         82.44        13.14 o
  14   3   2        645.01        669.31        32.64 o
  15   3   2        566.13        640.09        32.93 o
  16   3   2        413.94        410.23        31.81 o
  17   3   2        338.74        320.12        21.18 o
  18   3   2        137.05        141.32        18.15 o
  19   3   2        367.32        331.98        51.89 o
 -18   4   2         26.47          6.71        17.27 o
 -17   4   2          5.16        -10.34        15.65 o
 -16   4   2         18.85          9.12        14.38 o
 -15   4   2         66.12        105.01        14.45 o
 -14   4   2        150.94        116.16        13.48 o
 -13   4   2       1983.32       2111.56        81.61 o
 -12   4   2       1238.87       1228.29        49.96 o
 -11   4   2        531.11        571.20        54.16 o
 -10   4   2        406.49        393.91        34.00 o
  -9   4   2       3332.79       3370.78       102.01 o
  -8   4   2       2486.27       2313.29        65.23 o
  -7   4   2        255.01        248.91        15.84 o
  -6   4   2        994.75        983.94        47.56 o
  -5   4   2        346.34        334.82        11.11 o
  -4   4   2       1022.52       1148.91        30.71 o
  -3   4   2       3216.34       2929.71        77.83 o
  -2   4   2       9448.72      10084.43       265.86 o
  -1   4   2       9490.81       9919.04       261.60 o
   0   4   2       2476.49       2306.44        65.41 o
   1   4   2        649.91        629.83        22.05 o
   2   4   2       9613.21       9757.04       292.54 o
   3   4   2       3365.86       3455.69       104.63 o
   4   4   2        984.54        979.07        30.44 o
   5   4   2          8.27          9.91         4.35 o
   6   4   2        136.42         81.72        11.59 o
   7   4   2        223.52        147.48        10.31 o
   8   4   2       1193.89       1119.23        35.52 o
   9   4   2       1878.08       1936.16        59.88 o
  10   4   2        594.07        549.30        23.42 o
  11   4   2       1337.80       1389.57        48.80 o
  12   4   2        702.65        709.41        28.57 o
  13   4   2        618.71        664.18        31.74 o
  14   4   2         86.88         82.88        13.10 o
  15   4   2         38.00         55.30        14.23 o
  16   4   2          1.42        -14.60        14.60 o
  17   4   2          1.09         -2.45        15.73 o
  18   4   2          3.91        -16.60        16.60 o
 -17   5   2        262.97        238.92        20.65 o
 -16   5   2        562.68        622.19        34.23 o
 -15   5   2        357.40        349.41        22.01 o
 -14   5   2        326.84        332.94        19.70 o
 -13   5   2        268.06        234.06        16.20 o
 -12   5   2         55.25         48.38        11.47 o
 -11   5   2         27.10         40.86        10.04 o
 -10   5   2         54.15         42.18         7.54 o
  -9   5   2        278.91        244.73        12.13 o
  -8   5   2        868.67        919.84        49.99 o
  -7   5   2       4795.10       4734.52       142.89 o
  -6   5   2       3362.63       3365.94       102.30 o
  -5   5   2       1370.38       1283.35        40.04 o
  -4   5   2       5644.48       5755.73       163.96 o
  -3   5   2       3954.20       4297.23       122.26 o
  -2   5   2       1836.75       1714.61        45.80 o
  -1   5   2        264.88        236.51         8.10 o
   0   5   2         56.49        105.65         9.17 o
   1   5   2        126.23         98.04         6.82 o
   2   5   2       2621.53       2664.57        80.70 o
   3   5   2       2191.03       2191.91        66.76 o
   4   5   2       2283.04       2255.67        68.95 o
   5   5   2       3571.02       3646.33       110.83 o
   6   5   2       3093.91       3092.76        94.26 o
   7   5   2       2363.54       2367.88        72.59 o
   8   5   2       1565.52       1638.68        61.99 o
   9   5   2        208.31        166.24        10.31 o
  10   5   2         88.93         76.89         7.58 o
  11   5   2        105.96         90.08        10.84 o
  12   5   2        157.21        169.02        11.94 o
  13   5   2        168.46        167.68        24.49 o
  14   5   2        430.10        472.40        27.12 o
  15   5   2        396.82        370.11        21.90 o
  16   5   2        134.47        121.55        16.65 o
  17   5   2         83.91         37.59        16.47 o
 -16   6   2          7.66          6.27        16.14 o
 -15   6   2         77.53         64.21        15.82 o
 -14   6   2        227.14        213.95        17.66 o
 -13   6   2        162.34        158.73        15.19 o
 -12   6   2        397.25        359.55        41.39 o
 -11   6   2        807.87        831.18        32.77 o
 -10   6   2        777.08        783.37        35.09 o
  -9   6   2        217.10        210.56        12.94 o
  -8   6   2        186.81        148.26        11.89 o
  -7   6   2        417.75        475.89        36.25 o
  -6   6   2          2.64         16.16         6.94 o
  -5   6   2          2.53         -2.29         5.06 o
  -4   6   2        729.21        712.33        23.56 o
  -3   6   2        609.53        628.77        26.93 o
  -2   6   2        741.58        682.28        21.28 o
  -1   6   2       1605.03       1591.38        49.07 o
   0   6   2       2932.63       2832.04        80.81 o
   1   6   2       1597.60       1679.22        48.89 o
   2   6   2        543.69        518.10        17.95 o
   3   6   2        354.00        335.47        18.74 o
   4   6   2        919.32       1020.60        32.40 o
   5   6   2          6.65          5.72         5.12 o
   6   6   2        200.13        191.16        16.50 o
   7   6   2         23.46         23.22         7.39 o
   8   6   2        865.04        816.51        27.69 o
   9   6   2       2084.27       2183.92        68.02 o
  10   6   2       1567.63       1631.77       101.70 o
  11   6   2        678.37        697.17        31.01 o
  12   6   2        295.35        271.50        17.40 o
  13   6   2        245.36        230.55        21.99 o
  14   6   2         31.58         13.85        14.00 o
  15   6   2          1.77        -10.57        14.72 o
  16   6   2          0.79        -15.69        15.69 o
 -15   7   2        164.64        152.15        18.09 o
 -14   7   2        109.33        122.99        28.40 o
 -13   7   2          7.77         15.20        13.85 o
 -12   7   2          2.34         -3.68        12.70 o
 -11   7   2         10.15          3.09         9.74 o
 -10   7   2         85.51         74.47         9.95 o
  -9   7   2        454.54        437.18        20.58 o
  -8   7   2        271.99        306.23        16.07 o
  -7   7   2        767.73        740.12        25.98 o
  -6   7   2       1057.64       1099.19        35.74 o
  -5   7   2        780.32        846.89        55.49 o
  -4   7   2       1206.89       1262.38        51.42 o
  -3   7   2        452.41        438.90        18.86 o
  -2   7   2        434.46        435.16        18.65 o
  -1   7   2        340.90        335.53        14.55 o
   0   7   2         31.15         14.46         5.99 o
   1   7   2          5.22          2.68         5.85 o
   2   7   2        241.00        188.83         9.17 o
   3   7   2        313.20        341.99        14.01 o
   4   7   2       1263.96       1274.16        40.53 o
   5   7   2        804.79        846.94        28.63 o
   6   7   2       1247.29       1263.85        40.61 o
   7   7   2        787.80        886.32        30.33 o
   8   7   2         66.04         66.51         9.17 o
   9   7   2        664.88        706.42        26.25 o
  10   7   2        256.62        267.36        14.40 o
  11   7   2         47.20         29.69        10.29 o
  12   7   2         93.83         74.78        12.27 o
  13   7   2         56.17         57.32        14.54 o
  14   7   2        124.16        116.60        16.81 o
  15   7   2         18.15         20.02        16.43 o
 -14   8   2         12.84         19.29        26.61 o
 -13   8   2        130.10        104.10        16.09 o
 -12   8   2        221.02        186.99        16.93 o
 -11   8   2        210.56        192.59        14.01 o
 -10   8   2        436.88        422.24        26.30 o
  -9   8   2        451.33        409.36        26.30 o
  -8   8   2        245.78        236.70        13.59 o
  -7   8   2         99.42         99.22         9.86 o
  -6   8   2         17.34          9.38         8.24 o
  -5   8   2          5.21          5.26         7.70 o
  -4   8   2        210.42        250.47        13.16 o
  -3   8   2        713.75        662.99        26.89 o
  -2   8   2        496.08        536.67        25.75 o
  -1   8   2       1213.91       1266.85        56.88 o
   0   8   2        790.58        821.62        34.35 o
   1   8   2        881.80        956.25        35.67 o
   2   8   2        901.44        918.85        34.60 o
   3   8   2        121.01        112.02         9.33 o
   4   8   2         43.91         57.91        14.12 o
   5   8   2          1.33          5.23         7.18 o
   6   8   2         33.66         23.58         7.73 o
   7   8   2        170.82        173.22        13.18 o
   8   8   2        605.27        641.31        25.42 o
   9   8   2        238.79        178.46        15.00 o
  10   8   2         53.31         56.30        11.30 o
  11   8   2        172.32        139.22        16.65 o
  12   8   2        213.43        197.39        14.94 o
  13   8   2         54.63         29.22        15.43 o
  14   8   2         35.22         45.91        30.60 o
 -12   9   2         34.41         44.58        34.60 o
 -11   9   2          7.79         -1.25        17.16 o
 -10   9   2         14.57         -5.55        13.23 o
  -9   9   2         48.82         42.56        13.02 o
  -8   9   2        135.57        147.63        14.65 o
  -7   9   2        262.32        235.79        14.19 o
  -6   9   2        283.91        268.65        14.84 o
  -5   9   2        356.72        374.01        22.58 o
  -4   9   2        319.10        358.35        20.98 o
  -3   9   2        209.92        223.15        15.03 o
  -2   9   2         77.91         61.45        11.64 o
  -1   9   2          0.58         -5.06        10.45 o
   0   9   2          4.53         17.74        10.72 o
   1   9   2         44.95         40.97        10.94 o
   2   9   2        403.70        414.51        22.41 o
   3   9   2        762.45        817.38        36.41 o
   4   9   2        206.07        209.92        13.29 o
   5   9   2        412.03        429.72        38.26 o
   6   9   2        223.06        224.37        14.21 o
   7   9   2         72.93         54.06        11.15 o
   8   9   2         68.65         81.95        11.93 o
   9   9   2         18.83         10.32        11.47 o
  10   9   2          4.70         -8.24        11.80 o
  11   9   2         18.59         18.84        12.84 o
  12   9   2         28.19         25.02        19.13 o
 -10  10   2        135.45        134.08        23.20 o
  -9  10   2        109.68         96.59        17.99 o
  -8  10   2         17.50         29.08        14.36 o
  -7  10   2          6.61          7.58        20.41 o
  -6  10   2         25.45         12.79        13.55 o
  -5  10   2         22.88          3.78        13.28 o
  -4  10   2        107.28        108.86        19.40 o
  -3  10   2         15.34         25.97        13.16 o
  -2  10   2        143.50        143.56        15.08 o
  -1  10   2        184.35        226.32        17.12 o
   0  10   2        400.41        379.24        21.05 o
   1  10   2        240.94        287.93        21.28 o
   2  10   2        150.59        167.49        15.88 o
   3  10   2        134.89        130.42        15.14 o
   4  10   2         26.04         16.53        13.19 o
   5  10   2          0.25         -7.54        13.35 o
   6  10   2         16.01         25.28        12.25 o
   7  10   2         27.82         14.21        12.17 o
   8  10   2          4.47        -12.07        12.07 o
   9  10   2          2.76         -8.76        14.54 o
  -6  11   2         60.62         37.92        27.94 o
  -5  11   2         48.41         63.20        27.28 o
  -4  11   2         45.22         70.91        15.82 o
  -3  11   2         26.31         24.33        15.17 o
  -2  11   2         11.21         14.97        14.81 o
  -1  11   2         73.20         95.79        19.01 o
   0  11   2         21.34         19.49        14.94 o
   1  11   2         78.47         84.19        16.03 o
   2  11   2         90.86         74.66        16.30 o
   3  11   2         22.00         32.45        15.29 o
   4  11   2         86.86         86.92        16.45 o
   5  11   2         66.63         84.49        28.61 o
   6  11   2         67.59         55.89        29.27 o
 -19   1   3          3.74        -10.18        16.10 o
 -18   1   3          7.69          1.84        13.69 o
 -17   1   3         86.48         86.15        13.27 o
 -16   1   3        184.61        181.87        13.94 o
 -15   1   3          0.90        -10.30        10.30 o
 -14   1   3         10.84         -3.04         8.60 o
 -13   1   3          6.77         -2.29         7.72 o
 -12   1   3         10.51         14.11         7.83 o
 -11   1   3          4.17          0.94         6.17 o
 -10   1   3        323.80        286.56        13.03 o
  -9   1   3        266.93        292.75        13.64 o
  -8   1   3         31.10         14.67         4.14 o
  -7   1   3        161.09        171.24         9.24 o
  -6   1   3        120.57         78.63         6.43 o
  -5   1   3         46.03         73.30         4.74 o
  -4   1   3       1704.46       1844.09        52.16 o
  -3   1   3       1309.29       1097.47        30.75 o
  -2   1   3        102.05        111.96         3.84 o
  -1   1   3          8.71         13.37         1.59 o
   0   1   3       3530.76       3379.54        88.99 o
   1   1   3       3050.62       3217.22        84.15 o
   2   1   3       1519.78       1383.50        36.65 o
   3   1   3         73.95         38.76         2.98 o
   4   1   3         47.29         48.83         5.02 o
   5   1   3        288.84        368.32        13.74 o
   6   1   3       1843.72       2029.60        53.95 o
   7   1   3         94.24        165.09         8.23 o
   8   1   3        255.95        262.17         9.35 o
   9   1   3          5.62          9.06         3.89 o
  10   1   3         19.42          8.37         4.50 o
  11   1   3         10.91          1.58         4.93 o
  12   1   3        143.35        113.33         8.74 o
  13   1   3         26.44         17.23         7.95 o
  14   1   3         13.07         12.89         8.72 o
  15   1   3          5.64         -6.76         9.72 o
  16   1   3          0.02        -10.73        10.73 o
  17   1   3         27.74         59.74        17.13 o
  18   1   3        306.66        370.57        26.19 o
  19   1   3        160.50        196.11        22.40 o
 -19   2   3          1.20        -14.65        17.09 o
 -18   2   3          0.16          9.59        16.40 o
 -17   2   3         16.91          0.25        14.86 o
 -16   2   3         20.47         -1.33        11.45 o
 -15   2   3          8.51          0.04        10.51 o
 -14   2   3          9.47         -2.27         9.50 o
 -13   2   3         17.03          1.52         8.74 o
 -12   2   3          5.53         -6.85         6.85 o
 -11   2   3        259.13        264.56        14.78 o
 -10   2   3       1092.12       1165.48        41.33 o
  -9   2   3        949.68        879.54        27.97 o
  -8   2   3         21.35         30.79         7.13 o
  -7   2   3        269.43        313.20        19.88 o
  -6   2   3         18.37         39.52        10.10 o
  -5   2   3        525.02        573.26        15.89 o
  -4   2   3        986.35        942.74        25.40 o
  -3   2   3       2382.74       2358.79        67.14 o
  -2   2   3       1997.67       2379.55        63.01 o
  -1   2   3       3335.61       3339.65        87.99 o
   0   2   3       3879.63       3827.59       100.99 o
   1   2   3         44.20         34.63         3.74 o
   2   2   3       1125.44       1111.10        33.91 o
   3   2   3        170.10        206.91         9.51 o
   4   2   3        442.53        507.09        16.20 o
   5   2   3        701.13        873.07        24.94 o
   6   2   3         33.89         90.49         6.32 o
   7   2   3        106.42        149.64         8.88 o
   8   2   3        100.97        102.79        10.84 o
   9   2   3         67.22         75.33         9.97 o
  10   2   3         18.21         13.83         5.03 o
  11   2   3        223.75        194.24        12.34 o
  12   2   3         60.89         29.56         7.39 o
  13   2   3         21.76         28.85         8.31 o
  14   2   3         21.79         35.37        20.07 o
  15   2   3          5.64          0.13        12.15 o
  16   2   3          3.20        -10.46        13.20 o
  17   2   3         52.56         36.63        15.46 o
  18   2   3          2.15        -17.71        17.71 o
  19   2   3         43.64         24.01        20.23 o
 -19   3   3          1.85        -35.26        35.26 o
 -18   3   3          0.07        -16.17        16.17 o
 -17   3   3         32.27         27.50        15.50 o
 -16   3   3          4.37          4.46        14.06 o
 -15   3   3          0.50        -12.61        12.61 o
 -14   3   3          0.94         -3.85        11.81 o
 -13   3   3          0.03         -8.74         8.74 o
 -12   3   3          3.80         -3.96         8.03 o
 -11   3   3         20.26         13.51         7.54 o
 -10   3   3         15.37         10.21         5.85 o
  -9   3   3         39.62         54.37         6.90 o
  -8   3   3        112.73         89.81         8.20 o
  -7   3   3        995.43       1021.93        28.08 o
  -6   3   3         30.57         25.97         3.68 o
  -5   3   3        186.53        164.09         6.33 o
  -4   3   3       4065.26       4452.21       117.34 o
  -3   3   3        963.67       1023.74        27.75 o
  -2   3   3        932.57       1113.75        46.05 o
  -1   3   3         40.31         40.34         7.75 o
   0   3   3          4.78          6.34         2.26 o
   1   3   3        370.12        389.77        12.83 o
   2   3   3        321.51        292.27        17.38 o
   3   3   3        298.62        266.90        15.45 o
   4   3   3          7.00          4.90         2.91 o
   5   3   3         92.49         67.25        13.17 o
   6   3   3       2047.87       2148.87        64.77 o
   7   3   3          0.34          3.16         4.07 o
   8   3   3         75.36         64.81         5.70 o
   9   3   3        172.78        191.93        10.65 o
  10   3   3        165.60        146.27        16.80 o
  11   3   3          9.76          6.65         6.95 o
  12   3   3          0.72         -6.71         8.26 o
  13   3   3         10.65         25.00        10.63 o
  14   3   3          2.89         -1.38        12.47 o
  15   3   3          4.18         -6.39        12.89 o
  16   3   3          2.78         16.57        17.57 o
  17   3   3         20.21          2.86        15.46 o
  18   3   3          5.94        -16.16        16.16 o
  19   3   3          9.78        -34.60        39.92 o
 -18   4   3          8.52         12.82        17.38 o
 -17   4   3          2.09        -13.30        15.56 o
 -16   4   3          4.42        -15.08        15.08 o
 -15   4   3         19.67         20.00        15.46 o
 -14   4   3          4.36        -12.06        12.06 o
 -13   4   3          0.91         -0.30        10.83 o
 -12   4   3         26.96         35.99        10.39 o
 -11   4   3         97.77         79.34        10.08 o
 -10   4   3        380.19        353.35        18.76 o
  -9   4   3        427.03        451.97        16.93 o
  -8   4   3         20.02         24.74         5.35 o
  -7   4   3         15.87         25.26         5.13 o
  -6   4   3         16.60         26.41         4.27 o
  -5   4   3         47.94         59.40         4.59 o
  -4   4   3         34.31         39.29         5.57 o
  -3   4   3        239.40        240.52        12.98 o
  -2   4   3       1216.42       1262.49        43.95 o
  -1   4   3       2340.52       2640.75        70.08 o
   0   4   3        111.12        134.75         6.57 o
   1   4   3         56.72         61.45         3.87 o
   2   4   3        151.27        157.54         9.03 o
   3   4   3        366.78        429.22        15.26 o
   4   4   3         51.27         53.78         4.16 o
   5   4   3         15.17         10.52         3.77 o
   6   4   3         17.98         12.17         5.36 o
   7   4   3         12.31         14.30         4.83 o
   8   4   3         78.87         90.35         9.10 o
   9   4   3          0.18          5.97         6.56 o
  10   4   3         15.33         20.41         6.77 o
  11   4   3         17.19         33.00         8.10 o
  12   4   3         38.07         11.34         8.75 o
  13   4   3         13.11         10.06        10.77 o
  14   4   3          7.29         -4.49        12.32 o
  15   4   3          0.16        -11.21        13.30 o
  16   4   3         13.65          9.91        14.48 o
  17   4   3          0.97        -13.07        17.96 o
  18   4   3          0.30        -22.92        22.92 o
 -17   5   3          0.27        -12.43        16.26 o
 -16   5   3         11.61         17.23        15.49 o
 -15   5   3          0.32        -15.84        15.84 o
 -14   5   3         15.52         29.63        13.09 o
 -13   5   3         10.80          3.47        11.84 o
 -12   5   3         31.57         31.64        10.97 o
 -11   5   3         24.15         24.51         9.93 o
 -10   5   3        138.57        149.38        11.08 o
  -9   5   3          0.01         -2.33         6.39 o
  -8   5   3        328.19        353.15        14.69 o
  -7   5   3         61.57         56.59         5.66 o
  -6   5   3         92.83         83.59        12.38 o
  -5   5   3          0.48         -2.01         3.77 o
  -4   5   3         97.11        113.49         9.72 o
  -3   5   3        380.57        420.87        12.53 o
  -2   5   3        169.47        278.08        13.11 o
  -1   5   3         46.08         27.38         5.31 o
   0   5   3         75.09        104.86         6.73 o
   1   5   3        205.38        162.95        17.19 o
   2   5   3         34.51         63.73        10.02 o
   3   5   3          8.18          7.45         3.84 o
   4   5   3          0.65          7.21         4.20 o
   5   5   3         60.16         48.60         5.01 o
   6   5   3          5.56         12.66         4.97 o
   7   5   3        270.48        283.45        14.04 o
   8   5   3        598.29        623.26        30.20 o
   9   5   3         84.01         80.32        15.22 o
  10   5   3         65.29         57.76         7.52 o
  11   5   3          2.69          1.28         8.82 o
  12   5   3          0.25         -6.60         9.64 o
  13   5   3          0.94         -8.50        11.91 o
  14   5   3          1.15        -12.27        12.94 o
  15   5   3         10.04         -0.99        14.35 o
  16   5   3         24.28          1.51        15.39 o
  17   5   3          0.57        -16.51        16.51 o
 -16   6   3          1.62         -0.84        16.22 o
 -15   6   3          2.03         -9.25        14.63 o
 -14   6   3         67.85         73.52        14.94 o
 -13   6   3          0.74          8.34        12.86 o
 -12   6   3          1.54         -0.73        11.69 o
 -11   6   3         62.20         61.97        11.72 o
 -10   6   3         24.39          4.15         7.90 o
  -9   6   3          7.21         -4.11         7.35 o
  -8   6   3         34.53         43.77         8.13 o
  -7   6   3         10.34          8.86         5.80 o
  -6   6   3         19.77         20.06         5.54 o
  -5   6   3          0.02         -0.23         5.11 o
  -4   6   3          0.76         -3.58         4.80 o
  -3   6   3        164.05        148.17         6.92 o
  -2   6   3         15.74         16.71         5.15 o
  -1   6   3        504.33        562.30        18.08 o
   0   6   3        276.14        325.00        16.56 o
   1   6   3          2.29          4.93         4.16 o
   2   6   3          8.96          8.06         4.80 o
   3   6   3        121.21        121.21         6.70 o
   4   6   3        114.76        131.78         7.12 o
   5   6   3         17.94         25.56         5.55 o
   6   6   3         42.85         28.92         5.98 o
   7   6   3          1.72         -1.72         6.09 o
   8   6   3         87.15         58.02         9.45 o
   9   6   3        138.12        140.33         9.19 o
  10   6   3         20.10         30.81         7.90 o
  11   6   3         14.93         22.60         9.11 o
  12   6   3          0.20         -7.19        10.42 o
  13   6   3          9.67          3.51        12.97 o
  14   6   3          6.34          5.64        13.65 o
  15   6   3          0.70        -14.50        14.50 o
  16   6   3         44.93         56.97        20.07 o
 -15   7   3          1.33          2.48        15.75 o
 -14   7   3          5.36          0.71        14.97 o
 -13   7   3         14.91          9.11        14.24 o
 -12   7   3          1.45        -10.90        12.82 o
 -11   7   3          1.98         -3.70        11.96 o
 -10   7   3          1.88         -9.00         9.00 o
  -9   7   3          3.21          4.27         8.58 o
  -8   7   3        108.70         70.03         8.93 o
  -7   7   3          5.45         -0.36         6.60 o
  -6   7   3          5.60          4.42         6.31 o
  -5   7   3         10.04         -4.48         5.94 o
  -4   7   3          5.13          0.99         6.29 o
  -3   7   3        156.92        154.63         9.82 o
  -2   7   3          0.07          0.52         6.16 o
  -1   7   3          7.88          3.37         5.21 o
   0   7   3          0.40          1.93         5.85 o
   1   7   3         60.80         65.85         6.74 o
   2   7   3         24.84         32.41         5.74 o
   3   7   3          1.83         -0.13         5.96 o
   4   7   3          8.35          3.44         5.94 o
   5   7   3         22.84         20.90         6.74 o
   6   7   3          0.06          0.92         6.58 o
   7   7   3         27.47         48.87         7.57 o
   8   7   3        130.00         93.60         8.74 o
   9   7   3         11.66         -3.83         8.12 o
  10   7   3        117.45        115.95        10.19 o
  11   7   3          7.88         -9.44        10.28 o
  12   7   3          8.23          1.00        11.55 o
  13   7   3          0.68         -2.41        14.08 o
  14   7   3          0.02        -14.85        14.85 o
  15   7   3         16.34         12.72        18.08 o
 -14   8   3         19.67         46.57        27.94 o
 -13   8   3          0.08         10.20        14.81 o
 -12   8   3          0.06         -8.29        13.68 o
 -11   8   3         11.86         20.31        13.20 o
 -10   8   3         11.05         -1.67        10.29 o
  -9   8   3         16.22         -3.74        12.95 o
  -8   8   3          5.11         -2.04        10.44 o
  -7   8   3         58.39         49.84         9.14 o
  -6   8   3         36.10         17.06         8.44 o
  -5   8   3         14.03         16.28         8.14 o
  -4   8   3          1.78         -1.95         7.40 o
  -3   8   3         19.31          1.78         7.54 o
  -2   8   3         12.75          9.19         8.74 o
  -1   8   3         19.39         10.83         8.58 o
   0   8   3          0.13         -0.62         8.46 o
   1   8   3          0.50         -7.28         7.28 o
   2   8   3         20.82         18.16        10.04 o
   3   8   3          1.74         -7.75         7.75 o
   4   8   3          0.00         -7.61         8.19 o
   5   8   3          1.25         -3.26         7.23 o
   6   8   3          5.00         -1.75         7.80 o
   7   8   3         16.14          3.17         8.14 o
   8   8   3        283.98        246.34        12.98 o
   9   8   3        394.25        391.54        21.47 o
  10   8   3         25.84         15.59        12.60 o
  11   8   3          5.36         13.11        11.55 o
  12   8   3          0.01        -11.71        12.08 o
  13   8   3          3.12         -0.70        15.06 o
 -12   9   3         29.76         -5.99        33.26 o
 -11   9   3          0.01          2.29        16.94 o
 -10   9   3          1.92         -4.91        13.25 o
  -9   9   3          8.80        -12.31        12.31 o
  -8   9   3          0.00         -5.86        12.48 o
  -7   9   3          4.09         -8.83         9.85 o
  -6   9   3          3.26         -9.47         9.47 o
  -5   9   3         20.10          8.65        15.21 o
  -4   9   3          2.55         -1.02        10.79 o
  -3   9   3          0.14         -3.85        10.72 o
  -2   9   3          0.85        -10.45        10.45 o
  -1   9   3         65.28         54.78        11.01 o
   0   9   3         69.31         48.92        11.15 o
   1   9   3        141.51        159.37        13.42 o
   2   9   3         66.96         77.69        14.26 o
   3   9   3          3.95          3.51        11.20 o
   4   9   3          0.34          3.67         9.51 o
   5   9   3          5.88          5.33        10.11 o
   6   9   3         13.41          3.06        11.63 o
   7   9   3          3.41          3.48        10.51 o
   8   9   3         16.92         16.20        11.10 o
   9   9   3         12.05          0.60        10.24 o
  10   9   3         21.94         19.87        12.26 o
  11   9   3          0.27        -11.38        12.63 o
  12   9   3          0.01         -0.92        19.32 o
 -10  10   3          1.33          2.61        20.36 o
  -9  10   3          1.62        -14.51        14.51 o
  -8  10   3          6.01         16.31        16.26 o
  -7  10   3         24.29         51.56        32.93 o
  -6  10   3         28.10         14.43        13.67 o
  -5  10   3          9.04        -11.61        13.08 o
  -4  10   3         26.48         15.49        13.25 o
  -3  10   3         11.26          7.06        12.78 o
  -2  10   3          2.01          0.62        12.89 o
  -1  10   3          5.19         -4.11        12.85 o
   0  10   3          6.27         19.34        13.37 o
   1  10   3          0.00          2.25        12.75 o
   2  10   3          6.94         -0.88        12.80 o
   3  10   3          4.43          9.02        13.01 o
   4  10   3          1.46         -3.49        13.18 o
   5  10   3          0.88         19.42        13.59 o
   6  10   3          5.64          7.53        11.93 o
   7  10   3         22.94          9.28        12.48 o
   8  10   3         12.26          4.63        14.22 o
   9  10   3        137.74        137.09        19.83 o
  -5  11   3          1.68         -1.33        26.61 o
  -4  11   3          0.30          0.77        15.00 o
  -3  11   3         10.41         10.94        15.16 o
  -2  11   3          9.72         -8.28        15.84 o
  -1  11   3          5.94         14.39        14.95 o
   0  11   3         71.29         86.18        16.28 o
   1  11   3         70.96         76.91        16.24 o
   2  11   3         46.09         56.39        15.58 o
   3  11   3          0.03         -2.67        15.25 o
   4  11   3          5.13         -1.68        18.46 o
   5  11   3          0.50          3.99        29.27 o
 -19   0   4        127.61        104.68        25.42 o
 -18   0   4         57.35         50.70        21.69 o
 -17   0   4          0.54        -19.89        19.89 o
 -16   0   4         66.79         50.44        15.83 o
 -15   0   4         58.16         55.01        14.29 o
 -14   0   4        846.86        763.37        40.83 o
 -13   0   4       1544.19       1831.27        96.20 o
 -12   0   4         43.08         26.08        18.07 o
 -11   0   4      10630.43      10297.20       445.54 o
 -10   0   4      14704.95      14767.92       641.11 o
  -9   0   4       2602.69       2714.55       119.92 o
  -8   0   4       1486.84       1256.07        56.60 o
  -7   0   4        892.40       1018.06        45.76 o
  -6   0   4         14.98         -4.34         4.34 o
  -5   0   4         54.28         46.25         8.65 o
  -4   0   4      19990.10      19691.99       849.92 o
  -3   0   4       2290.71       2253.99        93.55 o
  -2   0   4      13074.20      12537.08       465.89 o
  -1   0   4      18362.18      18747.16       828.94 o
   0   0   4      26082.79      24604.65      1083.70 o
   1   0   4       4203.00       3961.15       174.57 o
   2   0   4      13208.41      12581.78       554.37 o
   3   0   4        660.68        671.45        42.38 o
   4   0   4        650.05        555.83        21.71 o
   5   0   4          1.39          7.98         4.43 o
   6   0   4        557.62        533.21        22.76 o
   7   0   4        896.93        840.13        32.58 o
   8   0   4       3783.58       3803.23       143.34 o
   9   0   4       2104.25       2277.14        85.46 o
  10   0   4       1526.86       1393.32        54.31 o
  11   0   4       1733.01       2132.75        81.56 o
  12   0   4        138.98        128.39        10.76 o
  13   0   4        884.14        975.88        47.40 o
  14   0   4        222.08        189.51        34.26 o
  15   0   4          2.73         -3.85        14.64 o
  16   0   4         46.50         41.49        17.08 o
  17   0   4        102.55        156.43        21.58 o
  18   0   4        471.31        622.62        46.89 o
  19   0   4         54.36         37.92        37.26 o
 -19   1   4        159.42        172.70        18.97 o
 -18   1   4        176.72        157.51        15.87 o
 -17   1   4        303.30        277.76        17.53 o
 -16   1   4        430.96        445.74        22.30 o
 -15   1   4        698.42        813.36        33.50 o
 -14   1   4        623.24        637.39        25.69 o
 -13   1   4        239.18        229.25        16.32 o
 -12   1   4        515.97        522.85        24.99 o
 -11   1   4         18.95          4.37         6.69 o
 -10   1   4        141.61        225.27        27.51 o
  -9   1   4        661.68        625.76        21.63 o
  -8   1   4       4154.34       4055.66       125.24 o
  -7   1   4       8354.24       8279.87       254.20 o
  -6   1   4       3844.99       3615.88       102.71 o
  -5   1   4      11228.97      11521.08       325.65 o
  -4   1   4       4221.31       3925.15       103.40 o
  -3   1   4       1497.90       1445.29        38.38 o
  -2   1   4       2450.94       2346.22        61.82 o
  -1   1   4       1819.19       1720.59        45.64 o
   0   1   4       2184.57       2240.66        69.63 o
   1   1   4       1950.24       1913.52        60.48 o
   2   1   4      16641.84      16094.56       455.48 o
   3   1   4       2148.19       2193.52        63.47 o
   4   1   4       6927.28       6618.39       174.64 o
   5   1   4       7278.47       6918.68       182.69 o
   6   1   4       7958.36       7877.11       207.47 o
   7   1   4       3840.56       3880.14       102.67 o
   8   1   4        177.74        161.96         6.31 o
   9   1   4        926.29        970.20        27.06 o
  10   1   4         20.12          8.33         4.68 o
  11   1   4          1.33         -1.90         5.12 o
  12   1   4        530.38        609.98        31.23 o
  13   1   4        227.44        219.62        12.17 o
  14   1   4        848.20        961.84        36.11 o
  15   1   4        718.28        801.07        32.42 o
  16   1   4        331.27        344.61        22.80 o
  17   1   4        516.04        647.10        39.07 o
  18   1   4        269.24        302.66        41.23 o
  19   1   4         75.50         29.62        18.64 o
 -19   2   4         70.21         23.10        20.97 o
 -18   2   4         38.53         57.16        16.76 o
 -17   2   4          2.73          0.87        13.14 o
 -16   2   4          5.71         -7.69        11.83 o
 -15   2   4        122.53         94.70        11.89 o
 -14   2   4        423.22        458.52        23.23 o
 -13   2   4       1496.00       1445.64        47.54 o
 -12   2   4       1990.84       2056.99        65.41 o
 -11   2   4        428.45        429.51        18.10 o
 -10   2   4        621.21        638.58        22.89 o
  -9   2   4       2671.12       2459.18        76.36 o
  -8   2   4       2915.88       3191.97        96.87 o
  -7   2   4         35.61         63.68         9.03 o
  -6   2   4       2611.10       3065.97        92.61 o
  -5   2   4       2967.01       3150.30        87.70 o
  -4   2   4       2225.39       2160.66        72.92 o
  -3   2   4        875.16        896.40        24.12 o
  -2   2   4      14537.42      14711.62       387.32 o
  -1   2   4        119.66         91.89         3.84 o
   0   2   4      12098.82      11789.45       310.22 o
   1   2   4       2982.67       3201.96        90.79 o
   2   2   4      11859.44      11302.62       320.17 o
   3   2   4       6239.39       6633.65       198.49 o
   4   2   4        968.63        930.50        26.44 o
   5   2   4       1211.48       1134.76        31.97 o
   6   2   4         15.72         16.55         3.01 o
   7   2   4        560.69        574.40        21.17 o
   8   2   4       5142.85       4942.85       137.52 o
   9   2   4       1249.67       1285.43        37.25 o
  10   2   4       1789.60       1921.13        54.56 o
  11   2   4       1564.31       1527.35        44.28 o
  12   2   4       2008.63       2111.93        65.29 o
  13   2   4        872.20        832.66        36.16 o
  14   2   4          8.51         18.75        11.02 o
  15   2   4        160.58        164.97        15.11 o
  16   2   4          9.40         13.52        13.53 o
  17   2   4         40.51         47.60        15.22 o
  18   2   4         10.94         31.66        18.09 o
  19   2   4        136.23        151.85        39.59 o
 -19   3   4        163.95        186.95        41.91 o
 -18   3   4        257.40        288.40        25.64 o
 -17   3   4        857.38        994.95        46.90 o
 -16   3   4        724.60        853.43        41.51 o
 -15   3   4        522.67        538.65        36.11 o
 -14   3   4        433.60        479.86        24.21 o
 -13   3   4        305.09        265.88        14.43 o
 -12   3   4        397.90        425.69        20.61 o
 -11   3   4        411.81        480.28        19.57 o
 -10   3   4        256.84        216.18         9.94 o
  -9   3   4       1328.35       1434.45        42.29 o
  -8   3   4       2186.28       2046.54        71.36 o
  -7   3   4       6200.72       6432.35       170.05 o
  -6   3   4       3301.58       2989.20        90.59 o
  -5   3   4       3178.39       3192.85        84.94 o
  -4   3   4      13817.19      13844.73       364.23 o
  -3   3   4       5927.86       6393.07       167.98 o
  -2   3   4       3489.78       3570.54        93.50 o
  -1   3   4          4.02          4.69         2.09 o
   0   3   4        135.98        179.55        12.77 o
   1   3   4         13.43         16.18         2.37 o
   2   3   4       8797.03       8399.67       252.68 o
   3   3   4       1474.96       1355.01        91.06 o
   4   3   4       5648.11       5506.03       166.12 o
   5   3   4      10522.19      10546.13       317.70 o
   6   3   4       2226.80       2392.79       109.64 o
   7   3   4       2091.40       1942.55        95.06 o
   8   3   4       1496.30       1542.97        47.90 o
   9   3   4        300.61        316.61        18.85 o
  10   3   4         71.23         79.51         7.49 o
  11   3   4        284.23        230.55        11.14 o
  12   3   4        198.36        207.76        12.09 o
  13   3   4        350.55        340.52        19.36 o
  14   3   4        471.34        524.92        28.71 o
  15   3   4        329.62        332.38        19.95 o
  16   3   4        287.15        232.00        18.03 o
  17   3   4         45.84         27.56        15.48 o
  18   3   4          4.58        -15.97        15.97 o
 -18   4   4         69.31         53.22        21.89 o
 -17   4   4         15.43          4.63        15.82 o
 -16   4   4         19.69         26.97        15.06 o
 -15   4   4         43.76         58.06        14.52 o
 -14   4   4        375.89        354.55        38.88 o
 -13   4   4        409.66        412.60        22.80 o
 -12   4   4       1026.61       1117.54        56.18 o
 -11   4   4       2051.63       1925.11        66.07 o
 -10   4   4       1569.45       1686.45        57.79 o
  -9   4   4        627.29        537.29        23.95 o
  -8   4   4        405.95        429.31        15.78 o
  -7   4   4        237.84        204.18        15.09 o
  -6   4   4        112.76        140.48        12.40 o
  -5   4   4        188.00        194.01         7.79 o
  -4   4   4       2133.10       2142.87        61.39 o
  -3   4   4        557.38        499.94        24.90 o
  -2   4   4       1168.00       1083.45        29.48 o
  -1   4   4      18857.58      19492.35       511.24 o
   0   4   4      11596.04      12004.12       339.93 o
   1   4   4       1543.60       1350.34        45.53 o
   2   4   4        660.86        654.84        20.97 o
   3   4   4       1801.54       1736.78        56.37 o
   4   4   4        166.62        176.09         8.49 o
   5   4   4         48.45         49.36         4.61 o
   6   4   4        515.10        529.24        18.08 o
   7   4   4        417.61        375.30        30.08 o
   8   4   4       3351.50       3321.83       100.20 o
   9   4   4       1236.63       1264.53        40.38 o
  10   4   4       2784.17       2834.55       147.72 o
  11   4   4       1260.64       1308.85        42.33 o
  12   4   4        601.44        657.32        27.52 o
  13   4   4        196.90        159.01        13.66 o
  14   4   4         39.12         44.96        12.75 o
  15   4   4         12.60          7.92        13.67 o
  16   4   4         13.84         -1.96        16.71 o
  17   4   4         30.18         25.37        16.04 o
  18   4   4         25.84          2.56        22.61 o
 -17   5   4        177.44        181.09        26.06 o
 -16   5   4        145.48        110.45        16.98 o
 -15   5   4        445.68        441.76        31.02 o
 -14   5   4        257.55        239.94        18.04 o
 -13   5   4         83.88         87.92        13.56 o
 -12   5   4         48.65         26.60        12.19 o
 -11   5   4         30.69         22.51        10.09 o
 -10   5   4        296.41        275.82        29.77 o
  -9   5   4        319.98        298.92        26.76 o
  -8   5   4        322.49        337.95        16.83 o
  -7   5   4       1511.53       1407.63        40.64 o
  -6   5   4       2525.71       2673.02        71.60 o
  -5   5   4       2121.30       1887.42        57.27 o
  -4   5   4       1159.91       1187.41        34.76 o
  -3   5   4       2563.27       2520.80        67.34 o
  -2   5   4        245.67        213.50         9.59 o
  -1   5   4        137.74        158.16         7.96 o
   0   5   4         29.35         30.59         5.00 o
   1   5   4       1494.46       1566.24        48.10 o
   2   5   4       1208.76       1105.10        48.35 o
   3   5   4       1208.86       1240.43        75.48 o
   4   5   4       2945.62       2898.64        87.28 o
   5   5   4        549.42        552.11        32.13 o
   6   5   4       2046.49       2014.65        62.08 o
   7   5   4       1112.11       1094.21        35.24 o
   8   5   4        219.26        134.63        11.41 o
   9   5   4       2057.61       2032.58        62.98 o
  10   5   4         96.51        112.04         8.89 o
  11   5   4        237.13        231.29        16.81 o
  12   5   4         95.02         93.69        10.91 o
  13   5   4        223.07        226.93        16.52 o
  14   5   4        247.17        256.20        17.94 o
  15   5   4        235.32        199.16        24.78 o
  16   5   4        160.30        192.42        23.62 o
  17   5   4        117.33         66.50        20.69 o
 -16   6   4          0.46        -11.55        15.77 o
 -15   6   4         15.49         -3.29        15.06 o
 -14   6   4        160.04        161.20        16.82 o
 -13   6   4        771.37        772.82        37.90 o
 -12   6   4        779.43        953.62        55.98 o
 -11   6   4        783.15        721.12        34.07 o
 -10   6   4       1016.74       1102.75        40.52 o
  -9   6   4        775.72        672.93        26.86 o
  -8   6   4       1022.05       1069.28        51.91 o
  -7   6   4        138.35        122.10         8.93 o
  -6   6   4        409.14        406.11        31.44 o
  -5   6   4        437.38        399.85        15.61 o
  -4   6   4        360.60        395.46        14.33 o
  -3   6   4        864.12        864.65        40.22 o
  -2   6   4       6170.62       6412.88       182.27 o
  -1   6   4       1804.46       1884.29        85.14 o
   0   6   4        867.83        796.88        24.43 o
   1   6   4       1718.53       1852.51        57.13 o
   2   6   4       1613.77       1539.33        47.92 o
   3   6   4        423.85        439.70        16.25 o
   4   6   4         73.22         66.62         5.95 o
   5   6   4          0.01         -5.32         5.32 o
   6   6   4        100.49         93.38         7.16 o
   7   6   4         23.51         14.24         7.58 o
   8   6   4        314.75        268.98        12.15 o
   9   6   4        426.06        453.42        26.28 o
  10   6   4        440.23        490.07        20.97 o
  11   6   4        370.77        329.48        31.48 o
  12   6   4        265.03        258.59        15.16 o
  13   6   4        162.85        143.52        13.76 o
  14   6   4         70.61         77.12        17.09 o
  15   6   4          4.49         -4.62        15.01 o
  16   6   4         10.72        -14.94        20.10 o
 -15   7   4         70.37         50.99        16.85 o
 -14   7   4        263.69        279.96        20.71 o
 -13   7   4        251.24        234.60        18.41 o
 -12   7   4          1.30         -6.85        12.97 o
 -11   7   4          1.68          1.19        12.20 o
 -10   7   4         56.38         43.34         9.61 o
  -9   7   4         25.53         25.04         8.64 o
  -8   7   4        887.91        922.49        47.81 o
  -7   7   4       1416.78       1468.27        46.49 o
  -6   7   4        677.97        674.96        37.34 o
  -5   7   4       1022.20       1164.01        41.67 o
  -4   7   4       1148.32       1051.39        37.40 o
  -3   7   4        380.16        456.42        20.89 o
  -2   7   4        514.03        429.08        17.35 o
  -1   7   4        213.90        177.80         9.91 o
   0   7   4        169.72        211.89         9.93 o
   1   7   4        571.25        552.10        20.16 o
   2   7   4        877.02        934.35        35.30 o
   3   7   4        874.00        878.10        29.33 o
   4   7   4        835.55        920.99        30.64 o
   5   7   4       1120.65       1115.05        36.40 o
   6   7   4       1059.27       1101.15        36.04 o
   7   7   4        430.40        459.73        19.57 o
   8   7   4        265.30        274.23        16.79 o
   9   7   4         13.99          7.44         8.32 o
  10   7   4          1.22         -8.81         8.81 o
  11   7   4          0.35        -11.41        12.42 o
  12   7   4         75.02         74.83        12.61 o
  13   7   4         80.64         76.36        14.89 o
  14   7   4        208.32        200.81        18.34 o
  15   7   4        244.43        198.48        27.24 o
 -14   8   4         89.83         99.13        29.94 o
 -13   8   4         48.15         21.13        14.98 o
 -12   8   4         57.01         51.81        14.15 o
 -11   8   4        264.87        266.82        18.23 o
 -10   8   4        304.92        284.68        15.61 o
  -9   8   4        155.16        156.04        13.67 o
  -8   8   4         73.82         55.51        11.02 o
  -7   8   4         27.39         17.17         8.64 o
  -6   8   4         13.20          4.58         8.03 o
  -5   8   4         11.20         10.73         7.91 o
  -4   8   4        277.17        275.20        13.91 o
  -3   8   4        196.93        196.98        13.56 o
  -2   8   4        229.88        259.84        14.77 o
  -1   8   4        448.19        464.93        23.65 o
   0   8   4        877.52        963.46        35.97 o
   1   8   4        780.65        908.33        49.98 o
   2   8   4        308.34        271.43        14.34 o
   3   8   4        363.42        421.73        22.08 o
   4   8   4         60.91         54.49         7.87 o
   5   8   4          9.25         12.85         7.60 o
   6   8   4         11.77          0.45         7.95 o
   7   8   4         51.28         57.39        12.35 o
   8   8   4        184.20        163.44        11.33 o
   9   8   4        381.86        420.51        30.89 o
  10   8   4        315.90        304.39        18.75 o
  11   8   4        132.59        126.91        13.11 o
  12   8   4        169.97        147.41        14.76 o
  13   8   4         41.64         50.81        17.38 o
 -12   9   4         18.15        -15.30        31.93 o
 -11   9   4          5.25          2.82        16.77 o
 -10   9   4         37.26         17.02        13.43 o
  -9   9   4        118.81         90.69        13.81 o
  -8   9   4        133.92        150.91        14.61 o
  -7   9   4        154.56        142.72        21.23 o
  -6   9   4        256.11        248.66        14.36 o
  -5   9   4        292.48        300.58        19.88 o
  -4   9   4        370.71        362.04        23.72 o
  -3   9   4        139.29        127.92        12.96 o
  -2   9   4         27.64         25.24        11.07 o
  -1   9   4        301.85        318.60        17.92 o
   0   9   4         88.70         98.94        12.10 o
   1   9   4         25.38         39.30        11.18 o
   2   9   4         81.04         66.10        11.60 o
   3   9   4        164.59        185.35        18.67 o
   4   9   4        373.57        376.65        19.37 o
   5   9   4        261.21        261.88        16.41 o
   6   9   4        317.79        335.73        18.04 o
   7   9   4        212.96        212.03        14.40 o
   8   9   4         11.76         -1.15        10.23 o
   9   9   4         67.64         46.69        11.08 o
  10   9   4          2.76         -2.20        12.12 o
  11   9   4         28.35         17.30        13.02 o
  12   9   4          6.00          9.65        42.25 o
 -10  10   4         70.45         38.59        31.93 o
  -9  10   4         93.49        100.46        28.61 o
  -8  10   4         56.45         48.82        17.50 o
  -7  10   4          0.76         13.40        19.69 o
  -6  10   4          3.67         -0.09        13.44 o
  -5  10   4          7.22         -3.20        13.08 o
  -4  10   4         73.48         85.22        14.41 o
  -3  10   4        156.25        150.46        15.42 o
  -2  10   4         91.31        137.76        16.34 o
  -1  10   4        248.21        277.47        18.63 o
   0  10   4        153.30        158.60        16.71 o
   1  10   4        168.55        200.98        16.27 o
   2  10   4        163.24        182.59        15.91 o
   3  10   4         43.02         22.97        13.25 o
   4  10   4         12.12         13.80        13.65 o
   5  10   4          0.10         -7.48        13.45 o
   6  10   4         45.87         38.09        12.24 o
   7  10   4        219.12        202.16        22.61 o
   8  10   4        425.64        384.01        23.56 o
   9  10   4         30.59         21.47        20.46 o
  -5  11   4         71.64         85.82        29.27 o
  -4  11   4         56.15         75.83        20.26 o
  -3  11   4         56.58         72.01        16.21 o
  -2  11   4          4.89         18.43        15.09 o
  -1  11   4         28.48         25.40        15.00 o
   0  11   4          6.10         19.25        15.13 o
   1  11   4         16.82         29.57        15.39 o
   2  11   4         67.22         88.67        16.44 o
   3  11   4        101.20         79.14        19.42 o
   4  11   4         60.10         51.23        33.26 o
 -19   1   5          1.10        -16.30        16.30 o
 -18   1   5         25.15          4.69        14.18 o
 -17   1   5        175.69        173.10        15.42 o
 -16   1   5         28.42         10.95        12.08 o
 -15   1   5         11.04         -0.33        10.06 o
 -14   1   5         56.68         71.83         9.81 o
 -13   1   5         22.15         16.87         8.21 o
 -12   1   5          0.98         -3.38         7.41 o
 -11   1   5          0.05         -2.14         6.60 o
 -10   1   5        340.94        405.00        31.21 o
  -9   1   5        408.72        423.55        16.38 o
  -8   1   5         36.17         37.46         6.47 o
  -7   1   5         95.14         82.97         5.18 o
  -6   1   5        485.92        453.42        15.16 o
  -5   1   5       1141.44       1054.48        32.58 o
  -4   1   5       6104.05       7035.90       185.19 o
  -3   1   5       1026.00        997.85        26.81 o
  -2   1   5        789.47        727.68        24.33 o
  -1   1   5       1281.33       1216.48        41.02 o
   0   1   5        696.14        649.84        52.65 o
   1   1   5         15.78         18.88         3.98 o
   2   1   5        545.45        557.66        25.79 o
   3   1   5        697.79        638.36        17.43 o
   4   1   5        250.28        282.83        10.93 o
   5   1   5         52.50         82.17         3.76 o
   6   1   5          0.41          4.25         2.85 o
   7   1   5        135.47        107.82        11.39 o
   8   1   5        163.47        179.82         7.19 o
   9   1   5        414.39        375.22        16.71 o
  10   1   5         74.70         58.12         5.31 o
  11   1   5          3.74         12.25         7.57 o
  12   1   5         49.37         30.12         6.59 o
  13   1   5         18.23         21.36         8.06 o
  14   1   5          0.01         12.84         8.71 o
  15   1   5          8.22          5.25         9.64 o
  16   1   5          0.23         -8.20        14.53 o
  17   1   5          8.06         25.23        16.24 o
  18   1   5        221.43        264.92        22.42 o
  19   1   5          3.13          1.45        18.81 o
 -19   2   5          2.02         16.63        36.59 o
 -18   2   5          0.26        -10.77        16.30 o
 -17   2   5          6.87         -4.90        13.39 o
 -16   2   5          4.56         -9.90        12.24 o
 -15   2   5          8.33         -6.48        10.95 o
 -14   2   5         22.75         25.95        10.44 o
 -13   2   5        116.92        100.05         9.87 o
 -12   2   5        101.96         87.92         9.12 o
 -11   2   5       1009.50       1034.52        34.58 o
 -10   2   5        421.90        414.87        17.20 o
  -9   2   5         23.41         14.69         5.59 o
  -8   2   5          2.90          0.19         3.50 o
  -7   2   5         23.59         23.81         4.12 o
  -6   2   5         12.25         10.21         2.98 o
  -5   2   5        158.22        144.77         9.42 o
  -4   2   5          4.87          8.10         3.20 o
  -3   2   5        332.45        302.44        11.07 o
  -2   2   5        354.49        279.11        16.27 o
  -1   2   5         14.16          1.20         1.94 o
   0   2   5        742.87        747.05        25.68 o
   1   2   5       2550.64       2675.87        77.61 o
   2   2   5        887.79        931.84        25.21 o
   3   2   5        125.34        197.78         9.50 o
   4   2   5          0.22          0.51         2.17 o
   5   2   5         24.52         26.52         5.23 o
   6   2   5         38.64         40.61         9.28 o
   7   2   5        227.83        245.01        12.58 o
   8   2   5          5.73          7.24         4.41 o
   9   2   5        179.42        389.60        31.88 o
  10   2   5          3.92         -3.97         5.94 o
  11   2   5        246.11        382.04        18.17 o
  12   2   5          0.40          5.83         6.48 o
  13   2   5         37.06         28.67         9.50 o
  14   2   5         10.64         15.85        11.13 o
  15   2   5          4.61         13.83        12.35 o
  16   2   5          1.72          2.73        13.79 o
  17   2   5         69.08         56.97        17.40 o
  18   2   5          1.82         17.18        18.06 o
 -18   3   5         13.35        -13.66        16.88 o
 -17   3   5         19.55          5.40        15.66 o
 -16   3   5          0.08          1.18        14.21 o
 -15   3   5          0.47          3.10        13.58 o
 -14   3   5         18.91         15.74        10.70 o
 -13   3   5          0.08         -9.31         9.31 o
 -12   3   5         57.97         53.63         9.09 o
 -11   3   5          7.10          6.47         7.04 o
 -10   3   5         29.77         41.88         6.74 o
  -9   3   5         31.09          8.57         5.69 o
  -8   3   5        191.46        197.17        12.51 o
  -7   3   5        161.35        162.14         6.48 o
  -6   3   5        341.19        379.84        15.14 o
  -5   3   5          1.43          5.22         2.75 o
  -4   3   5        164.43        167.88         6.43 o
  -3   3   5        380.85        355.01        10.36 o
  -2   3   5          0.19          4.94         2.25 o
  -1   3   5         35.67         29.72         5.12 o
   0   3   5         78.86         99.10         7.49 o
   1   3   5         52.66         55.56         9.99 o
   2   3   5        672.82        713.49        27.17 o
   3   3   5        367.14        329.62        13.34 o
   4   3   5        223.19        202.15         8.49 o
   5   3   5        165.25        157.89        18.65 o
   6   3   5        108.05        146.76         7.02 o
   7   3   5         22.10         20.49         8.76 o
   8   3   5       1324.99       1279.05        40.30 o
   9   3   5        147.51        171.95         8.70 o
  10   3   5        582.03        663.66        31.84 o
  11   3   5         47.53         55.07         7.84 o
  12   3   5          5.71         -3.78         8.03 o
  13   3   5          0.67          8.36         9.79 o
  14   3   5          1.38         10.70        11.87 o
  15   3   5          0.12          1.67        12.79 o
  16   3   5         28.00         30.01        14.34 o
  17   3   5          8.89          7.46        15.46 o
  18   3   5         63.82         78.63        18.11 o
 -18   4   5          0.49         13.97        36.59 o
 -17   4   5          4.56        -15.91        15.91 o
 -16   4   5          0.14        -14.75        14.75 o
 -15   4   5         18.72         27.51        14.33 o
 -14   4   5         18.85         27.52        13.08 o
 -13   4   5          6.34         -7.16        11.54 o
 -12   4   5         15.73         -4.31        10.36 o
 -11   4   5        380.86        435.12        20.64 o
 -10   4   5         62.55         29.96         7.98 o
  -9   4   5         52.48         56.27         5.56 o
  -8   4   5          3.55          6.25         4.76 o
  -7   4   5         43.17         43.58         4.13 o
  -6   4   5         18.94         17.29         3.57 o
  -5   4   5          2.33          5.15         3.20 o
  -4   4   5          0.67          3.15         2.95 o
  -3   4   5          0.05          5.17         2.77 o
  -2   4   5       2005.19       2254.34        60.05 o
  -1   4   5        185.08        190.88        13.88 o
   0   4   5        990.66       1030.37        75.94 o
   1   4   5         76.73        124.98         7.03 o
   2   4   5         55.55         67.01         7.70 o
   3   4   5        862.73        966.68        30.25 o
   4   4   5        445.39        497.20        16.74 o
   5   4   5         98.15         90.92         5.45 o
   6   4   5         24.37         20.08         4.81 o
   7   4   5        229.57        277.71        20.58 o
   8   4   5        149.14        203.72        15.65 o
   9   4   5          0.03          2.23         6.63 o
  10   4   5          0.30         17.15         7.26 o
  11   4   5         19.85         18.23         7.84 o
  12   4   5        154.19        118.12        16.80 o
  13   4   5         40.44         28.03        10.71 o
  14   4   5          0.00        -12.44        12.44 o
  15   4   5         23.63         -4.13        13.62 o
  16   4   5          9.67          4.70        15.93 o
  17   4   5          0.12          3.15        15.86 o
 -17   5   5          0.36        -16.49        16.49 o
 -16   5   5         12.02        -13.80        15.76 o
 -15   5   5          3.99        -10.41        14.83 o
 -14   5   5         39.16         34.29        13.72 o
 -13   5   5         64.14         85.49        13.39 o
 -12   5   5          9.27          5.32        11.00 o
 -11   5   5         27.60         31.78        10.36 o
 -10   5   5         34.15         35.98         9.70 o
  -9   5   5          1.76          4.67         6.81 o
  -8   5   5         32.38         26.96         6.20 o
  -7   5   5         38.74         41.81         5.05 o
  -6   5   5          0.08          8.84         4.22 o
  -5   5   5          1.67          5.74         3.90 o
  -4   5   5         20.49         22.42         3.76 o
  -3   5   5        515.16        529.04        26.35 o
  -2   5   5         56.73         62.00         7.00 o
  -1   5   5        124.04        123.84         8.26 o
   0   5   5        392.66        418.04        13.70 o
   1   5   5         18.61         23.35         6.29 o
   2   5   5        215.78        223.56        24.68 o
   3   5   5         14.89         12.93         4.25 o
   4   5   5         85.03         97.68        13.16 o
   5   5   5        259.43        285.58        17.32 o
   6   5   5         97.54        100.41         7.19 o
   7   5   5          3.89          0.74         5.71 o
   8   5   5        231.95        263.32        22.12 o
   9   5   5          3.91          1.35         7.25 o
  10   5   5        221.41        203.57        11.45 o
  11   5   5          0.02         -4.29         8.61 o
  12   5   5          7.21          1.19        10.31 o
  13   5   5          0.20         -2.55        11.17 o
  14   5   5         32.70         38.55        14.12 o
  15   5   5          0.77          6.72        14.82 o
  16   5   5         27.51         26.59        16.17 o
  17   5   5         23.81         -2.29        24.20 o
 -16   6   5          1.56         10.39        16.50 o
 -15   6   5          2.24        -12.47        18.82 o
 -14   6   5         24.56         31.98        14.78 o
 -13   6   5         54.91         44.32        14.01 o
 -12   6   5          3.35         14.54        12.91 o
 -11   6   5          1.19         -5.10        10.95 o
 -10   6   5          0.75         -2.56        10.22 o
  -9   6   5         32.03         36.38         8.16 o
  -8   6   5          8.07          8.82         7.36 o
  -7   6   5         63.00         73.12         6.79 o
  -6   6   5          7.96          3.00         5.68 o
  -5   6   5         11.55         32.34         5.68 o
  -4   6   5          0.16          0.04         4.16 o
  -3   6   5         94.70        127.86         8.93 o
  -2   6   5        749.50        699.61        28.10 o
  -1   6   5        730.65        738.47        32.13 o
   0   6   5        240.86        260.77        13.23 o
   1   6   5          0.10         -1.02         4.66 o
   2   6   5        160.29        197.11        13.84 o
   3   6   5          1.15          0.12         4.92 o
   4   6   5          3.90         -0.05         5.21 o
   5   6   5         31.52         29.61         6.06 o
   6   6   5          0.82         -5.71         5.95 o
   7   6   5          0.09         -5.74         6.53 o
   8   6   5         40.53         34.57         7.31 o
   9   6   5         91.17        114.94         8.93 o
  10   6   5          8.43          5.60         8.48 o
  11   6   5          1.75          6.37         9.23 o
  12   6   5         47.09         22.90        12.15 o
  13   6   5          0.94         -8.15        11.88 o
  14   6   5          0.25        -12.99        14.38 o
  15   6   5         28.34         17.23        18.55 o
  16   6   5          1.11        -22.52        22.52 o
 -15   7   5         19.15         31.27        28.61 o
 -14   7   5          6.05        -14.22        15.27 o
 -13   7   5         18.88         18.23        14.33 o
 -12   7   5         22.93         -0.70        13.35 o
 -11   7   5          4.26         -0.42        12.33 o
 -10   7   5          6.05        -10.88        11.29 o
  -9   7   5         54.57         64.70         9.47 o
  -8   7   5         13.14          9.58         8.12 o
  -7   7   5          1.40          3.25         7.86 o
  -6   7   5         88.45         94.54        12.61 o
  -5   7   5         59.62         62.41         9.33 o
  -4   7   5         37.81         36.20         7.08 o
  -3   7   5         20.14          5.51         6.43 o
  -2   7   5         92.53        101.34         8.51 o
  -1   7   5        113.47        118.04         8.33 o
   0   7   5         51.49         55.46         6.35 o
   1   7   5         58.08         69.61         6.43 o
   2   7   5          0.13          3.05         5.84 o
   3   7   5          1.61         -2.94         6.05 o
   4   7   5        107.69        112.04        15.67 o
   5   7   5          7.70          5.02         6.57 o
   6   7   5         22.13         21.31         8.82 o
   7   7   5          3.46         -7.45         7.46 o
   8   7   5          1.90         -7.93         7.93 o
   9   7   5         47.54         30.07         8.73 o
  10   7   5         22.81         16.78         9.23 o
  11   7   5          4.08          4.94        11.21 o
  12   7   5          5.38        -11.94        11.94 o
  13   7   5          0.08         -6.68        12.68 o
  14   7   5          1.58         -0.66        15.34 o
 -14   8   5         39.42         13.31        27.28 o
 -13   8   5          1.59          6.03        14.71 o
 -12   8   5          8.78         -5.81        13.71 o
 -11   8   5          0.06          6.37        13.30 o
 -10   8   5          0.22          8.87        14.96 o
  -9   8   5          0.44        -11.01        11.01 o
  -8   8   5         25.36         22.92        10.65 o
  -7   8   5        195.46        174.94        21.03 o
  -6   8   5          0.95         -7.75         8.18 o
  -5   8   5          0.55          6.88         8.10 o
  -4   8   5          7.53          0.10         7.71 o
  -3   8   5        295.24        261.53        28.04 o
  -2   8   5         54.50         57.93         9.93 o
  -1   8   5        325.09        301.92        46.70 o
   0   8   5          1.69          5.61         7.70 o
   1   8   5         35.17         23.44         8.00 o
   2   8   5          1.00         -8.03         8.03 o
   3   8   5          5.16          0.79         7.22 o
   4   8   5          2.55          2.19         7.47 o
   5   8   5         18.76         29.06         8.71 o
   6   8   5         81.80         53.26         8.66 o
   7   8   5         53.66         45.47         9.03 o
   8   8   5         97.23        101.04        10.30 o
   9   8   5         19.23          2.51         9.56 o
  10   8   5          9.36         -8.79        10.19 o
  11   8   5         16.22        -13.23        13.23 o
  12   8   5          0.01         -9.27        12.94 o
  13   8   5          0.12         10.23        15.02 o
 -11   9   5          0.16        -17.13        17.13 o
 -10   9   5          2.18        -15.99        15.99 o
  -9   9   5         11.54         14.83        13.35 o
  -8   9   5         19.12         17.09        12.68 o
  -7   9   5          0.00         -6.56        11.55 o
  -6   9   5          3.02          4.76        11.01 o
  -5   9   5          4.06          6.51        11.45 o
  -4   9   5          7.45         -0.60        11.16 o
  -3   9   5          7.70         12.27        11.07 o
  -2   9   5         19.08         16.56        11.02 o
  -1   9   5         21.65         25.51        11.13 o
   0   9   5        182.64        168.84        17.96 o
   1   9   5         13.10          6.81        11.02 o
   2   9   5          2.58         10.23         9.64 o
   3   9   5          7.26          7.53         9.83 o
   4   9   5          0.97         -3.45        10.05 o
   5   9   5          0.13        -10.17        10.17 o
   6   9   5          0.07         16.07        10.77 o
   7   9   5         10.34          3.14        10.77 o
   8   9   5          0.56         -0.10        10.37 o
   9   9   5          2.72         -1.54        10.75 o
  10   9   5          0.66        -11.32        11.32 o
  11   9   5         12.25          3.38        14.93 o
  -9  10   5          5.92         15.97        25.95 o
  -8  10   5         12.98         -6.97        15.38 o
  -7  10   5         25.17         44.42        17.56 o
  -6  10   5          2.50         -5.40        16.52 o
  -5  10   5          1.81          0.56        13.44 o
  -4  10   5          3.40          4.34        13.15 o
  -3  10   5         19.83         13.98        13.16 o
  -2  10   5          5.67         16.48        13.20 o
  -1  10   5         12.52         -9.50        12.82 o
   0  10   5          0.00          3.38        13.04 o
   1  10   5         18.45          8.76        13.23 o
   2  10   5          4.23        -12.69        13.02 o
   3  10   5          0.22        -13.19        13.19 o
   4  10   5          0.46         12.51        13.57 o
   5  10   5         14.27          5.52        11.96 o
   6  10   5          0.82         17.88        12.49 o
   7  10   5          4.53          4.70        12.57 o
   8  10   5         49.51         44.25        14.75 o
   9  10   5         25.75        -15.97        27.94 o
  -5  11   5          1.12         -6.65        28.61 o
  -4  11   5          0.13        -17.30        25.95 o
  -3  11   5          0.60         45.59        18.65 o
  -2  11   5          0.33         28.18        18.38 o
  -1  11   5         48.87         38.09        16.06 o
   0  11   5        123.25        115.89        17.23 o
   1  11   5         24.20         13.92        18.70 o
   2  11   5          1.42         -5.94        23.94 o
   3  11   5          2.87         18.72        29.61 o
 -19   0   6         67.96         35.28        28.94 o
 -18   0   6         52.07         26.39        22.73 o
 -17   0   6          7.74          0.04        17.15 o
 -16   0   6         55.07         55.46        16.37 o
 -15   0   6        117.95         94.74        18.80 o
 -14   0   6        686.15        741.80        39.83 o
 -13   0   6       1605.05       1644.02        75.53 o
 -12   0   6        715.48        777.55        40.10 o
 -11   0   6        173.51        212.93        14.95 o
 -10   0   6       1694.50       1916.62        85.76 o
  -9   0   6       3368.53       3207.77       141.05 o
  -8   0   6       1498.22       1466.30        64.71 o
  -7   0   6        433.42        519.52        27.31 o
  -6   0   6        851.88        867.67        55.01 o
  -5   0   6       3407.43       3413.65       127.00 o
  -4   0   6        487.45        413.42        17.00 o
  -3   0   6       5523.42       5385.69       201.15 o
  -2   0   6      10143.02      10402.69       584.70 o
  -1   0   6      10038.16       9559.85       422.50 o
   0   0   6       2941.49       2544.96       112.54 o
   1   0   6       2445.01       2270.74       101.24 o
   2   0   6      24639.71      25582.90      1126.11 o
   3   0   6       4964.72       4640.32       205.20 o
   4   0   6        369.47        299.76        15.42 o
   5   0   6        232.40        194.59        20.46 o
   6   0   6       1368.89       1363.66        51.65 o
   7   0   6        706.90        632.95        26.31 o
   8   0   6       5659.66       6191.06       231.28 o
   9   0   6       1574.79       1418.17        55.20 o
  10   0   6       2244.61       2600.73        98.89 o
  11   0   6       1844.21       1960.43        75.39 o
  12   0   6       1102.66       1080.87        44.16 o
  13   0   6        344.92        376.55        22.76 o
  14   0   6         71.87         47.96        14.85 o
  15   0   6        139.18        124.07        18.96 o
  16   0   6          0.23        -15.99        18.30 o
  17   0   6          1.57        -23.29        23.29 o
  18   0   6          5.58         -4.66        34.60 o
  19   0   6        216.90        304.71        48.57 o
 -19   1   6        230.07        222.12        23.77 o
 -18   1   6        446.47        468.24        26.47 o
 -17   1   6        675.21        661.23        32.13 o
 -16   1   6        463.33        525.72        32.92 o
 -15   1   6        725.90        798.01        31.13 o
 -14   1   6        322.58        350.86        18.63 o
 -13   1   6        411.91        310.76        22.96 o
 -12   1   6        194.82        233.02        11.86 o
 -11   1   6        500.58        531.52        20.72 o
 -10   1   6          8.28         -6.14         6.14 o
  -9   1   6        681.09        640.26        22.44 o
  -8   1   6       5666.46       5745.84       177.73 o
  -7   1   6       2719.22       2587.18        80.11 o
  -6   1   6       7548.63       7389.19       209.54 o
  -5   1   6       5791.71       5716.03       150.96 o
  -4   1   6      11629.78      11919.72       330.01 o
  -3   1   6       3117.56       3096.13        81.47 o
  -2   1   6        146.50        151.26         5.54 o
  -1   1   6         18.53         14.94         3.12 o
   0   1   6        424.11        460.12        15.44 o
   1   1   6       2222.56       2131.10        67.23 o
   2   1   6       7658.57       7421.94       231.54 o
   3   1   6        765.60        695.74        22.71 o
   4   1   6       9429.61       9130.86       241.05 o
   5   1   6       3356.36       3486.86        92.25 o
   6   1   6       5491.89       5332.79       140.68 o
   7   1   6       1855.41       1931.66        51.61 o
   8   1   6        954.88        997.17        27.75 o
   9   1   6         24.75         19.20         4.65 o
  10   1   6        214.04        185.62         7.88 o
  11   1   6         79.95         80.05         6.88 o
  12   1   6        196.90        169.94         9.09 o
  13   1   6        379.17        474.70        20.37 o
  14   1   6        447.92        489.24        23.16 o
  15   1   6        389.98        504.71        31.67 o
  16   1   6        184.50        178.91        18.41 o
  17   1   6         91.10         90.85        17.82 o
  18   1   6         99.85         80.93        18.98 o
  19   1   6         62.99         37.26        39.92 o
 -19   2   6        104.33         90.48        39.25 o
 -18   2   6         33.71         38.08        15.00 o
 -17   2   6          1.06        -13.68        13.68 o
 -16   2   6          0.60         -9.73        12.65 o
 -15   2   6        259.98        245.03        17.94 o
 -14   2   6        754.80        780.80        29.93 o
 -13   2   6        668.06        759.89        28.65 o
 -12   2   6       1022.35        973.34        39.08 o
 -11   2   6       6573.41       6879.32       212.57 o
 -10   2   6       3750.80       3512.32       109.16 o
  -9   2   6       1503.03       1773.56        56.45 o
  -8   2   6        466.60        379.43        13.33 o
  -7   2   6        328.39        344.28        12.19 o
  -6   2   6        617.20        650.05        19.26 o
  -5   2   6       4293.05       4161.54       110.00 o
  -4   2   6        462.71        402.41        19.63 o
  -3   2   6       6456.91       6700.34       176.39 o
  -2   2   6       6495.50       6004.06       158.61 o
  -1   2   6       7737.74       7645.60       201.03 o
   0   2   6      13482.83      14226.64       372.19 o
   1   2   6       2059.75       1813.49        48.37 o
   2   2   6        417.17        329.10         9.69 o
   3   2   6       4934.74       4961.78       130.72 o
   4   2   6        231.92        134.19        10.81 o
   5   2   6          0.40          0.20         2.61 o
   6   2   6         20.25         27.73         3.33 o
   7   2   6       2191.05       2197.12        58.70 o
   8   2   6       2920.09       2956.82        82.49 o
   9   2   6       1031.70       1310.36        53.15 o
  10   2   6       2231.49       2333.83        66.14 o
  11   2   6        652.22        713.49        23.37 o
  12   2   6        403.08        466.84        20.18 o
  13   2   6        506.60        529.24        24.59 o
  14   2   6          2.58         16.35        11.56 o
  15   2   6          7.29         -2.74        12.72 o
  16   2   6          0.24          7.30        13.87 o
  17   2   6        113.68         90.85        18.21 o
  18   2   6        113.46        132.49        20.26 o
 -18   3   6         72.39         66.42        23.88 o
 -17   3   6        118.52        108.71        17.75 o
 -16   3   6        475.50        459.32        31.57 o
 -15   3   6        622.94        682.68        31.16 o
 -14   3   6        158.29        124.65        12.32 o
 -13   3   6        200.29        193.05        13.05 o
 -12   3   6         12.89          4.31         8.65 o
 -11   3   6          0.68         -7.15         7.15 o
 -10   3   6        388.41        394.93        21.91 o
  -9   3   6       1491.72       1495.51        47.79 o
  -8   3   6       1727.40       1719.05        50.21 o
  -7   3   6       4107.78       4009.36       114.04 o
  -6   3   6       3739.52       3764.95       100.07 o
  -5   3   6        914.29        811.64        22.61 o
  -4   3   6       4202.47       3954.31       112.56 o
  -3   3   6        927.68        979.30        32.52 o
  -2   3   6        441.46        287.06        14.12 o
  -1   3   6          2.80         18.19         3.26 o
   0   3   6          9.95         14.64         3.90 o
   1   3   6       1939.06       1822.46        48.76 o
   2   3   6       4004.21       3763.99        99.81 o
   3   3   6       1689.35       1729.03        52.37 o
   4   3   6       3873.95       3623.13       109.92 o
   5   3   6       3811.11       3833.35       115.17 o
   6   3   6       5030.78       5151.90       155.58 o
   7   3   6        405.93        469.78        30.96 o
   8   3   6       1216.16       1229.54        38.96 o
   9   3   6       2526.30       2617.94        79.74 o
  10   3   6          0.30          5.65         7.12 o
  11   3   6         32.64         31.26         9.07 o
  12   3   6        324.32        354.81        21.32 o
  13   3   6        315.52        321.24        16.64 o
  14   3   6        473.54        608.48        63.76 o
  15   3   6        445.67        449.92        46.57 o
  16   3   6        184.31        218.93        17.99 o
  17   3   6        519.18        649.18        36.54 o
  18   3   6        102.26         78.72        26.03 o
 -17   4   6          4.50         -6.34        16.47 o
 -16   4   6          3.02        -15.11        15.11 o
 -15   4   6        189.16        204.42        17.94 o
 -14   4   6        120.70        101.37        14.38 o
 -13   4   6       1068.93       1129.24        47.98 o
 -12   4   6       2141.98       2250.35        77.19 o
 -11   4   6        995.17       1000.74        37.05 o
 -10   4   6       1138.01       1160.25        41.66 o
  -9   4   6       1023.38        943.67        32.00 o
  -8   4   6       1020.97       1001.61        31.14 o
  -7   4   6        504.75        525.80        17.47 o
  -6   4   6          8.64          4.95         4.43 o
  -5   4   6        502.58        497.50        15.02 o
  -4   4   6       1374.62       1433.91        38.68 o
  -3   4   6        639.44        589.41        25.34 o
  -2   4   6       3643.72       3611.17        95.64 o
  -1   4   6       1477.04       1503.19        40.61 o
   0   4   6       4989.61       4666.71       123.32 o
   1   4   6       1859.42       1974.74        57.12 o
   2   4   6       3684.70       3743.41       112.84 o
   3   4   6        700.97        687.87        22.33 o
   4   4   6         11.27          3.31         4.06 o
   5   4   6          0.27         -4.27         4.47 o
   6   4   6        172.15        164.43         7.91 o
   7   4   6        257.42        210.04        18.81 o
   8   4   6        432.16        427.93        29.09 o
   9   4   6       1636.35       1629.42        51.44 o
  10   4   6        210.99        203.12        10.74 o
  11   4   6       1085.95       1197.20        39.67 o
  12   4   6        985.84        987.10        34.39 o
  13   4   6         85.96         82.16        11.71 o
  14   4   6        124.09        139.98        19.21 o
  15   4   6         26.01         20.82        14.23 o
  16   4   6        138.74        181.79        18.25 o
  17   4   6         32.41         21.42        28.23 o
 -17   5   6        309.29        266.86        57.55 o
 -16   5   6        223.80        242.49        23.05 o
 -15   5   6        183.22        153.91        17.28 o
 -14   5   6        417.35        476.10        27.03 o
 -13   5   6        462.91        387.79        32.75 o
 -12   5   6         45.22         27.04        12.08 o
 -11   5   6        205.77        213.32        14.88 o
 -10   5   6        179.95        199.13        24.78 o
  -9   5   6        597.77        640.21        25.63 o
  -8   5   6       1952.43       1986.82        61.51 o
  -7   5   6       1104.98       1064.20        32.37 o
  -6   5   6       2423.19       2546.29        71.92 o
  -5   5   6       1723.62       1662.71        59.37 o
  -4   5   6       2610.48       2787.88        87.23 o
  -3   5   6       1758.86       1778.70        47.94 o
  -2   5   6        652.87        706.45        24.52 o
  -1   5   6          6.26         18.17         3.50 o
   0   5   6         84.78        105.16         7.10 o
   1   5   6       1628.38       1573.87        45.62 o
   2   5   6       1363.94       1432.44        44.27 o
   3   5   6       1306.38       1275.46        39.81 o
   4   5   6       4126.25       4042.42       122.09 o
   5   5   6       1719.34       1821.02        56.50 o
   6   5   6       1629.63       1525.51        47.49 o
   7   5   6        223.98        240.50        13.49 o
   8   5   6         93.87         91.35        14.98 o
   9   5   6        101.16         78.16        11.80 o
  10   5   6         22.07          3.50         7.92 o
  11   5   6         20.87         37.37         9.12 o
  12   5   6        151.03        124.68        12.04 o
  13   5   6        137.86        166.33        17.43 o
  14   5   6        288.65        249.91        25.28 o
  15   5   6        243.91        269.07        19.59 o
  16   5   6        147.72        164.12        32.94 o
  17   5   6          5.06        -25.76        25.76 o
 -16   6   6         17.01        -22.18        22.18 o
 -15   6   6         31.99         37.16        16.27 o
 -14   6   6        137.74        103.04        15.98 o
 -13   6   6        106.37        124.99        15.27 o
 -12   6   6        173.85        144.78        14.98 o
 -11   6   6        739.28        743.88        72.00 o
 -10   6   6        555.79        503.04        26.89 o
  -9   6   6        366.58        349.57        19.52 o
  -8   6   6         10.26          9.16         7.55 o
  -7   6   6        132.30        113.99         8.80 o
  -6   6   6         45.20         34.43         8.65 o
  -5   6   6        512.60        447.72        23.08 o
  -4   6   6        136.41        134.49         9.29 o
  -3   6   6        371.80        379.88        14.01 o
  -2   6   6       1199.55       1254.90        40.37 o
  -1   6   6       4967.56       5000.41       142.75 o
   0   6   6       3261.50       3526.68       106.82 o
   1   6   6        807.25        803.95        30.88 o
   2   6   6       1380.15       1403.14        43.80 o
   3   6   6        265.50        252.50        12.51 o
   4   6   6         20.14         32.60         8.63 o
   5   6   6         87.41         95.30         8.11 o
   6   6   6        238.68        211.45        10.21 o
   7   6   6        449.95        471.81        23.50 o
   8   6   6        694.89        710.71        25.63 o
   9   6   6        371.39        392.29        28.71 o
  10   6   6        899.63        948.84        33.33 o
  11   6   6        683.22        690.68        27.28 o
  12   6   6        147.00        171.47        13.93 o
  13   6   6         81.27         70.27        12.85 o
  14   6   6         13.18          2.70        14.54 o
  15   6   6         26.17          4.36        15.59 o
  16   6   6          0.11        -18.15        63.20 o
 -15   7   6         99.17         43.24        30.60 o
 -14   7   6         65.45         39.43        15.97 o
 -13   7   6         20.24          8.34        14.45 o
 -12   7   6         84.73         75.07        14.44 o
 -11   7   6         13.68         -7.02        12.55 o
 -10   7   6         32.97         30.53        11.97 o
  -9   7   6        169.65        163.39        14.28 o
  -8   7   6         77.64        116.86        17.27 o
  -7   7   6        679.03        660.53        26.68 o
  -6   7   6        744.07        883.05        33.21 o
  -5   7   6        633.95        633.88        27.20 o
  -4   7   6       1170.77       1234.03        70.84 o
  -3   7   6        322.64        251.93        25.82 o
  -2   7   6         64.21         82.30         9.89 o
  -1   7   6       1316.00       1401.21        44.51 o
   0   7   6          6.00          9.22         5.86 o
   1   7   6        333.32        370.45        22.89 o
   2   7   6        383.11        346.56        14.60 o
   3   7   6        889.67        992.88        32.94 o
   4   7   6        371.27        375.97        17.77 o
   5   7   6        368.80        388.86        17.26 o
   6   7   6        474.15        537.21        27.62 o
   7   7   6        344.95        304.56        14.14 o
   8   7   6        179.58        179.00        11.07 o
   9   7   6         87.07         74.02        10.74 o
  10   7   6          0.02          3.69         9.88 o
  11   7   6         25.86         16.59        10.48 o
  12   7   6         75.90         86.92        13.20 o
  13   7   6         65.80         43.72        18.51 o
  14   7   6         53.56         47.26        18.33 o
 -14   8   6        123.89        111.77        31.27 o
 -13   8   6        184.50        168.03        17.97 o
 -12   8   6        227.19        233.42        20.07 o
 -11   8   6        181.52        152.75        18.94 o
 -10   8   6        191.52        180.81        18.88 o
  -9   8   6        367.39        334.31        19.89 o
  -8   8   6        174.60        129.84        12.86 o
  -7   8   6         16.05          8.61        10.30 o
  -6   8   6          0.20         -4.99         8.63 o
  -5   8   6         67.00         68.87         8.97 o
  -4   8   6        132.27        138.23        13.62 o
  -3   8   6        606.04        645.05        34.57 o
  -2   8   6       1466.73       1514.53        81.24 o
  -1   8   6        321.91        333.40        21.32 o
   0   8   6        160.17        187.02        11.62 o
   1   8   6        434.90        473.92        24.26 o
   2   8   6        354.68        339.55        17.19 o
   3   8   6        104.96        125.45         9.30 o
   4   8   6         26.31          8.66         7.90 o
   5   8   6          1.05          2.63         8.11 o
   6   8   6         82.40         86.51         9.41 o
   7   8   6        177.47        179.01        11.49 o
   8   8   6        160.52        158.80        11.52 o
   9   8   6        203.67        183.04        12.55 o
  10   8   6         98.09        101.60        11.92 o
  11   8   6         81.16         66.49        18.63 o
  12   8   6         77.34         84.14        14.32 o
  13   8   6         57.80          7.51        18.93 o
 -11   9   6         15.60        -13.23        17.16 o
 -10   9   6          3.39         15.67        16.62 o
  -9   9   6         50.68         50.33        13.35 o
  -8   9   6        377.62        303.88        29.15 o
  -7   9   6        328.85        296.60        20.66 o
  -6   9   6        246.15        249.10        19.22 o
  -5   9   6        280.10        265.81        18.53 o
  -4   9   6        150.66        146.26        13.76 o
  -3   9   6        167.17        176.11        14.51 o
  -2   9   6          2.91         11.08        11.28 o
  -1   9   6        323.76        311.23        18.07 o
   0   9   6          9.92          6.45        11.20 o
   1   9   6         17.32         11.22        11.46 o
   2   9   6        209.90        189.27        13.18 o
   3   9   6         98.38        121.72        11.99 o
   4   9   6        330.45        330.94        21.25 o
   5   9   6        323.05        322.14        17.69 o
   6   9   6        277.38        261.18        15.79 o
   7   9   6        147.92        170.38        12.67 o
   8   9   6         90.21         60.67        11.10 o
   9   9   6          5.73          7.98        11.60 o
  10   9   6          8.23         -0.55        12.05 o
  11   9   6          1.43        -15.75        15.75 o
  -9  10   6         62.86         52.56        25.28 o
  -8  10   6         88.12         83.88        17.08 o
  -7  10   6         49.73         17.87        17.46 o
  -6  10   6          0.04          2.26        16.30 o
  -5  10   6          7.12         20.03        13.72 o
  -4  10   6         87.74         79.87        14.74 o
  -3  10   6         65.49         81.26        14.52 o
  -2  10   6         12.32         19.39        13.55 o
  -1  10   6         48.47         71.76        14.10 o
   0  10   6        168.71        158.38        15.83 o
   1  10   6         63.69         92.77        14.75 o
   2  10   6         85.21         64.14        14.12 o
   3  10   6         53.69         73.99        14.34 o
   4  10   6          5.09          3.85        13.55 o
   5  10   6          6.88          6.66        12.05 o
   6  10   6         20.02         20.14        12.54 o
   7  10   6          1.16          7.46        13.01 o
   8  10   6         46.35         20.79        15.51 o
  -4  11   6         67.14         57.22        29.94 o
  -3  11   6         13.29         29.27        28.61 o
  -2  11   6         12.08         -0.26        18.32 o
  -1  11   6         12.95         13.28        18.62 o
   0  11   6         15.23         27.70        19.00 o
   1  11   6         25.44         36.28        24.45 o
   2  11   6          7.22         36.93        24.43 o
   3  11   6         77.29         78.51        34.60 o
 -19   1   7          0.16        -17.77        23.87 o
 -18   1   7         55.93         39.95        15.19 o
 -17   1   7         14.28        -12.48        14.62 o
 -16   1   7          4.07        -11.28        11.28 o
 -15   1   7          7.67         -3.37        10.32 o
 -14   1   7         42.27         29.33         9.74 o
 -13   1   7          5.77          9.59         8.63 o
 -12   1   7         13.94         22.75         8.12 o
 -11   1   7        147.21        151.96         9.58 o
 -10   1   7          3.38          2.61         6.35 o
  -9   1   7         24.43         38.17         6.06 o
  -8   1   7         40.39         67.82         5.97 o
  -7   1   7         83.36        140.10         6.14 o
  -6   1   7        150.24        241.23         9.26 o
  -5   1   7        700.29        799.06        27.08 o
  -4   1   7        968.14       1000.40        35.58 o
  -3   1   7        622.71        685.57        41.55 o
  -2   1   7        479.87        527.03        36.59 o
  -1   1   7        460.43        544.53        21.95 o
   0   1   7        185.72        182.31         7.80 o
   1   1   7         58.50         61.33         7.71 o
   2   1   7         92.65        101.56         8.16 o
   3   1   7        246.35        294.46        36.26 o
   4   1   7        111.26         92.81         6.91 o
   5   1   7         37.40         66.72         3.91 o
   6   1   7        524.24        539.07        36.28 o
   7   1   7         42.20         56.50         8.20 o
   8   1   7       2313.58       2376.53        66.66 o
   9   1   7        322.71        408.35        19.72 o
  10   1   7         23.76         23.10         5.61 o
  11   1   7          3.09          6.92         6.30 o
  12   1   7          2.94         11.99         7.06 o
  13   1   7          6.14         18.08         7.78 o
  14   1   7          3.01          7.65        11.23 o
  15   1   7          1.22         -3.06        14.20 o
  16   1   7          1.32          3.03        15.86 o
  17   1   7         15.26         -8.03        17.03 o
  18   1   7         18.24         16.63        26.61 o
 -19   2   7          7.99         32.60        41.25 o
 -18   2   7          5.21        -14.84        14.84 o
 -17   2   7         10.85          1.49        13.96 o
 -16   2   7          0.22         -7.75        13.01 o
 -15   2   7          7.52         10.97        12.19 o
 -14   2   7          2.46         -3.27         9.53 o
 -13   2   7         40.75         32.57         9.12 o
 -12   2   7        657.94        685.69        28.00 o
 -11   2   7        160.79        177.00        10.27 o
 -10   2   7        169.95        190.19        12.65 o
  -9   2   7          3.59         -5.90         5.90 o
  -8   2   7         13.19          4.23         5.38 o
  -7   2   7         15.55         10.92         3.86 o
  -6   2   7         67.69         68.82         6.60 o
  -5   2   7        370.54        383.19        11.59 o
  -4   2   7        895.44        865.86        23.81 o
  -3   2   7         54.68         42.97         3.71 o
  -2   2   7         66.31         58.35         5.16 o
  -1   2   7        297.02        352.04        10.97 o
   0   2   7         46.93         69.82        18.81 o
   1   2   7        199.52        245.06         9.59 o
   2   2   7       1073.65       1184.75        46.27 o
   3   2   7         23.77         28.72         4.56 o
   4   2   7         24.39         33.24         5.53 o
   5   2   7          1.61         -2.89         2.89 o
   6   2   7          0.13          2.04         3.33 o
   7   2   7        586.15        661.58        22.79 o
   8   2   7        304.18        341.22        12.86 o
   9   2   7        134.40        124.01         6.96 o
  10   2   7          4.42         19.68         7.90 o
  11   2   7          2.90          5.14         7.66 o
  12   2   7         20.42         25.64         8.58 o
  13   2   7         19.90         15.95        10.91 o
  14   2   7         11.00          2.24        11.81 o
  15   2   7         68.30         80.73        13.92 o
  16   2   7         32.62          2.23        16.14 o
  17   2   7         18.29          9.87        21.38 o
  18   2   7         15.22         35.93        27.94 o
 -18   3   7          1.03         -1.30        20.58 o
 -17   3   7         31.69         22.89        16.14 o
 -16   3   7         11.58          7.26        15.30 o
 -15   3   7         42.08         43.41        12.75 o
 -14   3   7         50.53         43.61        11.47 o
 -13   3   7         25.72         10.54        11.11 o
 -12   3   7         10.91         16.82         8.46 o
 -11   3   7         30.19         22.85         7.65 o
 -10   3   7        192.19        206.70        13.49 o
  -9   3   7        142.14        163.06         9.10 o
  -8   3   7        147.22        164.30         8.54 o
  -7   3   7         71.53         91.86         6.64 o
  -6   3   7         42.63         37.37         3.74 o
  -5   3   7        103.96        111.67         4.92 o
  -4   3   7        459.83        465.25        21.47 o
  -3   3   7         41.27         43.37         3.59 o
  -2   3   7         82.22         59.95         5.94 o
  -1   3   7          3.01          4.43         2.65 o
   0   3   7        507.39        522.17        15.52 o
   1   3   7          0.16          7.81         2.59 o
   2   3   7         20.59          9.63         2.89 o
   3   3   7          9.64         14.24         2.72 o
   4   3   7          9.68         19.88         3.27 o
   5   3   7          2.40          1.50         3.34 o
   6   3   7        107.55        150.57         8.07 o
   7   3   7        164.51        131.22        10.76 o
   8   3   7         43.96         41.30         6.21 o
   9   3   7         14.24         25.09         7.62 o
  10   3   7         48.14         26.58         7.49 o
  11   3   7         52.39         33.66         8.36 o
  12   3   7          0.91         -2.23         9.32 o
  13   3   7         11.54         14.86        10.46 o
  14   3   7          9.67          9.70        15.06 o
  15   3   7          1.72         22.13        13.74 o
  16   3   7         14.82         16.82        15.94 o
  17   3   7         11.13         36.49        21.90 o
 -17   4   7          0.06         -6.45        16.69 o
 -16   4   7          0.00        -11.47        17.28 o
 -15   4   7          0.29         -4.69        14.72 o
 -14   4   7          0.15         -4.42        13.74 o
 -13   4   7          0.30         -1.81        10.81 o
 -12   4   7        221.18        159.93        12.14 o
 -11   4   7        198.96        218.61        14.03 o
 -10   4   7          0.33         -7.07         7.25 o
  -9   4   7        101.48         84.34         7.63 o
  -8   4   7          0.05         -3.09         5.14 o
  -7   4   7         35.34         16.48         4.94 o
  -6   4   7         26.95         38.39         4.37 o
  -5   4   7          1.91         10.26         5.47 o
  -4   4   7         31.33         51.99         4.70 o
  -3   4   7         36.65         33.76         6.96 o
  -2   4   7         94.73         63.37         8.51 o
  -1   4   7          7.41          2.58         3.28 o
   0   4   7          6.00         15.18         3.09 o
   1   4   7        363.09        429.39        18.41 o
   2   4   7          5.21         14.03         3.56 o
   3   4   7         73.70        119.65         7.56 o
   4   4   7         54.87         62.05         5.28 o
   5   4   7          2.18          1.95         4.87 o
   6   4   7         14.04         15.26         5.54 o
   7   4   7          3.32         19.32         5.99 o
   8   4   7          0.41          9.36         6.45 o
   9   4   7         40.01         24.54         7.35 o
  10   4   7        239.14        187.21        10.62 o
  11   4   7         44.99         57.13         9.13 o
  12   4   7          4.64         -6.43         9.24 o
  13   4   7          0.98         -7.07        12.95 o
  14   4   7         19.63         16.31        13.37 o
  15   4   7          5.36          5.72        14.23 o
  16   4   7          8.66          9.15        15.55 o
  17   4   7         13.64         -8.65        34.60 o
 -16   5   7          1.60        -16.10        16.10 o
 -15   5   7          4.56        -14.97        14.97 o
 -14   5   7          6.95         15.84        14.25 o
 -13   5   7        127.14        119.87        15.65 o
 -12   5   7          8.57          7.83        12.13 o
 -11   5   7          8.39         -6.99        10.96 o
 -10   5   7         93.41         88.73        11.42 o
  -9   5   7         13.72         11.36         8.17 o
  -8   5   7         16.03         17.48         6.30 o
  -7   5   7          3.58          4.26         5.37 o
  -6   5   7          0.01          0.35         4.57 o
  -5   5   7         36.05         48.12         9.68 o
  -4   5   7          9.17         15.76         5.35 o
  -3   5   7          7.15          8.41         3.87 o
  -2   5   7        907.09        980.56        28.68 o
  -1   5   7          9.51         12.20         3.93 o
   0   5   7         15.75         30.30         8.48 o
   1   5   7         55.03         60.53         8.97 o
   2   5   7          1.14         -2.80         4.58 o
   3   5   7         18.53         23.36         5.09 o
   4   5   7         46.12         78.45        12.29 o
   5   5   7        294.04        336.09        16.81 o
   6   5   7         26.19         17.16         6.26 o
   7   5   7         14.97          1.95         8.48 o
   8   5   7          0.03          7.65         7.11 o
   9   5   7         91.04         78.60         8.64 o
  10   5   7         69.94         55.54         8.91 o
  11   5   7         13.74         -0.92         9.03 o
  12   5   7         13.76         -5.21         9.77 o
  13   5   7          3.83         -1.14        11.63 o
  14   5   7          8.66          1.11        14.60 o
  15   5   7          8.72         -1.63        19.87 o
  16   5   7         42.00         26.61        36.59 o
 -15   6   7          7.18         -2.61        16.57 o
 -14   6   7          2.88         -8.77        14.90 o
 -13   6   7         15.12         -5.56        13.71 o
 -12   6   7          1.91         -0.29        12.77 o
 -11   6   7         31.05         39.44        12.32 o
 -10   6   7         19.28         10.11        11.04 o
  -9   6   7         12.82         14.32        10.00 o
  -8   6   7         48.33         41.10         8.11 o
  -7   6   7         36.30         25.70         7.68 o
  -6   6   7          0.08         -3.15         5.62 o
  -5   6   7         68.32         47.20         6.31 o
  -4   6   7         28.61         22.23         4.85 o
  -3   6   7         80.86         79.65         5.84 o
  -2   6   7        541.16        566.87        20.34 o
  -1   6   7          1.22         15.88         4.79 o
   0   6   7        158.87        172.04        13.25 o
   1   6   7         69.02         68.03         6.12 o
   2   6   7         11.20          6.49         7.54 o
   3   6   7          5.14          4.56         5.70 o
   4   6   7          8.71          9.45         5.97 o
   5   6   7         48.36         46.51         6.72 o
   6   6   7         19.17         21.76         6.89 o
   7   6   7         35.54         23.75         7.48 o
   8   6   7          7.11          9.35         8.09 o
   9   6   7         29.31         17.27         8.60 o
  10   6   7          4.47          1.06         9.15 o
  11   6   7         48.02         35.77        10.07 o
  12   6   7          0.04          5.20        11.72 o
  13   6   7          8.74          9.85        12.59 o
  14   6   7          4.36          1.73        25.43 o
  15   6   7          0.10        -32.78        58.55 o
 -14   7   7         13.71         10.86        16.03 o
 -13   7   7         24.75         12.58        14.96 o
 -12   7   7          1.37         10.94        15.08 o
 -11   7   7          5.31         -7.68        12.98 o
 -10   7   7          0.01          5.03        11.76 o
  -9   7   7          3.43         -1.50         9.32 o
  -8   7   7         69.00         60.81         9.37 o
  -7   7   7          1.49         -0.50         9.14 o
  -6   7   7          0.86         -3.05         7.65 o
  -5   7   7          2.13         -7.26         7.26 o
  -4   7   7          7.10          5.99         7.10 o
  -3   7   7        162.57        189.58        14.10 o
  -2   7   7        310.41        322.55        25.95 o
  -1   7   7         18.31         25.28         6.30 o
   0   7   7        128.00        125.68         7.98 o
   1   7   7          0.01         -6.09         6.09 o
   2   7   7          2.36         -3.47         6.32 o
   3   7   7          6.80         10.69         6.67 o
   4   7   7          0.02         -2.19         6.93 o
   5   7   7         63.89         51.33         8.88 o
   6   7   7         96.83        103.50        11.50 o
   7   7   7          7.45          2.77         8.04 o
   8   7   7          4.51         -0.34         8.75 o
   9   7   7          1.37         -9.41         9.41 o
  10   7   7         29.03         23.52        10.35 o
  11   7   7          3.79         -6.33        10.54 o
  12   7   7          0.60        -12.50        12.50 o
  13   7   7          8.09          6.75        13.37 o
  14   7   7          2.19          0.06        21.40 o
 -13   8   7          1.92         -1.65        22.63 o
 -12   8   7          3.33         -6.71        17.10 o
 -11   8   7          1.57         -6.67        16.53 o
 -10   8   7          0.01         -6.57        15.33 o
  -9   8   7         12.50         15.36        14.85 o
  -8   8   7         29.22         13.62        11.05 o
  -7   8   7         11.75          6.66        10.59 o
  -6   8   7          1.65          3.85        10.11 o
  -5   8   7          0.00          1.20         8.50 o
  -4   8   7         45.26         22.08        10.16 o
  -3   8   7          0.25         -9.63         9.63 o
  -2   8   7        608.87        681.02        36.32 o
  -1   8   7        178.09        180.48        15.42 o
   0   8   7         17.20          6.23         8.25 o
   1   8   7         12.14          8.86         8.46 o
   2   8   7         25.90         18.47         7.71 o
   3   8   7          0.21         -3.91         7.68 o
   4   8   7          4.47         -7.68         8.02 o
   5   8   7         85.98        101.34         9.69 o
   6   8   7          3.28         -1.06         9.66 o
   7   8   7          2.72         -4.68         9.33 o
   8   8   7          5.92         -1.29         9.59 o
   9   8   7         49.62         28.33        10.63 o
  10   8   7          0.73        -11.01        11.01 o
  11   8   7         10.42          5.77        11.86 o
  12   8   7          0.73         -4.88        15.13 o
 -11   9   7          0.11         -5.32        30.60 o
 -10   9   7          5.31          0.74        16.68 o
  -9   9   7         75.48         61.67        16.47 o
  -8   9   7          8.59          5.06        12.36 o
  -7   9   7          6.39          4.89        13.87 o
  -6   9   7          2.01         14.82        20.62 o
  -5   9   7          0.08        -10.26        11.57 o
  -4   9   7         14.63         13.75        11.70 o
  -3   9   7         18.03          2.99        11.58 o
  -2   9   7          5.34         12.43        11.44 o
  -1   9   7         44.99         41.47        11.80 o
   0   9   7          9.82          6.42        12.10 o
   1   9   7          0.06         -9.98         9.98 o
   2   9   7          0.63         -4.80        10.17 o
   3   9   7          0.44         -7.41        10.17 o
   4   9   7         55.15         38.15        10.95 o
   5   9   7          9.75         -1.96        10.90 o
   6   9   7          5.11         -1.47        10.10 o
   7   9   7          2.20          8.97        10.63 o
   8   9   7          0.14         13.51        12.27 o
   9   9   7          3.41          5.44        11.85 o
  10   9   7          0.72          1.06        13.15 o
  -8  10   7          3.63          9.98        25.28 o
  -7  10   7          5.56          5.17        16.78 o
  -6  10   7          3.00         -7.56        23.58 o
  -5  10   7         10.18         -7.37        16.53 o
  -4  10   7          7.59          0.75        13.50 o
  -3  10   7         33.25         24.37        13.88 o
  -2  10   7         72.20         84.19        16.90 o
  -1  10   7         90.76         72.07        14.28 o
   0  10   7          2.10          9.32        13.33 o
   1  10   7          6.75          4.65        13.59 o
   2  10   7          0.00          1.53        13.59 o
   3  10   7          0.61         25.93        14.00 o
   4  10   7          0.11          8.94        12.28 o
   5  10   7         20.86         14.13        13.06 o
   6  10   7          0.10        -12.43        12.64 o
   7  10   7          0.53         -5.43        14.87 o
   8  10   7         11.07         60.54        29.94 o
  -1  11   7         22.52         27.28        33.26 o
   0  11   7          3.80         35.93        31.93 o
   1  11   7          0.50          9.31        31.27 o
 -18   0   8         38.56         47.93        24.41 o
 -17   0   8          4.27        -11.37        21.18 o
 -16   0   8          1.75          1.84        16.24 o
 -15   0   8        559.24        626.15        38.37 o
 -14   0   8        619.10        578.07        35.63 o
 -13   0   8       1781.11       2044.70        93.16 o
 -12   0   8       2318.16       2342.68       105.96 o
 -11   0   8       3081.75       3038.11       134.10 o
 -10   0   8       2756.24       3017.19       134.19 o
  -9   0   8        350.91        314.39        21.71 o
  -8   0   8       1305.33       1522.92        68.68 o
  -7   0   8         93.69         66.97         8.11 o
  -6   0   8          6.75          2.58         4.34 o
  -5   0   8        556.93        578.14        23.41 o
  -4   0   8       2087.39       1788.67        67.77 o
  -3   0   8       1868.41       1913.58        85.81 o
  -2   0   8       8719.02       8316.40       366.93 o
  -1   0   8       6518.69       6783.28       299.98 o
   0   0   8       6903.71       6390.34       281.51 o
   1   0   8        258.64        240.78        15.51 o
   2   0   8       2959.72       2462.95       109.02 o
   3   0   8        594.51        677.54        31.93 o
   4   0   8          1.96          3.18         5.52 o
   5   0   8          5.42          2.68         5.64 o
   6   0   8          7.04         12.29         5.09 o
   7   0   8       2902.81       3218.25       121.53 o
   8   0   8       2308.76       2362.40        89.08 o
   9   0   8        818.70        841.84        35.08 o
  10   0   8       1761.62       2038.90        78.78 o
  11   0   8        743.86        779.87        34.11 o
  12   0   8        388.82        390.42        24.19 o
  13   0   8        227.43        260.79        18.02 o
  14   0   8         63.71         67.86        20.62 o
  15   0   8          5.18         13.31        20.62 o
  16   0   8         35.01         50.56        23.95 o
 -19   1   8         89.76        114.43        39.92 o
 -18   1   8        250.43        228.66        18.70 o
 -17   1   8        364.65        360.59        25.02 o
 -16   1   8        659.08        702.81        32.46 o
 -15   1   8        448.45        528.15        23.67 o
 -14   1   8        199.14        166.88        12.18 o
 -13   1   8        193.87        187.92        11.92 o
 -12   1   8         12.59         -0.24         8.32 o
 -11   1   8        285.91        266.48        12.89 o
 -10   1   8        115.13         96.56        12.20 o
  -9   1   8       1938.02       1977.81        62.63 o
  -8   1   8       1818.32       1736.18        59.85 o
  -7   1   8       4750.28       4816.85       148.75 o
  -6   1   8       2149.13       1877.95        50.50 o
  -5   1   8       3012.63       2992.44        79.64 o
  -4   1   8       9190.97       8944.40       234.96 o
  -3   1   8        569.34        580.28        19.27 o
  -2   1   8        302.43        302.41        12.24 o
  -1   1   8         24.93         23.77         4.57 o
   0   1   8         19.15         11.25         3.14 o
   1   1   8       2367.50       2307.49        72.74 o
   2   1   8       3096.47       2881.54       117.72 o
   3   1   8       1890.52       1714.97        60.25 o
   4   1   8       4670.83       4713.35       147.71 o
   5   1   8       4475.12       4242.27       133.05 o
   6   1   8       1964.98       2068.33        55.00 o
   7   1   8       1684.70       1735.08        46.91 o
   8   1   8       2447.35       2494.75        66.73 o
   9   1   8        529.55        607.76        18.84 o
  10   1   8        396.28        467.36        17.30 o
  11   1   8          3.86          6.11         6.59 o
  12   1   8        391.06        506.47        19.73 o
  13   1   8        351.17        385.62        16.35 o
  14   1   8        357.39        283.42        31.27 o
  15   1   8        333.34        291.40        33.93 o
  16   1   8        140.22        146.37        27.28 o
  17   1   8        145.44        128.40        28.61 o
  18   1   8         49.61         51.89        28.61 o
 -18   2   8          9.17         -4.64        15.24 o
 -17   2   8          3.48        -13.72        14.42 o
 -16   2   8         63.19         63.53        17.73 o
 -15   2   8         98.91         79.07        12.89 o
 -14   2   8        386.14        404.34        19.38 o
 -13   2   8       1317.24       1371.45        46.15 o
 -12   2   8        648.73        750.64        30.24 o
 -11   2   8        329.00        243.38        12.38 o
 -10   2   8       1710.69       1857.39        59.48 o
  -9   2   8       1300.14       1359.52        44.26 o
  -8   2   8        847.26        680.77        23.85 o
  -7   2   8       1702.30       1864.84        53.79 o
  -6   2   8        382.93        416.03        13.55 o
  -5   2   8        456.67        388.72        15.90 o
  -4   2   8        831.07        914.15        34.71 o
  -3   2   8       3056.85       3047.92        81.09 o
  -2   2   8       6833.07       6410.95       169.73 o
  -1   2   8       3418.83       3464.64       108.40 o
   0   2   8       5538.94       5227.52       163.65 o
   1   2   8       1570.41       1576.11        49.50 o
   2   2   8      10152.80      10204.44       340.91 o
   3   2   8        292.56        322.95        21.32 o
   4   2   8         52.20         52.61         3.84 o
   5   2   8         99.18        108.03         5.34 o
   6   2   8        608.59        660.03        24.28 o
   7   2   8        430.40        377.83        13.90 o
   8   2   8       1628.00       1636.60        46.57 o
   9   2   8       1439.54       1585.74        45.65 o
  10   2   8       1099.37       1155.37        37.15 o
  11   2   8       1172.60       1284.89        41.68 o
  12   2   8        410.94        451.38        20.48 o
  13   2   8        179.10        154.91        11.54 o
  14   2   8        159.34        214.52        19.47 o
  15   2   8         27.45         36.15        18.36 o
  16   2   8         35.50         63.87        26.61 o
  17   2   8          3.01         31.93        27.28 o
 -17   3   8        324.95        303.91        22.04 o
 -16   3   8        255.09        241.01        20.34 o
 -15   3   8        338.26        272.22        18.58 o
 -14   3   8        730.88        759.66        35.24 o
 -13   3   8        343.85        324.01        16.85 o
 -12   3   8         29.20         31.57         9.08 o
 -11   3   8         52.83         31.62         8.24 o
 -10   3   8          7.10         26.07        11.75 o
  -9   3   8       1117.39       1080.16        36.13 o
  -8   3   8       1723.63       1820.01        57.86 o
  -7   3   8       2528.13       2551.64        73.64 o
  -6   3   8       3568.04       3715.02        98.60 o
  -5   3   8       4422.64       4472.65       118.93 o
  -4   3   8       2639.22       2765.74        73.48 o
  -3   3   8        877.89        836.08        23.11 o
  -2   3   8        662.38        703.43        20.93 o
  -1   3   8         13.11         19.89         3.40 o
   0   3   8        990.80        980.37        26.81 o
   1   3   8        936.23        842.88        23.29 o
   2   3   8       3065.36       3177.86        89.78 o
   3   3   8       1373.18       1358.23        36.66 o
   4   3   8       2815.29       2743.82        73.09 o
   5   3   8       3141.65       3153.20        87.81 o
   6   3   8       1318.70       1424.68        41.00 o
   7   3   8        223.39        200.10        13.93 o
   8   3   8          8.77         -1.62         8.03 o
   9   3   8          2.14         -6.87         6.87 o
  10   3   8          0.51         -7.48         7.48 o
  11   3   8         90.15        105.96         9.66 o
  12   3   8        151.80        144.68        10.92 o
  13   3   8        125.07        134.19        11.73 o
  14   3   8        444.09        546.61        37.06 o
  15   3   8        189.52        222.10        25.95 o
  16   3   8         66.35         87.34        37.59 o
  17   3   8         40.96         57.22        29.94 o
 -17   4   8          0.44        -11.95        16.90 o
 -16   4   8         20.76          1.28        16.11 o
 -15   4   8        163.44        151.15        17.49 o
 -14   4   8        258.82        246.56        18.33 o
 -13   4   8         78.79         86.61        12.38 o
 -12   4   8        452.41        491.98        24.58 o
 -11   4   8       3045.06       3106.28       104.32 o
 -10   4   8       2008.55       2196.41        70.15 o
  -9   4   8         98.82         72.43         9.64 o
  -8   4   8        303.15        444.06        25.78 o
  -7   4   8         22.78          3.00         5.17 o
  -6   4   8         28.74         40.97         6.24 o
  -5   4   8       1239.63       1281.36        35.09 o
  -4   4   8        823.71        904.56        29.67 o
  -3   4   8       2467.63       2347.86        62.86 o
  -2   4   8       2779.40       2977.20        79.20 o
  -1   4   8       4073.86       3912.89       103.52 o
   0   4   8       4126.95       4155.19       110.11 o
   1   4   8       1981.17       2038.05        54.53 o
   2   4   8       2367.18       2295.49        65.70 o
   3   4   8         65.72         67.50         5.50 o
   4   4   8          5.64          6.79         4.87 o
   5   4   8          1.75         -2.86         5.04 o
   6   4   8       1173.47       1061.06        34.39 o
   7   4   8        237.08        262.05        24.70 o
   8   4   8       1652.39       1643.53        51.86 o
   9   4   8        389.37        439.10        30.40 o
  10   4   8        659.44        745.81        27.31 o
  11   4   8        585.67        580.55        23.89 o
  12   4   8        191.97        223.46        16.22 o
  13   4   8        144.42        111.13        12.97 o
  14   4   8         22.05         33.72        16.54 o
  15   4   8         38.89         17.34        20.62 o
  16   4   8          5.33          8.66        22.16 o
 -16   5   8        233.67        206.20        24.01 o
 -15   5   8         85.04         60.25        16.11 o
 -14   5   8         90.35         68.75        15.29 o
 -13   5   8         56.91         23.18        13.74 o
 -12   5   8         65.69         64.54        14.98 o
 -11   5   8          7.57        -10.54        11.48 o
 -10   5   8        240.42        196.40        16.71 o
  -9   5   8        782.26        832.85        31.94 o
  -8   5   8        626.84        626.98        23.88 o
  -7   5   8       2322.95       2341.27        68.14 o
  -6   5   8        753.30        804.90        25.45 o
  -5   5   8        874.95        899.57        36.13 o
  -4   5   8       1893.05       1890.12        98.58 o
  -3   5   8         14.22         27.33         6.10 o
  -2   5   8        433.85        450.38        18.07 o
  -1   5   8       1267.12       1325.85        45.40 o
   0   5   8         46.83         52.85         6.97 o
   1   5   8        925.68        888.41        28.60 o
   2   5   8        859.11        889.95        28.93 o
   3   5   8       1412.92       1317.92        41.50 o
   4   5   8       1066.05       1156.48        36.92 o
   5   5   8       1748.33       1758.72        77.01 o
   6   5   8       1466.76       1504.11        47.51 o
   7   5   8        296.85        327.52        27.12 o
   8   5   8        540.35        468.59        19.62 o
   9   5   8        153.87        181.56        10.67 o
  10   5   8         15.21         -1.92         8.75 o
  11   5   8         27.08         -3.45         9.54 o
  12   5   8        158.37        188.18        12.98 o
  13   5   8        134.83        102.99        17.90 o
  14   5   8        138.26        144.25        20.15 o
  15   5   8        106.99        131.33        25.20 o
 -15   6   8         75.43         72.13        17.17 o
 -14   6   8         89.48        116.69        17.07 o
 -13   6   8        550.69        458.00        28.23 o
 -12   6   8        872.27        980.55        44.75 o
 -11   6   8        236.22        253.84        17.96 o
 -10   6   8        572.11        592.61        38.89 o
  -9   6   8        555.85        485.32        26.40 o
  -8   6   8        268.28        308.03        15.69 o
  -7   6   8         49.40         39.41         8.13 o
  -6   6   8         68.67         42.73         7.74 o
  -5   6   8        109.69        105.70         6.94 o
  -4   6   8        525.07        540.60        18.60 o
  -3   6   8        242.35        214.93        29.87 o
  -2   6   8        591.45        514.53        20.37 o
  -1   6   8        906.97        974.01        31.47 o
   0   6   8        494.19        455.42        17.33 o
   1   6   8        977.74       1054.44        34.25 o
   2   6   8        635.95        569.54        20.59 o
   3   6   8        234.57        263.77        14.53 o
   4   6   8         72.94         49.29         6.82 o
   5   6   8         26.08         22.63         6.84 o
   6   6   8        179.54        178.42        13.39 o
   7   6   8        321.17        341.93        16.00 o
   8   6   8        434.15        453.76        20.28 o
   9   6   8        159.96        174.51        11.40 o
  10   6   8        190.29        161.61        11.71 o
  11   6   8        316.16        314.41        15.52 o
  12   6   8        284.32        266.49        16.77 o
  13   6   8         18.49         18.53        17.61 o
  14   6   8         23.66          0.91        18.38 o
 -14   7   8         35.52         27.41        18.47 o
 -13   7   8        138.72        109.25        16.28 o
 -12   7   8         20.40         11.55        14.24 o
 -11   7   8         91.06         74.26        14.05 o
 -10   7   8        209.80        221.28        16.28 o
  -9   7   8        367.57        347.58        30.82 o
  -8   7   8        616.24        632.25        36.81 o
  -7   7   8        510.71        593.37        28.73 o
  -6   7   8        653.73        674.74        55.50 o
  -5   7   8        569.33        628.14        25.72 o
  -4   7   8        669.21        673.60        24.64 o
  -3   7   8        252.91        247.27        13.41 o
  -2   7   8          2.51          1.00         6.34 o
  -1   7   8        138.17        125.12        12.45 o
   0   7   8          0.95         -2.34         6.47 o
   1   7   8        209.75        187.56        14.58 o
   2   7   8        456.72        477.13        19.27 o
   3   7   8        374.72        392.93        31.33 o
   4   7   8       1540.11       1538.94        49.21 o
   5   7   8        761.45        875.89        30.54 o
   6   7   8        221.03        223.77        11.67 o
   7   7   8        234.01        199.28        11.67 o
   8   7   8        130.38        134.58        10.99 o
   9   7   8         29.68          1.71         9.91 o
  10   7   8         22.89         13.67        10.58 o
  11   7   8          1.14         -2.05        11.01 o
  12   7   8         10.43         -9.48        17.34 o
  13   7   8         90.87         92.12        23.94 o
  14   7   8         74.25         82.50        35.93 o
 -12   8   8         71.42         76.76        19.16 o
 -11   8   8        162.96        112.97        18.49 o
 -10   8   8        191.89        198.28        19.93 o
  -9   8   8         70.31         58.77        15.84 o
  -8   8   8        110.06        125.11        16.72 o
  -7   8   8         45.72         23.15        10.89 o
  -6   8   8          0.35         -3.12        10.30 o
  -5   8   8         85.58         57.87        10.42 o
  -4   8   8         63.66         76.78        11.28 o
  -3   8   8         57.02         61.83        12.29 o
  -2   8   8        520.20        536.29        26.85 o
  -1   8   8       1092.75       1192.23        53.03 o
   0   8   8        454.13        509.03        23.89 o
   1   8   8        256.63        266.13        13.40 o
   2   8   8        289.39        334.78        20.76 o
   3   8   8         30.46         23.64         8.32 o
   4   8   8          0.44         -8.32         8.32 o
   5   8   8          5.65         -2.53         8.74 o
   6   8   8         24.29         17.62         9.36 o
   7   8   8         56.01         67.27        12.22 o
   8   8   8        201.36        164.42        12.64 o
   9   8   8        156.72        167.54        13.08 o
  10   8   8        209.59        199.92        14.24 o
  11   8   8        137.88        141.03        20.93 o
  12   8   8         19.56         38.59        37.26 o
 -10   9   8          2.57          1.48        16.89 o
  -9   9   8         16.68         31.92        16.37 o
  -8   9   8         32.22         35.88        14.81 o
  -7   9   8        145.87        129.79        16.30 o
  -6   9   8        184.75        133.01        20.69 o
  -5   9   8        186.39        163.18        17.33 o
  -4   9   8        323.37        337.40        20.03 o
  -3   9   8         87.40         70.96        12.60 o
  -2   9   8        125.88        116.83        15.58 o
  -1   9   8         32.02         56.28        12.53 o
   0   9   8         78.10         92.41        13.23 o
   1   9   8        102.56         83.40        11.42 o
   2   9   8         97.76        123.12        12.34 o
   3   9   8        255.19        258.69        20.01 o
   4   9   8         18.50         22.18        11.17 o
   5   9   8         49.17         50.27        11.79 o
   6   9   8        111.53        139.27        12.14 o
   7   9   8         60.49         55.08        11.36 o
   8   9   8         29.84          8.15        13.19 o
   9   9   8          1.08         -4.09        13.89 o
  10   9   8          0.01          8.65        31.93 o
  -8  10   8         16.34         21.95        25.95 o
  -7  10   8          5.65         11.17        17.40 o
  -6  10   8          0.11          0.24        16.63 o
  -5  10   8          8.27         -2.52        16.82 o
  -4  10   8         53.97         77.40        21.00 o
  -3  10   8        540.88        541.72        45.90 o
  -2  10   8        399.44        425.46        38.51 o
  -1  10   8         79.67        118.12        15.46 o
   0  10   8         77.68         89.66        14.79 o
   1  10   8         90.30         77.16        14.63 o
   2  10   8         42.09         29.79        14.15 o
   3  10   8         20.50         29.66        14.36 o
   4  10   8          0.76         18.02        12.81 o
   5  10   8         17.09         21.48        20.93 o
   6  10   8         25.80         24.83        17.61 o
   7  10   8         16.25         59.88        33.93 o
 -18   1   9         23.17        -15.64        15.64 o
 -17   1   9         10.51        -13.43        15.22 o
 -16   1   9         16.83         13.34        12.10 o
 -15   1   9        226.97        285.54        15.65 o
 -14   1   9         18.78          4.71        10.21 o
 -13   1   9         12.16         17.43         9.61 o
 -12   1   9          5.94          8.51         8.66 o
 -11   1   9         69.53         78.84        10.17 o
 -10   1   9          0.95          4.60         7.11 o
  -9   1   9         11.26         -0.20         6.35 o
  -8   1   9          2.33         -3.80         5.68 o
  -7   1   9         28.51         20.41         5.32 o
  -6   1   9         54.41         51.53         8.08 o
  -5   1   9        225.58        290.84        13.61 o
  -4   1   9         82.67        106.44        10.51 o
  -3   1   9         59.12         51.65         4.82 o
  -2   1   9        384.55        401.97        14.58 o
  -1   1   9        236.82        210.00        10.08 o
   0   1   9         16.21         20.31         6.20 o
   1   1   9        651.89        705.94        26.18 o
   2   1   9         86.23         71.77         5.90 o
   3   1   9          0.14          9.92         3.93 o
   4   1   9         53.90         66.62         5.04 o
   5   1   9        184.17        133.17        16.84 o
   6   1   9        241.34        199.39        18.19 o
   7   1   9        987.06        921.34        31.79 o
   8   1   9       1864.56       2000.95        68.18 o
   9   1   9        361.61        391.49        25.49 o
  10   1   9          0.27         -2.80         7.37 o
  11   1   9          0.74          9.47         8.39 o
  12   1   9          8.85         14.89         9.16 o
  13   1   9         21.61         37.96        23.14 o
  14   1   9          0.37          3.06        17.71 o
  15   1   9          1.33         50.56        23.95 o
  16   1   9          0.05        -10.64        24.62 o
  17   1   9          1.61        -16.63        26.61 o
 -18   2   9          2.66        -11.59        17.45 o
 -17   2   9          4.10         -3.73        15.74 o
 -16   2   9          7.09        -15.03        15.03 o
 -15   2   9          0.07         -4.87        11.29 o
 -14   2   9         32.19         27.51        10.86 o
 -13   2   9         71.83         61.59        13.84 o
 -12   2   9          0.02         -8.85         8.85 o
 -11   2   9         65.16         40.09         8.46 o
 -10   2   9          1.62          1.10         7.35 o
  -9   2   9         80.15         63.83         7.42 o
  -8   2   9          0.15         -1.89         5.94 o
  -7   2   9        152.69        134.35         7.41 o
  -6   2   9        207.12        241.81        14.14 o
  -5   2   9         42.16         34.12         3.84 o
  -4   2   9         73.42         73.26         4.19 o
  -3   2   9          9.34         20.38         4.53 o
  -2   2   9         33.90         43.81         9.17 o
  -1   2   9          0.32         42.13         7.19 o
   0   2   9        753.42        771.48        25.52 o
   1   2   9        437.17        471.85        22.66 o
   2   2   9          1.14          2.92         4.07 o
   3   2   9         72.21         60.07         4.87 o
   4   2   9        107.97         87.61        10.89 o
   5   2   9        271.84        241.98        19.11 o
   6   2   9        149.42        130.31         6.12 o
   7   2   9          7.82         16.24         5.22 o
   8   2   9         13.89         33.51        12.40 o
   9   2   9         18.26         21.83         7.51 o
  10   2   9         20.44         22.43        10.11 o
  11   2   9         11.39         10.83        14.88 o
  12   2   9          5.60          0.61        11.64 o
  13   2   9         30.58         53.66        19.40 o
  14   2   9         33.49         43.52        15.80 o
  15   2   9         24.51         15.14        19.34 o
  16   2   9          2.06          0.00        25.95 o
  17   2   9          0.22         31.27        28.61 o
 -17   3   9          1.90         -6.87        17.13 o
 -16   3   9          0.00        -13.77        13.77 o
 -15   3   9         49.85         59.86        13.76 o
 -14   3   9          4.48         -0.20        12.01 o
 -13   3   9         55.81         27.12        10.00 o
 -12   3   9         47.43         34.85         9.26 o
 -11   3   9         19.86         27.52         8.63 o
 -10   3   9         11.30         20.09         7.80 o
  -9   3   9          2.78         16.33         7.07 o
  -8   3   9          9.94         29.57         7.29 o
  -7   3   9         25.78         42.85         5.72 o
  -6   3   9         31.01         22.11         5.33 o
  -5   3   9        262.39        320.05        13.39 o
  -4   3   9         62.11         65.17         5.78 o
  -3   3   9          0.06          1.73         3.46 o
  -2   3   9       1956.82       2007.62        53.60 o
  -1   3   9          4.07          7.62         3.27 o
   0   3   9        157.32        216.62         9.05 o
   1   3   9         35.98         53.12         4.03 o
   2   3   9         17.44         15.41         3.72 o
   3   3   9         10.69         19.47         4.32 o
   4   3   9          6.73          9.24         5.30 o
   5   3   9         19.81         12.02         4.24 o
   6   3   9        189.12        143.16        15.11 o
   7   3   9          2.54         -1.39         7.10 o
   8   3   9        235.10        239.52        20.07 o
   9   3   9         48.40         51.09        10.35 o
  10   3   9         51.97         37.87        10.61 o
  11   3   9         10.67          3.52        11.35 o
  12   3   9         16.30         23.38        15.56 o
  13   3   9          1.10          5.45        13.38 o
  14   3   9          0.02         -1.49        16.05 o
  15   3   9          9.43         12.76        19.97 o
  16   3   9          5.62         11.63        21.26 o
 -17   4   9          5.77        -15.61        24.72 o
 -16   4   9          0.81         -0.70        20.93 o
 -15   4   9          0.52        -15.64        15.64 o
 -14   4   9          9.43        -10.52        14.08 o
 -13   4   9         40.31         29.79        11.82 o
 -12   4   9        247.89        223.24        14.26 o
 -11   4   9          0.15         -5.13         8.59 o
 -10   4   9         16.72         34.10         8.47 o
  -9   4   9          4.64         17.76         7.49 o
  -8   4   9        197.99        171.58        16.23 o
  -7   4   9          7.08          7.09         5.53 o
  -6   4   9          3.85          0.29         5.17 o
  -5   4   9        197.69        265.00        10.83 o
  -4   4   9        501.78        592.10        34.07 o
  -3   4   9         16.82         13.46         3.99 o
  -2   4   9        194.67        167.62         8.83 o
  -1   4   9        281.49        254.76        12.34 o
   0   4   9         81.51        106.59         8.06 o
   1   4   9        449.98        528.47        15.86 o
   2   4   9         19.18         11.15         4.13 o
   3   4   9         28.21         22.47         4.98 o
   4   4   9         16.76         27.19         5.32 o
   5   4   9         76.20         48.85         6.94 o
   6   4   9          0.51         -2.32         6.03 o
   7   4   9         42.18         16.14         6.56 o
   8   4   9         11.14         -7.06         7.06 o
   9   4   9          4.01         19.57        10.62 o
  10   4   9          3.61        -10.40        11.02 o
  11   4   9          2.37          6.41        12.23 o
  12   4   9          4.40         13.21        13.18 o
  13   4   9          0.24        -13.51        13.51 o
  14   4   9         26.78         32.39        17.81 o
  15   4   9          5.71        -12.90        21.22 o
  16   4   9         29.70         44.58        35.93 o
 -16   5   9          0.11        -10.66        19.38 o
 -15   5   9          0.61        -15.86        15.86 o
 -14   5   9          1.04          1.31        14.94 o
 -13   5   9         47.85         32.79        14.44 o
 -12   5   9         28.38         37.57        13.59 o
 -11   5   9         97.79         82.82        14.34 o
 -10   5   9         16.56         11.65         9.54 o
  -9   5   9          9.84          2.03         7.95 o
  -8   5   9         17.96         16.80         7.53 o
  -7   5   9          4.02         -2.21         5.99 o
  -6   5   9         78.09        107.77        10.79 o
  -5   5   9        222.04        231.31        14.52 o
  -4   5   9         33.36         37.76         4.99 o
  -3   5   9         74.04         99.14         8.20 o
  -2   5   9        503.54        576.37        24.84 o
  -1   5   9        389.20        444.14        20.35 o
   0   5   9         33.69         46.27         5.47 o
   1   5   9         54.01         91.32        10.39 o
   2   5   9         35.26         55.91         6.09 o
   3   5   9         42.04         52.83         6.20 o
   4   5   9         62.52         41.28         7.22 o
   5   5   9          0.09         14.55         6.28 o
   6   5   9        130.08        111.79        13.58 o
   7   5   9         50.32         59.44         7.96 o
   8   5   9          5.10         -1.13        10.20 o
   9   5   9          1.73         -2.39        11.22 o
  10   5   9         10.09         -0.32        12.14 o
  11   5   9         10.58         -6.89        12.94 o
  12   5   9          5.12        -12.06        13.55 o
  13   5   9          2.88          3.92        17.42 o
  14   5   9          1.26         19.67        18.11 o
  15   5   9          1.48         -9.98        34.60 o
 -15   6   9          1.27          0.58        18.23 o
 -14   6   9         36.27         38.65        15.82 o
 -13   6   9          0.01         13.22        14.85 o
 -12   6   9        233.08        197.06        16.97 o
 -11   6   9         29.61         10.82        12.82 o
 -10   6   9          2.62         -1.99        11.62 o
  -9   6   9          5.13          3.35        10.61 o
  -8   6   9         45.66         41.49        16.40 o
  -7   6   9         18.42          7.96         7.28 o
  -6   6   9          7.00          3.98         6.44 o
  -5   6   9         49.17         43.30         6.83 o
  -4   6   9          0.76         -5.09         5.57 o
  -3   6   9          2.62          6.57         5.86 o
  -2   6   9         36.46         39.85         5.77 o
  -1   6   9          0.94          1.97         5.81 o
   0   6   9          6.25          3.18         5.91 o
   1   6   9          0.82         -2.75         5.99 o
   2   6   9        114.79        143.47        14.20 o
   3   6   9         43.65         57.81         7.10 o
   4   6   9          1.91          3.11         6.80 o
   5   6   9        192.07        173.12        13.99 o
   6   6   9         23.11         18.92         7.69 o
   7   6   9          1.82         -2.11         8.10 o
   8   6   9          9.75          5.57        11.42 o
   9   6   9          0.26         -9.68        12.23 o
  10   6   9         32.98         22.43        13.27 o
  11   6   9         20.55         -0.13        13.85 o
  12   6   9         13.04          7.61        14.92 o
  13   6   9          3.75         22.39        26.92 o
  14   6   9          1.15         -9.98        35.93 o
 -14   7   9          0.42          5.50        18.40 o
 -13   7   9          0.30         -3.52        15.25 o
 -12   7   9          1.40         -5.93        14.12 o
 -11   7   9         20.48          8.38        13.39 o
 -10   7   9         33.19         22.16        12.69 o
  -9   7   9          7.26         12.75        13.79 o
  -8   7   9         29.62         24.84        10.59 o
  -7   7   9          2.62         14.18        10.76 o
  -6   7   9         31.40         36.39         9.83 o
  -5   7   9          1.41         -5.10         7.96 o
  -4   7   9          2.67          1.52         7.88 o
  -3   7   9         28.64         16.80         6.99 o
  -2   7   9          7.74          6.14         6.84 o
  -1   7   9        112.48        112.08         8.37 o
   0   7   9         32.77         39.02         8.73 o
   1   7   9          2.32          5.43         6.98 o
   2   7   9          1.43          0.24         7.02 o
   3   7   9          0.88          2.07         7.39 o
   4   7   9          3.97          0.67         7.61 o
   5   7   9         42.71         21.33         8.34 o
   6   7   9          0.03         -4.93         9.78 o
   7   7   9          0.01        -11.88        11.98 o
   8   7   9          3.36         -9.94        12.57 o
   9   7   9         12.54          0.99        13.59 o
  10   7   9         51.52         43.90        14.66 o
  11   7   9          1.73         -4.79        14.82 o
  12   7   9          0.30         10.17        15.90 o
  13   7   9          0.01         23.29        34.60 o
 -12   8   9         28.46         27.03        19.05 o
 -11   8   9          0.26         21.01        17.33 o
 -10   8   9          0.06         13.90        16.53 o
  -9   8   9          0.01         -1.17        15.07 o
  -8   8   9          0.15        -11.70        11.70 o
  -7   8   9          1.68         -5.97        10.95 o
  -6   8   9          1.02         17.15        12.39 o
  -5   8   9         25.32          3.48        15.15 o
  -4   8   9         10.32         18.38        10.71 o
  -3   8   9        182.98        184.75        13.79 o
  -2   8   9        214.42        206.57        13.87 o
  -1   8   9          1.71          5.90         9.15 o
   0   8   9          0.68         -7.01         8.96 o
   1   8   9          4.00         -1.63         8.10 o
   2   8   9          4.32         -0.01         8.25 o
   3   8   9          1.66         -5.91         8.43 o
   4   8   9          1.69         -6.43         8.87 o
   5   8   9         19.35          9.58        10.25 o
   6   8   9         16.57          4.46        11.08 o
   7   8   9          2.51         -2.93        13.12 o
   8   8   9          3.10          6.10        14.01 o
   9   8   9         20.12         34.26        14.95 o
  10   8   9          2.52         -8.39        15.23 o
  11   8   9         66.62         47.75        23.95 o
 -10   9   9         46.03         32.16        17.85 o
  -9   9   9          7.05         20.42        20.30 o
  -8   9   9          2.40        -18.53        18.53 o
  -7   9   9          0.31         -6.28        14.50 o
  -6   9   9          0.85        -11.97        20.86 o
  -5   9   9          2.96         12.31        15.13 o
  -4   9   9          0.14          3.41        12.45 o
  -3   9   9         11.60          1.06        12.32 o
  -2   9   9          5.35          0.61        12.31 o
  -1   9   9          0.80          1.63        12.09 o
   0   9   9         16.23         12.54        12.24 o
   1   9   9          0.41         -1.02        10.55 o
   2   9   9          0.01         -2.17        10.79 o
   3   9   9         14.13         14.78        12.78 o
   4   9   9          0.02          3.23        13.18 o
   5   9   9          4.20          6.28        12.84 o
   6   9   9          7.87          0.35        13.70 o
   7   9   9          0.35         -5.87        14.29 o
   8   9   9          3.89          9.45        15.46 o
   9   9   9          0.74         -7.32        31.93 o
  -7  10   9          0.42         12.64        35.26 o
  -6  10   9          0.02        -11.71        17.13 o
  -5  10   9          5.39        -16.35        16.35 o
  -4  10   9         24.46         55.22        17.07 o
  -3  10   9          2.33        -11.85        14.12 o
  -2  10   9        114.28        101.38        15.52 o
  -1  10   9         11.20         11.25        14.10 o
   0  10   9          4.08         -4.21        14.03 o
   1  10   9          0.06         22.87        18.60 o
   2  10   9          0.35         -3.95        16.32 o
   3  10   9          1.88        -14.05        16.75 o
   4  10   9          0.02        -17.96        28.61 o
   5  10   9          7.25          7.98        29.94 o
 -18   0  10          3.92        -15.97        35.26 o
 -17   0  10          6.55        -12.20        22.16 o
 -16   0  10         80.11         78.00        18.30 o
 -15   0  10         39.90         44.61        17.01 o
 -14   0  10        290.24        255.51        20.93 o
 -13   0  10       1444.30       1828.93        85.44 o
 -12   0  10        744.31        648.79        36.98 o
 -11   0  10       1874.92       2191.67        99.33 o
 -10   0  10        369.75        295.89        19.57 o
  -9   0  10       1128.45       1194.92        55.72 o
  -8   0  10       2307.60       2078.81        92.77 o
  -7   0  10         20.82         33.77         8.02 o
  -6   0  10          0.61          0.40         5.36 o
  -5   0  10       1627.47       1503.53        57.04 o
  -4   0  10        578.58        603.26        46.22 o
  -3   0  10       2322.91       2280.47       101.78 o
  -2   0  10       6666.61       6839.26       303.26 o
  -1   0  10       5727.12       5383.05       237.70 o
   0   0  10       3087.14       3377.77       150.49 o
   1   0  10       5835.62       5675.35       250.87 o
   2   0  10       1645.10       1775.39        80.41 o
   3   0  10        223.27        165.25        14.05 o
   4   0  10          2.72          1.81         6.27 o
   5   0  10          1.28          6.91         7.01 o
   6   0  10        210.20        252.82        27.28 o
   7   0  10         40.04         39.44         8.78 o
   8   0  10       2093.69       2176.59        98.92 o
   9   0  10        457.73        478.48        28.87 o
  10   0  10       1283.71       1472.93        69.15 o
  11   0  10        860.73        928.02        55.89 o
  12   0  10         97.26        113.78        17.22 o
  13   0  10        496.00        573.71        57.88 o
  14   0  10        172.44        182.06        34.26 o
 -18   1  10        147.28        171.98        21.22 o
 -17   1  10        308.24        279.72        17.53 o
 -16   1  10        364.45        398.96        20.43 o
 -15   1  10        477.72        471.73        22.46 o
 -14   1  10        564.72        680.78        28.78 o
 -13   1  10        151.10        130.66        11.71 o
 -12   1  10          0.97         -8.01         9.16 o
 -11   1  10         78.25         70.96         9.64 o
 -10   1  10        300.66        304.88        14.15 o
  -9   1  10        851.70        780.22        27.68 o
  -8   1  10       2179.93       2274.73        71.67 o
  -7   1  10       2038.99       2049.10        64.47 o
  -6   1  10       2477.10       2475.22        71.38 o
  -5   1  10       2507.09       2483.15        66.33 o
  -4   1  10       2858.71       2844.42        89.51 o
  -3   1  10        850.23        915.23        36.73 o
  -2   1  10        450.05        354.68        19.25 o
  -1   1  10        145.17        106.58        12.23 o
   0   1  10        906.12        853.68        49.71 o
   1   1  10       1102.76       1096.48        35.54 o
   2   1  10       3014.62       2832.99        89.43 o
   3   1  10        866.65        898.49        29.72 o
   4   1  10       3919.67       3735.11       117.84 o
   5   1  10       2235.19       2286.75        72.56 o
   6   1  10        497.81        509.32        19.26 o
   7   1  10         84.96         78.53         6.77 o
   8   1  10       1059.82       1130.55        38.09 o
   9   1  10         45.83         19.44         7.59 o
  10   1  10         91.15         71.44         9.23 o
  11   1  10         37.13         40.24         9.16 o
  12   1  10        239.67        311.98        38.03 o
  13   1  10        255.06        360.72        46.45 o
  14   1  10        325.11        410.46        63.35 o
  15   1  10        210.94        200.26        30.60 o
  16   1  10         72.85         48.57        26.61 o
  17   1  10         81.89         37.92        28.61 o
 -18   2  10         19.59        -27.94        33.93 o
 -17   2  10          0.43        -17.62        17.62 o
 -16   2  10         20.02          2.78        14.09 o
 -15   2  10        269.83        254.57        15.75 o
 -14   2  10        450.90        462.78        21.57 o
 -13   2  10        686.56        735.46        29.53 o
 -12   2  10       1155.26       1301.73        44.48 o
 -11   2  10       1983.59       1912.75        62.07 o
 -10   2  10       1543.20       1788.39        57.68 o
  -9   2  10         25.74         12.16         7.34 o
  -8   2  10        549.97        648.50        23.50 o
  -7   2  10          8.28          3.76         5.82 o
  -6   2  10         56.69         48.43         7.19 o
  -5   2  10        468.47        446.14        14.12 o
  -4   2  10        597.33        601.03        19.99 o
  -3   2  10       3259.92       3126.91        98.45 o
  -2   2  10       2781.85       2746.97        91.74 o
  -1   2  10       4022.02       4142.85       130.36 o
   0   2  10       2610.94       2554.50        80.15 o
   1   2  10        399.67        325.30        16.96 o
   2   2  10       2031.58       2094.81        72.43 o
   3   2  10        191.49        167.79        14.28 o
   4   2  10        280.06        259.39        13.20 o
   5   2  10         71.91         67.85         5.86 o
   6   2  10        599.32        605.71        36.64 o
   7   2  10       1481.67       1520.74        63.75 o
   8   2  10        670.92        747.86        29.17 o
   9   2  10        587.26        642.80        30.91 o
  10   2  10        992.54       1049.40        45.48 o
  11   2  10        421.82        496.92        26.98 o
  12   2  10        304.78        303.92        19.01 o
  13   2  10         27.89         32.51        13.55 o
  14   2  10          3.75         10.22        16.45 o
  15   2  10          1.20        -15.97        25.95 o
  16   2  10         14.69         15.30        26.61 o
 -17   3  10        379.03        367.12        32.02 o
 -16   3  10        151.83        170.80        23.43 o
 -15   3  10        122.20         91.43        18.58 o
 -14   3  10         89.16         86.01        20.18 o
 -13   3  10         23.23         -5.48        10.41 o
 -12   3  10          6.57         -6.60         9.40 o
 -11   3  10         72.21         83.49         9.70 o
 -10   3  10        347.82        297.70        18.25 o
  -9   3  10        644.39        688.58        25.65 o
  -8   3  10       2214.76       2277.31        72.16 o
  -7   3  10       1483.92       1532.90        49.23 o
  -6   3  10       1033.68       1067.17        32.24 o
  -5   3  10       3610.04       3608.50        96.29 o
  -4   3  10       2319.41       2307.64        61.46 o
  -3   3  10         51.75         52.02         8.74 o
  -2   3  10       2612.24       2680.35        88.63 o
  -1   3  10        129.21        123.94         9.12 o
   0   3  10          4.61          5.66         4.48 o
   1   3  10       1240.11       1198.69        39.19 o
   2   3  10       2031.67       1970.86        62.82 o
   3   3  10        478.56        481.46        17.93 o
   4   3  10       4414.30       4114.85       129.52 o
   5   3  10       1016.47       1104.47        45.43 o
   6   3  10       1721.70       1576.45        63.16 o
   7   3  10       2739.47       3059.68       117.78 o
   8   3  10        179.56        174.82        17.19 o
   9   3  10         30.85         28.00        10.55 o
  10   3  10          2.89          0.58        11.21 o
  11   3  10         52.01         64.60        13.12 o
  12   3  10        166.61        146.86        17.33 o
  13   3  10        156.34        182.34        16.92 o
  14   3  10        149.24        155.95        20.16 o
  15   3  10        123.09        115.78        22.84 o
  16   3  10        105.94        105.48        25.20 o
 -16   4  10         29.74         17.40        17.62 o
 -15   4  10        109.19        114.01        17.65 o
 -14   4  10        324.42        264.75        18.77 o
 -13   4  10        516.99        604.19        29.38 o
 -12   4  10        130.23        102.83        22.06 o
 -11   4  10        455.35        537.71        26.36 o
 -10   4  10        670.42        605.84        24.62 o
  -9   4  10       1025.06       1082.92        37.06 o
  -8   4  10        369.90        333.38        19.17 o
  -7   4  10         48.08         74.69         9.83 o
  -6   4  10          9.81         11.66         7.51 o
  -5   4  10        355.36        369.60        18.30 o
  -4   4  10        539.67        521.92        29.48 o
  -3   4  10        517.27        557.70        19.48 o
  -2   4  10       2935.22       3036.43        87.33 o
  -1   4  10        936.58        862.35        26.52 o
   0   4  10        241.51        235.98        10.28 o
   1   4  10       3198.87       3252.86       102.42 o
   2   4  10       1309.94       1273.27        46.23 o
   3   4  10          9.93         15.79         7.49 o
   4   4  10        563.44        490.55        24.09 o
   5   4  10        307.06        251.85        14.88 o
   6   4  10        398.31        448.02        23.97 o
   7   4  10        461.36        450.54        24.48 o
   8   4  10       1009.46       1085.89        46.22 o
   9   4  10        368.30        441.83        37.07 o
  10   4  10        560.32        628.79        32.82 o
  11   4  10        449.68        507.04        36.56 o
  12   4  10         76.26         51.17        14.27 o
  13   4  10         68.48         45.09        15.09 o
  14   4  10          9.07         -3.73        18.01 o
  15   4  10          7.12         -0.49        21.58 o
 -16   5  10        144.10         70.25        25.35 o
 -15   5  10        153.22        167.03        24.88 o
 -14   5  10        115.29         91.22        16.60 o
 -13   5  10         77.64         76.95        15.61 o
 -12   5  10          0.06        -14.66        14.66 o
 -11   5  10         20.23         26.45        11.07 o
 -10   5  10        115.25        131.32        20.85 o
  -9   5  10        530.33        520.76        22.31 o
  -8   5  10        771.62        859.03        31.66 o
  -7   5  10       1090.76       1045.10        32.69 o
  -6   5  10       1784.15       1940.48        57.12 o
  -5   5  10       1371.87       1427.19        39.78 o
  -4   5  10        815.70        833.13        39.78 o
  -3   5  10         78.97         75.61         5.59 o
  -2   5  10         50.25         48.01         5.71 o
  -1   5  10         12.03         10.57         5.10 o
   0   5  10        132.47        137.66         8.74 o
   1   5  10        364.95        367.68        17.08 o
   2   5  10        558.27        569.99        26.69 o
   3   5  10        829.14        864.04        41.48 o
   4   5  10       1273.84       1328.10        54.14 o
   5   5  10       1059.41       1132.93        46.96 o
   6   5  10        540.92        631.86        30.70 o
   7   5  10         54.00         36.82        10.92 o
   8   5  10          7.86          3.64        11.09 o
   9   5  10          3.45        -12.53        12.90 o
  10   5  10         48.08         22.92        12.90 o
  11   5  10          2.04         -2.09        13.69 o
  12   5  10         49.69         38.11        14.84 o
  13   5  10        100.21         90.37        22.34 o
  14   5  10        114.03        134.73        21.34 o
 -15   6  10         76.78         49.10        24.13 o
 -14   6  10         75.06         75.77        16.98 o
 -13   6  10         28.52         44.60        15.16 o
 -12   6  10        288.64        273.35        20.62 o
 -11   6  10       1026.05       1104.45        48.31 o
 -10   6  10        402.02        400.74        38.12 o
  -9   6  10        202.90        225.27        17.59 o
  -8   6  10        295.49        267.03        15.98 o
  -7   6  10          7.19          1.43         7.10 o
  -6   6  10          4.53          2.53         6.85 o
  -5   6  10        421.65        433.79        22.24 o
  -4   6  10        686.75        792.30        29.11 o
  -3   6  10        730.31        668.92        24.32 o
  -2   6  10       1219.75       1405.63        49.19 o
  -1   6  10        927.62        853.24        28.91 o
   0   6  10       1445.00       1589.14        55.56 o
   1   6  10        776.72        776.82        29.96 o
   2   6  10        320.19        272.63        15.62 o
   3   6  10         45.98         54.69         9.74 o
   4   6  10          1.54         -9.18         9.23 o
   5   6  10          7.14         -2.42         9.86 o
   6   6  10         31.18         31.52        11.24 o
   7   6  10        347.86        295.07        29.96 o
   8   6  10        316.66        340.16        25.35 o
   9   6  10        189.96        174.59        26.11 o
  10   6  10        131.77        118.28        15.39 o
  11   6  10        130.05        103.57        15.92 o
  12   6  10         67.31         78.31        16.29 o
  13   6  10         63.04         16.66        19.75 o
  14   6  10         11.36          8.65        37.92 o
 -13   7  10          1.59        -17.23        17.23 o
 -12   7  10        145.91        137.99        20.93 o
 -11   7  10         54.59         49.47        14.55 o
 -10   7  10         57.82         58.06        16.05 o
  -9   7  10        120.35        113.98        17.51 o
  -8   7  10        346.13        370.29        37.10 o
  -7   7  10        462.99        415.41        30.92 o
  -6   7  10        186.73        221.89        25.45 o
  -5   7  10        377.76        374.30        21.03 o
  -4   7  10        269.54        254.41        13.44 o
  -3   7  10        173.53        167.75         9.82 o
  -2   7  10        113.74        119.64         8.84 o
  -1   7  10          7.13         10.34         7.27 o
   0   7  10         50.95         45.77         8.54 o
   1   7  10        269.08        284.40        15.73 o
   2   7  10        359.65        392.20        23.21 o
   3   7  10        187.63        212.87        15.08 o
   4   7  10        361.98        318.17        18.89 o
   5   7  10        258.83        307.15        24.39 o
   6   7  10        237.14        190.14        20.99 o
   7   7  10        100.15        121.18        14.52 o
   8   7  10         63.15         46.71        14.23 o
   9   7  10         23.36         29.85        14.92 o
  10   7  10          0.26        -14.81        14.81 o
  11   7  10         70.54         81.05        23.43 o
  12   7  10         29.76         26.48        23.11 o
 -12   8  10        217.97        187.51        26.51 o
 -11   8  10         72.47         73.01        18.41 o
 -10   8  10         42.27         35.03        16.93 o
  -9   8  10         98.32         95.06        17.03 o
  -8   8  10         24.34         25.97        14.96 o
  -7   8  10          5.80         -1.65        11.62 o
  -6   8  10          3.26         11.73        12.71 o
  -5   8  10         80.15         98.79        14.82 o
  -4   8  10        151.01        167.29        20.83 o
  -3   8  10        251.41        242.22        15.56 o
  -2   8  10        233.23        249.42        16.06 o
  -1   8  10        234.25        282.81        17.24 o
   0   8  10        255.98        230.10        13.41 o
   1   8  10        108.84        140.78        12.84 o
   2   8  10        184.50        162.35        13.73 o
   3   8  10         43.68         29.93        12.20 o
   4   8  10          0.56        -11.56        11.87 o
   5   8  10         37.33         43.34        13.27 o
   6   8  10         51.36         55.34        13.81 o
   7   8  10         65.55         66.62        14.62 o
   8   8  10         90.86         86.59        15.70 o
   9   8  10         46.99         41.38        17.38 o
  10   8  10         51.01         48.06        19.58 o
  -9   9  10        107.57         90.66        21.57 o
  -8   9  10         80.34         89.41        21.09 o
  -7   9  10         98.06         88.40        20.14 o
  -6   9  10        173.13        171.44        18.83 o
  -5   9  10        141.48        130.31        17.97 o
  -4   9  10         70.37         60.85        19.42 o
  -3   9  10        127.42        124.47        16.32 o
  -2   9  10         16.53         35.52        15.05 o
  -1   9  10          0.01         -7.32        16.94 o
   0   9  10         24.80          1.84        14.44 o
   1   9  10         33.86         17.37        14.34 o
   2   9  10         45.99         33.29        14.85 o
   3   9  10        167.06        174.98        18.79 o
   4   9  10        374.61        339.90        24.91 o
   5   9  10        107.38        124.85        15.93 o
   6   9  10         47.26         33.32        15.10 o
   7   9  10         61.63         55.77        17.75 o
   8   9  10         41.11         21.95        30.60 o
  -6  10  10          2.18         24.62        34.60 o
  -5  10  10          1.78         40.58        33.93 o
  -3  10  10          3.64         19.29        27.94 o
  -2  10  10        172.04        174.31        33.26 o
  -1  10  10        170.77        211.85        39.25 o
   0  10  10         40.25         81.83        29.94 o
   1  10  10         93.60        115.10        31.93 o
   3  10  10          2.79         -5.99        29.27 o
   4  10  10          2.70        -15.97        29.27 o
 -17   1  11          6.51        -12.05        13.60 o
 -16   1  11          9.36         -5.39        12.72 o
 -15   1  11        221.73        263.29        16.14 o
 -14   1  11          0.56        -11.23        11.23 o
 -13   1  11         11.32          1.35        10.50 o
 -12   1  11          2.58          3.92         9.67 o
 -11   1  11          8.43         -0.31         8.72 o
 -10   1  11          0.75         -8.00         8.00 o
  -9   1  11          7.92          4.17         7.36 o
  -8   1  11        117.87        129.14         8.51 o
  -7   1  11         89.14        105.34        25.46 o
  -6   1  11        109.22        124.25        10.56 o
  -5   1  11         20.96         11.06         6.76 o
  -4   1  11        453.03        435.42        31.69 o
  -3   1  11        642.51        655.96        34.28 o
  -2   1  11        843.54        922.21        30.75 o
  -1   1  11        239.44        237.68        12.46 o
   0   1  11          1.44          1.51         4.53 o
   1   1  11         25.27         42.35         5.07 o
   2   1  11        121.34        215.70        18.54 o
   3   1  11         85.39         81.49         7.34 o
   4   1  11         21.05         53.56         8.55 o
   5   1  11         24.59         53.19        13.48 o
   6   1  11        281.04        266.61        21.03 o
   7   1  11        116.50        110.11        14.47 o
   8   1  11         69.09         77.34        10.12 o
   9   1  11         25.17          5.25         7.91 o
  10   1  11          0.79          0.08         8.58 o
  11   1  11          4.99         10.97         9.55 o
  12   1  11          0.29         -4.64        12.41 o
  13   1  11         32.77         19.58        19.85 o
  14   1  11          0.35         -2.50        16.46 o
  15   1  11          2.06         33.93        24.62 o
  16   1  11          1.08         19.96        25.95 o
 -17   2  11          1.79        -19.41        19.41 o
 -16   2  11         11.05          2.67        14.95 o
 -15   2  11          0.98        -12.08        12.08 o
 -14   2  11         25.68         18.25        11.60 o
 -13   2  11          5.42        -10.70        10.70 o
 -12   2  11         10.42          1.75         9.99 o
 -11   2  11          4.38         -2.81         8.99 o
 -10   2  11         17.81          8.74         8.28 o
  -9   2  11        115.29        117.34         8.98 o
  -8   2  11         49.59         23.24         6.92 o
  -7   2  11          1.62          7.90         8.52 o
  -6   2  11          1.66         -0.57         6.42 o
  -5   2  11         40.49         45.47         8.18 o
  -4   2  11        261.30        281.64        22.07 o
  -3   2  11         20.40         20.27         5.11 o
  -2   2  11         57.10         73.16         9.41 o
  -1   2  11        238.28        205.01        12.12 o
   0   2  11          3.41         -0.28         4.90 o
   1   2  11         11.95         14.41         4.86 o
   2   2  11          0.18         -4.68         4.68 o
   3   2  11         21.04          4.74         4.94 o
   4   2  11         29.64         12.48         5.65 o
   5   2  11         75.31         63.64        13.35 o
   6   2  11        371.79        296.43        23.80 o
   7   2  11         24.93         12.57         6.96 o
   8   2  11         22.49          9.09         7.55 o
   9   2  11          2.40          1.55        10.27 o
  10   2  11          0.00         16.49        11.54 o
  11   2  11          4.76         14.38        12.23 o
  12   2  11          4.19         23.34        13.21 o
  13   2  11         24.91         17.12        16.80 o
  14   2  11          2.63        -12.16        14.97 o
  15   2  11          0.03          8.65        25.95 o
  16   2  11          0.86          6.65        27.28 o
 -17   3  11          4.82        -21.14        23.80 o
 -16   3  11          4.01        -10.67        16.36 o
 -15   3  11         20.66          4.06        14.26 o
 -14   3  11          0.56         -0.64        13.04 o
 -13   3  11          7.71         -9.52        10.76 o
 -12   3  11          5.82          1.86        10.12 o
 -11   3  11          2.81          6.23         9.31 o
 -10   3  11         18.47         12.89         8.56 o
  -9   3  11         35.83         41.13         8.53 o
  -8   3  11          2.82         20.92         7.24 o
  -7   3  11         21.68         26.68         9.60 o
  -6   3  11          3.01          4.97         6.68 o
  -5   3  11        175.07        215.80        11.49 o
  -4   3  11          0.16          2.57         5.42 o
  -3   3  11        882.06        953.35        56.69 o
  -2   3  11          1.48          6.40         5.15 o
  -1   3  11        181.06        133.37         7.37 o
   0   3  11         40.59         16.43         5.17 o
   1   3  11         55.30         51.64         5.77 o
   2   3  11         17.92         10.23         5.21 o
   3   3  11         45.06         56.35         7.18 o
   4   3  11         15.76         20.28         5.80 o
   5   3  11         48.04         13.28        14.64 o
   6   3  11        202.42        203.46        23.33 o
   7   3  11        558.18        594.66        59.15 o
   8   3  11         80.57         90.65        11.57 o
   9   3  11          2.86          4.80        11.21 o
  10   3  11         19.09         23.62        12.00 o
  11   3  11         44.39         33.39        13.16 o
  12   3  11          6.28          3.52        13.48 o
  13   3  11          5.06         -6.03        14.48 o
  14   3  11          7.54          9.69        17.72 o
  15   3  11          1.68        -20.46        20.46 o
 -16   4  11          5.34        -28.02        37.59 o
 -15   4  11          0.02          0.35        16.44 o
 -14   4  11          1.80         11.18        13.36 o
 -13   4  11         30.96          0.71        12.51 o
 -12   4  11          1.54        -11.43        11.43 o
 -11   4  11         35.87         33.54        10.01 o
 -10   4  11         14.73         11.26         8.96 o
  -9   4  11         36.44         34.95         8.62 o
  -8   4  11         51.48         14.51         7.89 o
  -7   4  11          0.05         -9.30         9.30 o
  -6   4  11         25.60         29.21         7.90 o
  -5   4  11         15.29         17.39         6.31 o
  -4   4  11          5.25         19.98         5.99 o
  -3   4  11         33.85         30.57         9.67 o
  -2   4  11         64.04         76.21         6.68 o
  -1   4  11         24.66         26.85         7.09 o
   0   4  11        193.28        193.03        14.83 o
   1   4  11        107.85         77.04         9.77 o
   2   4  11         33.29          7.67         7.61 o
   3   4  11         12.66          4.16         7.97 o
   4   4  11          6.45         15.07         8.45 o
   5   4  11         71.16         54.82         9.53 o
   6   4  11          9.43         12.40         9.54 o
   7   4  11         15.16          0.36         9.88 o
   8   4  11          0.59         14.62        11.09 o
   9   4  11         31.34         63.09        19.01 o
  10   4  11         21.51          4.57        12.88 o
  11   4  11          1.44          2.38        13.62 o
  12   4  11          2.68        -14.39        14.39 o
  13   4  11         29.03         15.04        15.37 o
  14   4  11          1.93        -18.04        18.04 o
  15   4  11          6.13        -17.96        34.60 o
 -15   5  11          0.06        -18.64        18.64 o
 -14   5  11          0.05         -5.65        16.09 o
 -13   5  11         65.10         64.69        15.61 o
 -12   5  11         37.95         32.40        14.01 o
 -11   5  11         23.54         17.53        11.48 o
 -10   5  11         11.45          4.86        10.49 o
  -9   5  11         10.52          5.58         8.95 o
  -8   5  11          0.00          2.69         8.48 o
  -7   5  11          3.66          6.22        10.06 o
  -6   5  11          4.38         12.52         8.20 o
  -5   5  11        235.46        209.75        10.64 o
  -4   5  11         31.85         20.70         6.64 o
  -3   5  11          0.18         -0.19         6.28 o
  -2   5  11          7.29          8.85         6.92 o
  -1   5  11        252.33        214.48        15.59 o
   0   5  11          8.45          2.16         7.84 o
   1   5  11          0.02         -7.31         7.97 o
   2   5  11          7.15          0.27         8.50 o
   3   5  11         24.87         36.55         9.00 o
   4   5  11         15.62         33.32        10.27 o
   5   5  11         13.35         18.12        15.94 o
   6   5  11        228.55        222.49        20.45 o
   7   5  11          6.25          4.95        11.02 o
   8   5  11         87.40         73.75        13.15 o
   9   5  11          0.09          2.17        12.92 o
  10   5  11         42.47         42.48        14.04 o
  11   5  11          0.04        -14.14        14.14 o
  12   5  11          0.01        -16.13        16.13 o
  13   5  11          4.87          6.43        15.90 o
  14   5  11          0.34         26.61        37.92 o
 -14   6  11          4.83        -17.71        19.16 o
 -13   6  11         84.50         82.97        16.73 o
 -12   6  11        104.22         91.16        15.70 o
 -11   6  11         35.03         45.15        14.38 o
 -10   6  11          8.16         -3.31        14.51 o
  -9   6  11         12.30         18.84        14.66 o
  -8   6  11          1.13         -2.97        13.26 o
  -7   6  11          1.12          4.81         9.05 o
  -6   6  11         21.11         12.21         9.88 o
  -5   6  11          6.59         20.84         9.73 o
  -4   6  11          0.56         -0.98         7.76 o
  -3   6  11         13.57         13.63         7.67 o
  -2   6  11         33.60         46.14        12.68 o
  -1   6  11         65.55         49.83         9.45 o
   0   6  11         74.18         86.32        16.85 o
   1   6  11         65.57         45.68         9.51 o
   2   6  11         29.72          1.71         9.19 o
   3   6  11         36.98         23.63         9.98 o
   4   6  11          0.01         -2.73        10.32 o
   5   6  11          1.47         -4.46        10.55 o
   6   6  11          0.83         -2.01        11.57 o
   7   6  11         29.63         -0.83        12.48 o
   8   6  11          2.91         -1.37        13.05 o
   9   6  11          0.02          0.18        13.87 o
  10   6  11          4.77         -4.92        14.80 o
  11   6  11          0.04         -6.79        15.43 o
  12   6  11          2.16        -16.00        16.00 o
  13   6  11          2.55        -27.94        37.92 o
 -13   7  11         48.58         55.89        31.27 o
 -12   7  11         63.14         43.48        23.11 o
 -11   7  11          0.40        -22.62        31.93 o
 -10   7  11          7.59         55.22        33.26 o
  -9   7  11          0.03         34.60        30.60 o
  -8   7  11          0.53         -5.32        29.27 o
  -7   7  11         23.03         43.80        16.24 o
  -6   7  11          3.11         12.64        19.29 o
  -5   7  11         56.78         78.11        17.96 o
  -4   7  11         38.47         39.91        10.17 o
  -3   7  11          0.69         -1.38         9.26 o
  -2   7  11         17.62         31.73         9.87 o
  -1   7  11          9.82         -0.36         9.72 o
   0   7  11          0.21         -9.66         9.66 o
   1   7  11          1.20          0.06         9.98 o
   2   7  11          0.51          0.61        10.31 o
   3   7  11         19.10          6.21        10.73 o
   4   7  11          0.09        -11.39        11.39 o
   5   7  11          0.49          0.64        12.22 o
   6   7  11         70.44         76.93        13.96 o
   7   7  11         23.12         22.58        13.85 o
   8   7  11          5.55          8.39        14.29 o
   9   7  11          2.07         -0.18        15.12 o
  10   7  11          0.02         -8.31        15.62 o
  11   7  11          0.00         15.08        23.67 o
 -10   8  11         16.34         16.63        31.27 o
  -9   8  11          2.10          9.98        30.60 o
  -8   8  11          6.53         -2.66        27.94 o
  -7   8  11          3.95          9.98        23.29 o
  -6   8  11         28.78         33.93        22.62 o
  -5   8  11         71.11         63.87        23.95 o
  -4   8  11          7.59        -10.64        21.29 o
  -3   8  11          2.77          3.99        21.95 o
  -2   8  11          4.49          0.26        13.18 o
  -1   8  11         13.94         18.27        13.82 o
   0   8  11          0.30         -6.13        10.81 o
   1   8  11          5.11        -11.15        11.15 o
   2   8  11          0.81         -1.06        11.74 o
   3   8  11          2.55          4.00        12.06 o
   4   8  11          2.46          8.17        12.78 o
   5   8  11          8.15          0.21        13.20 o
   6   8  11          3.63        -13.68        13.68 o
   7   8  11          8.16        -12.31        14.27 o
   8   8  11          3.60         17.58        15.46 o
   9   8  11         27.06         -8.46        21.40 o
  -6   9  11         12.01         37.26        25.95 o
  -5   9  11          0.42          5.32        24.62 o
  -4   9  11          0.41         -0.67        24.62 o
  -3   9  11          5.29        -17.39        17.39 o
  -2   9  11          2.63        -11.46        17.64 o
  -1   9  11          0.16         -4.26        17.86 o
   0   9  11         21.57         16.35        15.48 o
   1   9  11          0.02         -9.12        15.47 o
   2   9  11          2.99         -3.88        15.58 o
   3   9  11          7.24         -4.74        23.66 o
   4   9  11          3.67        -13.99        13.99 o
   5   9  11          0.96         14.47        14.80 o
   6   9  11          1.78         -0.81        20.92 o
   7   9  11          0.11         -7.32        29.94 o
  -2  10  11         21.06         40.58        29.94 o
  -1  10  11          0.06        -29.94        29.94 o
 -17   0  12          9.68         56.55        35.26 o
 -16   0  12         39.94         14.97        30.94 o
 -15   0  12        116.69         65.37        24.67 o
 -14   0  12        343.08        468.45        73.52 o
 -13   0  12        194.75        149.67        23.51 o
 -12   0  12       1148.07       1478.72        91.05 o
 -11   0  12       1608.81       1506.78        91.35 o
 -10   0  12        455.87        594.82        44.51 o
  -9   0  12         11.10          1.18        14.81 o
  -8   0  12        109.69        109.92        16.10 o
  -7   0  12         55.91         68.91        30.94 o
  -6   0  12        349.35        307.71        56.22 o
  -5   0  12         67.37         57.84        17.08 o
  -4   0  12        891.56        861.05        41.87 o
  -3   0  12       1779.46       1826.11        83.08 o
  -2   0  12       2358.93       2126.81        95.70 o
  -1   0  12        994.78       1102.88        51.41 o
   0   0  12       3218.97       3010.35       135.14 o
   1   0  12        813.32        885.79        42.43 o
   2   0  12       1185.61       1091.16        50.91 o
   3   0  12          3.10         -2.05         7.58 o
   4   0  12        139.57         95.85        10.24 o
   5   0  12        339.04        353.12        34.62 o
   6   0  12        345.27        347.51        22.69 o
   7   0  12       1184.54       1181.61        56.58 o
   8   0  12        475.47        489.99        29.77 o
   9   0  12        303.37        340.34        23.89 o
  10   0  12        977.94       1156.44        67.15 o
  11   0  12        280.13        250.41        23.25 o
  12   0  12         83.95         77.61        18.03 o
  13   0  12         30.95         28.18        18.23 o
  14   0  12          0.29        -37.26        37.26 o
 -17   1  12        215.90        248.82        43.91 o
 -16   1  12         97.91         75.84        18.34 o
 -15   1  12        281.81        284.40        21.93 o
 -14   1  12        183.78        176.76        18.28 o
 -13   1  12         51.14         51.12        15.01 o
 -12   1  12          0.55        -13.13        13.13 o
 -11   1  12        180.90        201.48        16.06 o
 -10   1  12        132.89        113.92        12.91 o
  -9   1  12       1408.40       1489.24        62.86 o
  -8   1  12       1392.29       1493.87        62.23 o
  -7   1  12       1201.29       1229.27        52.13 o
  -6   1  12       2209.11       2270.27        90.95 o
  -5   1  12       1818.77       1776.00        95.84 o
  -4   1  12        771.39        847.36        51.19 o
  -3   1  12        561.97        593.77        21.75 o
  -2   1  12       1766.33       1805.83        57.83 o
  -1   1  12          7.63          7.58         5.89 o
   0   1  12        389.34        361.88        15.32 o
   1   1  12        934.36        903.24        30.66 o
   2   1  12       1468.33       1440.46        47.01 o
   3   1  12       1081.08        986.44        33.43 o
   4   1  12       2493.40       2571.84        82.09 o
   5   1  12       1600.97       1538.15        50.23 o
   6   1  12        561.34        541.92        21.36 o
   7   1  12        499.88        520.42        21.34 o
   8   1  12         82.99         84.91         9.89 o
   9   1  12         56.61         29.12         8.71 o
  10   1  12         21.43         10.68         9.92 o
  11   1  12         26.53         25.94        13.00 o
  12   1  12        171.11        183.53        19.12 o
  13   1  12        118.74        106.43        18.29 o
  14   1  12        157.40        170.35        35.61 o
  15   1  12        110.80        123.75        28.61 o
 -16   2  12         23.64         -8.81        20.45 o
 -15   2  12        117.96        144.52        18.27 o
 -14   2  12        235.13        190.32        20.45 o
 -13   2  12        608.33        756.69        40.31 o
 -12   2  12        674.27        668.29        44.27 o
 -11   2  12        799.80        961.51        44.86 o
 -10   2  12        545.90        603.90        32.38 o
  -9   2  12       1110.54       1093.58        47.93 o
  -8   2  12        550.44        605.84        32.34 o
  -7   2  12          1.42          8.34         9.38 o
  -6   2  12         49.18         45.05        13.39 o
  -5   2  12        742.40        724.03        25.89 o
  -4   2  12        281.54        282.94        14.83 o
  -3   2  12       1235.81       1199.10        39.68 o
  -2   2  12       3648.14       3606.81       126.85 o
  -1   2  12       1114.93       1183.01        38.95 o
   0   2  12       2763.37       2526.02        80.39 o
   1   2  12       1239.55       1336.00        43.79 o
   2   2  12       1063.75       1036.14        34.15 o
   3   2  12         82.99         65.27         6.29 o
   4   2  12         49.67         45.89        10.81 o
   5   2  12          1.97         -2.97         5.91 o
   6   2  12        528.23        471.18        21.14 o
   7   2  12        266.57        283.19        16.12 o
   8   2  12        522.27        582.58        30.17 o
   9   2  12        515.58        546.73        29.79 o
  10   2  12        564.35        735.75        36.58 o
  11   2  12        309.52        270.12        18.74 o
  12   2  12         82.37         56.96        14.59 o
  13   2  12        174.49        156.92        17.13 o
  14   2  12         30.06         23.87        18.07 o
  15   2  12          0.17          9.47        27.28 o
 -16   3  12        338.01        320.01        44.58 o
 -15   3  12        192.28        223.42        36.41 o
 -14   3  12        165.92        158.63        21.52 o
 -13   3  12         69.54         76.35        15.40 o
 -12   3  12          5.27          2.63        13.83 o
 -11   3  12        197.99        206.61        23.24 o
 -10   3  12        141.40        163.08        21.05 o
  -9   3  12        594.44        658.05        51.47 o
  -8   3  12        991.62       1053.28        57.42 o
  -7   3  12       1097.50       1146.09        49.23 o
  -6   3  12        963.86       1041.11        39.59 o
  -5   3  12       1898.34       1968.44        70.26 o
  -4   3  12        529.52        568.26        25.71 o
  -3   3  12         49.25         48.86         6.39 o
  -2   3  12        264.89        236.85        11.08 o
  -1   3  12         66.89         70.00         6.60 o
   0   3  12        108.22        109.12         7.38 o
   1   3  12       1294.94       1221.31        40.30 o
   2   3  12        314.57        368.93        15.52 o
   3   3  12        948.16        887.24        34.58 o
   4   3  12       2179.02       2379.46        92.49 o
   5   3  12        282.35        269.15        15.27 o
   6   3  12        199.18        188.23        22.28 o
   7   3  12        207.32        199.68        14.26 o
   8   3  12        379.35        347.60        20.26 o
   9   3  12          4.03          3.82        11.95 o
  10   3  12         60.15         85.58        14.43 o
  11   3  12          1.77         -6.93        13.55 o
  12   3  12        180.97        210.36        18.11 o
  13   3  12        150.15        157.09        25.93 o
  14   3  12        114.24        117.85        17.65 o
  15   3  12        108.67        124.88        30.41 o
 -15   4  12        147.88         43.24        33.93 o
 -14   4  12        356.72        424.05        42.40 o
 -13   4  12        331.68        260.23        23.27 o
 -12   4  12        604.06        718.26        40.04 o
 -11   4  12        640.60        648.21        35.59 o
 -10   4  12        481.61        626.29        33.35 o
  -9   4  12        358.57        358.50        21.19 o
  -8   4  12        167.26        199.25        18.74 o
  -7   4  12          3.14          7.96        10.13 o
  -6   4  12         29.99         41.16         8.43 o
  -5   4  12        515.14        544.16        23.83 o
  -4   4  12        502.70        524.26        29.01 o
  -3   4  12       1320.56       1387.86        45.74 o
  -2   4  12       2283.49       2245.98        71.83 o
  -1   4  12        798.03        785.66        27.79 o
   0   4  12        938.59       1007.39        38.27 o
   1   4  12        553.05        530.14        23.11 o
   2   4  12        344.75        302.87        18.73 o
   3   4  12         28.66         30.21         9.04 o
   4   4  12          0.17         -4.29         8.77 o
   5   4  12        121.40         99.13        11.29 o
   6   4  12        164.26        135.49        14.48 o
   7   4  12        472.76        545.38        29.69 o
   8   4  12        337.95        327.00        19.32 o
   9   4  12        149.63        162.11        15.68 o
  10   4  12        317.29        287.31        19.57 o
  11   4  12        157.92        139.91        16.54 o
  12   4  12        112.70         88.32        16.85 o
  13   4  12         15.49         15.77        15.98 o
  14   4  12          1.38        -19.50        26.03 o
 -14   5  12         17.40         -7.12        28.61 o
 -13   5  12          4.29        -21.36        21.50 o
 -12   5  12         23.13         29.49        21.98 o
 -11   5  12          1.84         -6.31        16.21 o
 -10   5  12         49.69         32.42        13.49 o
  -9   5  12        388.12        481.92        29.17 o
  -8   5  12        620.34        682.41        34.52 o
  -7   5  12        359.67        378.44        22.93 o
  -6   5  12        678.63        771.17        31.77 o
  -5   5  12       1024.33       1051.37        40.34 o
  -4   5  12        792.97        890.79        31.02 o
  -3   5  12        248.27        253.40        24.61 o
  -2   5  12        148.34        125.28        21.22 o
  -1   5  12         23.51         16.57         7.73 o
   0   5  12        136.85        135.62        11.40 o
   1   5  12        420.75        449.01        24.08 o
   2   5  12        367.06        370.43        28.33 o
   3   5  12        600.65        700.45        39.56 o
   4   5  12        660.93        662.62        31.62 o
   5   5  12        227.68        234.31        15.47 o
   6   5  12       1145.03       1165.04        49.91 o
   7   5  12        599.85        721.81        38.51 o
   8   5  12         26.15         22.74        12.95 o
   9   5  12          0.18         -4.52        13.61 o
  10   5  12         28.36         22.95        14.61 o
  11   5  12         58.04         73.91        16.39 o
  12   5  12         37.82         22.19        16.45 o
  13   5  12         81.50         96.63        21.56 o
 -13   6  12        101.49         71.85        31.93 o
 -12   6  12         82.20        102.22        25.25 o
 -11   6  12         52.99         13.97        28.61 o
 -10   6  12        107.99        147.44        32.27 o
  -9   6  12        155.77        131.38        34.60 o
  -8   6  12         65.64         47.26        17.10 o
  -7   6  12         29.18         31.42        13.82 o
  -6   6  12          0.65          4.31        10.55 o
  -5   6  12        128.59        189.15        14.12 o
  -4   6  12        228.02        210.37        25.63 o
  -3   6  12        620.77        701.17        32.13 o
  -2   6  12        583.22        620.99        30.92 o
  -1   6  12        160.73        149.86        12.15 o
   0   6  12        278.40        303.15        21.35 o
   1   6  12        593.48        588.59        28.94 o
   2   6  12        208.27        222.54        20.26 o
   3   6  12         30.71         24.09        10.87 o
   4   6  12          0.01          6.50        14.26 o
   5   6  12         74.91         78.71        12.88 o
   6   6  12        213.89        189.58        15.82 o
   7   6  12        137.46        181.55        16.47 o
   8   6  12        348.43        302.55        20.14 o
   9   6  12        207.01        224.09        18.68 o
  10   6  12        170.77        183.76        18.39 o
  11   6  12         64.54         49.31        16.97 o
  12   6  12         29.73         24.22        25.08 o
 -11   7  12         28.49         16.63        34.60 o
 -10   7  12         21.82         60.54        35.93 o
  -9   7  12        201.00        228.86        41.25 o
  -8   7  12        122.07        164.33        36.59 o
  -6   7  12        767.32        840.41        87.15 o
  -5   7  12        226.49        219.78        28.91 o
  -4   7  12        174.53        171.07        19.89 o
  -3   7  12         57.13         75.32        11.33 o
  -2   7  12         55.49         31.45        10.54 o
  -1   7  12         18.35         15.97        10.59 o
   0   7  12         53.69         66.00        11.68 o
   1   7  12         52.33         48.38        11.21 o
   2   7  12        112.18        114.20        13.08 o
   3   7  12        331.75        271.02        21.20 o
   4   7  12        321.88        395.91        23.82 o
   5   7  12        379.36        362.34        30.92 o
   6   7  12        100.83        127.61        15.61 o
   7   7  12          5.11          2.51        14.47 o
   8   7  12          6.47         -1.62        14.88 o
   9   7  12          7.07         10.27        15.52 o
  10   7  12          3.08         16.50        25.08 o
 -10   8  12         89.52         99.79        35.93 o
  -9   8  12         57.77         67.20        33.26 o
  -6   8  12         14.67          4.66        22.62 o
  -5   8  12         22.67         31.27        23.95 o
  -4   8  12         51.85         59.88        24.62 o
  -3   8  12        186.18        193.81        18.57 o
  -2   8  12        175.43        205.31        19.14 o
  -1   8  12        304.74        281.01        21.81 o
   0   8  12        314.40        327.65        31.21 o
   1   8  12        143.80        168.08        15.15 o
   2   8  12         31.87         25.89        12.63 o
   3   8  12         13.02          1.00        12.81 o
   4   8  12          1.17         -1.66        13.27 o
   5   8  12          3.39        -13.78        13.78 o
   6   8  12         19.15          3.81        14.68 o
   7   8  12         46.75         66.00        16.27 o
  -6   9  12         29.83         29.27        25.95 o
  -5   9  12         41.41         49.23        26.61 o
  -4   9  12         40.54         25.95        25.28 o
  -3   9  12          4.34        -10.64        25.95 o
  -2   9  12          8.18         14.81        19.22 o
  -1   9  12          3.80         -8.46        19.42 o
   0   9  12         31.32         50.55        17.11 o
   1   9  12        137.91        176.03        20.34 o
   2   9  12         48.06         56.33        17.61 o
   3   9  12         72.82         69.36        18.41 o
   4   9  12         60.44         75.79        21.95 o
   5   9  12         25.73          1.33        27.94 o
 -16   1  13          6.02         11.65        20.97 o
 -15   1  13         23.91         21.42        17.20 o
 -14   1  13          1.15        -11.13        16.11 o
 -13   1  13         38.45         23.75        15.54 o
 -12   1  13          0.60         -2.66        13.95 o
 -11   1  13          7.89         33.51        13.88 o
 -10   1  13          1.18         -0.90        11.80 o
  -9   1  13         10.52         33.47        11.86 o
  -8   1  13          8.27         14.65        10.71 o
  -7   1  13          1.47          4.52         9.68 o
  -6   1  13         15.70         41.60        13.35 o
  -5   1  13         59.48         62.89         8.10 o
  -4   1  13         41.07         19.06         6.27 o
  -3   1  13       2565.15       2536.80        80.43 o
  -2   1  13        276.97        267.99        12.89 o
  -1   1  13        242.89        211.17         9.91 o
   0   1  13         80.50         82.99         7.02 o
   1   1  13         50.29         32.65         7.72 o
   2   1  13          5.40          9.18         5.98 o
   3   1  13        108.06         89.65        19.34 o
   4   1  13        122.56        157.84        48.49 o
   5   1  13          0.83         -2.34         6.57 o
   6   1  13          1.10          5.62         7.01 o
   7   1  13         22.10         22.16         7.83 o
   8   1  13         29.93         27.14         8.82 o
   9   1  13          0.41          2.41         9.04 o
  10   1  13         16.90         14.00        12.68 o
  11   1  13         22.53         36.43        13.48 o
  12   1  13         10.86         20.79        16.46 o
  13   1  13         13.17         -5.86        17.63 o
  14   1  13          4.16         23.69        18.96 o
  15   1  13          0.15         -5.11        22.86 o
 -16   2  13          0.23        -34.60        34.60 o
 -15   2  13          9.08          3.49        17.18 o
 -14   2  13         17.10         12.03        16.28 o
 -13   2  13          3.82          4.86        15.27 o
 -12   2  13          2.11          9.63        14.36 o
 -11   2  13         10.00         -1.36        13.75 o
 -10   2  13        132.16        101.40        14.20 o
  -9   2  13         98.08         94.57        20.36 o
  -8   2  13          0.02         -6.98        10.64 o
  -7   2  13          4.97         -9.58         9.87 o
  -6   2  13         41.48         29.25         9.78 o
  -5   2  13          0.25          3.16         7.59 o
  -4   2  13          0.02         -6.19         6.19 o
  -3   2  13         21.04         34.03         6.55 o
  -2   2  13          1.08          8.67         6.01 o
  -1   2  13         42.04         36.36         6.53 o
   0   2  13          6.84         -3.59         5.93 o
   1   2  13          3.64         14.47         7.07 o
   2   2  13          0.29         -4.28         5.93 o
   3   2  13          1.14         11.32         6.17 o
   4   2  13        411.87        321.28        14.60 o
   5   2  13          0.20         -1.48         6.49 o
   6   2  13         16.41         15.96         7.70 o
   7   2  13         29.67         48.26        19.69 o
   8   2  13          0.21          8.00        11.10 o
   9   2  13         36.56         61.12        12.73 o
  10   2  13          6.67         15.54        13.24 o
  11   2  13          0.33         -3.96        13.65 o
  12   2  13          0.46          1.19        14.79 o
  13   2  13          4.09          6.64        15.91 o
  14   2  13         16.81         37.90        19.19 o
  15   2  13         14.23          2.66        43.24 o
 -15   3  13         42.34         55.22        24.93 o
 -14   3  13         11.94         -0.13        16.53 o
 -13   3  13         49.91         57.04        16.42 o
 -12   3  13         40.59         21.87        14.97 o
 -11   3  13          1.56         11.63        14.18 o
 -10   3  13          0.76          6.68        12.88 o
  -9   3  13          0.50          2.58        11.96 o
  -8   3  13          6.63          8.91        11.30 o
  -7   3  13          1.05          0.21        10.62 o
  -6   3  13          1.34         -9.65         9.65 o
  -5   3  13          2.65         22.97         8.14 o
  -4   3  13         68.91         93.75        11.10 o
  -3   3  13         18.27         25.03         6.63 o
  -2   3  13        161.12        171.71         9.42 o
  -1   3  13         90.31         89.75         7.54 o
   0   3  13          3.25         11.56         6.31 o
   1   3  13          5.41         -0.74         6.19 o
   2   3  13          9.65          4.49         6.22 o
   3   3  13         13.17         11.58         7.86 o
   4   3  13          1.28         -4.02         9.10 o
   5   3  13         11.38          7.43         9.65 o
   6   3  13          8.29         11.13        10.32 o
   7   3  13        117.43         85.60        12.38 o
   8   3  13          0.36         -5.39        11.59 o
   9   3  13         24.09         31.43        13.36 o
  10   3  13         17.39          8.70        13.88 o
  11   3  13          1.63          3.02        14.84 o
  12   3  13          5.00        -15.31        15.31 o
  13   3  13         10.57          1.02        16.42 o
  14   3  13          0.36         14.84        21.56 o
 -15   4  13          0.48        -18.63        35.26 o
 -14   4  13         16.96         -9.69        20.41 o
 -13   4  13          0.00        -21.36        22.25 o
 -12   4  13          5.25          5.73        15.15 o
 -11   4  13          8.68         15.77        14.51 o
 -10   4  13         29.16         12.83        13.54 o
  -9   4  13         45.41         26.17        12.84 o
  -8   4  13          0.00          2.90        11.92 o
  -7   4  13          7.78          5.74        11.22 o
  -6   4  13         10.97         11.61        10.38 o
  -5   4  13         11.10          3.16         9.90 o
  -4   4  13         16.64         12.99         6.91 o
  -3   4  13          1.04         10.91         6.92 o
  -2   4  13          0.40          1.94         6.59 o
  -1   4  13         96.37         90.07        10.86 o
   0   4  13          1.50         -2.09         7.52 o
   1   4  13          3.18         -3.97         8.72 o
   2   4  13         19.73         31.03         9.26 o
   3   4  13         35.86         29.62         9.88 o
   4   4  13         10.32         -8.50         9.79 o
   5   4  13         36.83         44.87        11.15 o
   6   4  13         58.03         29.47        11.41 o
   7   4  13          9.93         -0.74        11.82 o
   8   4  13         18.75          8.55        13.03 o
   9   4  13          0.82          7.63        13.61 o
  10   4  13         13.04         -2.03        19.78 o
  11   4  13         12.91         -5.46        15.60 o
  12   4  13         23.37         14.75        16.14 o
  13   4  13          1.91        -20.50        20.50 o
 -13   5  13        136.23        152.35        59.54 o
 -12   5  13          0.19        -15.05        17.85 o
 -11   5  13         19.97          4.01        17.15 o
 -10   5  13          0.03          0.86        13.71 o
  -9   5  13          4.73         -3.22        12.96 o
  -8   5  13          5.00          4.88        12.38 o
  -7   5  13         24.54         18.14        11.96 o
  -6   5  13          0.08         -1.78         9.39 o
  -5   5  13         83.97         84.91        10.82 o
  -4   5  13          0.93         -8.26         8.26 o
  -3   5  13         22.88          6.13         8.14 o
  -2   5  13         17.55         25.96         8.29 o
  -1   5  13          2.10         -2.24         9.20 o
   0   5  13          4.21          0.54         9.56 o
   1   5  13         13.68         -2.08         9.60 o
   2   5  13          7.64          4.63        11.14 o
   3   5  13          4.40          5.25        10.44 o
   4   5  13          1.15          7.36        10.81 o
   5   5  13         27.22         18.79        11.50 o
   6   5  13         32.56         25.86        14.21 o
   7   5  13        161.43        150.43        17.21 o
   8   5  13          9.61         -6.20        13.77 o
   9   5  13         13.91         21.38        14.62 o
  10   5  13          0.10        -15.19        15.19 o
  11   5  13          2.19        -10.92        17.19 o
  12   5  13          0.62        -20.03        20.03 o
 -13   6  13         20.79        -33.93        33.93 o
 -12   6  13          0.00          0.67        35.59 o
 -11   6  13         10.32        -20.37        33.26 o
 -10   6  13         16.41         -3.42        20.64 o
  -9   6  13          9.46          4.39        16.25 o
  -8   6  13          5.99          1.61        15.49 o
  -7   6  13         34.26         29.45        20.97 o
  -6   6  13         44.56         74.89        13.26 o
  -5   6  13         13.75         10.95        11.06 o
  -4   6  13          0.76         -4.73        10.20 o
  -3   6  13          0.92          1.93        10.08 o
  -2   6  13          0.14         -4.41         9.85 o
  -1   6  13          2.42         -8.43        10.20 o
   0   6  13         93.45        136.86        15.27 o
   1   6  13          7.63          0.98        10.66 o
   2   6  13         13.58         10.85        11.16 o
   3   6  13          0.91         18.16        11.44 o
   4   6  13          1.43          2.01        11.93 o
   5   6  13          2.76          5.97        12.66 o
   6   6  13         24.69         15.96        13.15 o
   7   6  13         25.71         27.94        18.15 o
   8   6  13         14.90          9.21        14.85 o
   9   6  13          0.37        -12.38        15.04 o
  10   6  13         16.89          2.47        16.43 o
  11   6  13          0.76        -31.27        31.27 o
 -10   7  13          4.36        -17.96        35.26 o
  -9   7  13          0.54         41.91        34.60 o
  -7   7  13          1.17        -12.64        25.95 o
  -6   7  13         21.79         -3.33        21.29 o
  -5   7  13         22.63         31.76        18.70 o
  -4   7  13         18.54         36.05        22.95 o
  -3   7  13          2.64          0.59        11.24 o
  -2   7  13          1.63          4.74        11.06 o
  -1   7  13         51.57         51.90        11.88 o
   0   7  13         14.00         11.53        11.59 o
   1   7  13          1.87         -7.69        11.68 o
   2   7  13          0.51         -6.46        12.48 o
   3   7  13          1.40          1.37        12.48 o
   4   7  13          9.60        -13.08        13.08 o
   5   7  13         26.62         24.45        13.79 o
   6   7  13         88.19         80.08        15.55 o
   7   7  13         22.46         24.51        15.24 o
   8   7  13         41.71         27.08        16.11 o
   9   7  13          1.82        -31.27        31.27 o
  -6   8  13         34.77         70.52        27.94 o
  -5   8  13          0.56        -15.30        23.29 o
  -4   8  13          8.56         22.62        24.62 o
  -3   8  13          0.28         -7.26        18.47 o
  -2   8  13         37.33         13.92        15.45 o
  -1   8  13         18.35         15.63        12.65 o
   0   8  13         45.60         60.59        13.50 o
   1   8  13          3.66         -4.92        13.16 o
   2   8  13          3.48        -10.07        12.98 o
   3   8  13          5.85         -1.64        13.78 o
   4   8  13         14.17         18.46        14.48 o
   5   8  13          0.70         -7.37        14.72 o
   6   8  13          0.94         10.94        18.44 o
  -5   9  13          2.50        -20.62        27.28 o
  -4   9  13          3.71          2.66        26.61 o
  -3   9  13          4.57        -13.31        26.61 o
  -2   9  13          0.93         15.19        20.68 o
  -1   9  13          1.84         19.96        29.94 o
   0   9  13          1.98         27.00        25.95 o
   1   9  13          3.26         19.93        22.34 o
   2   9  13          2.05        -13.97        29.94 o
 -15   0  14        263.24        310.39        33.57 o
 -14   0  14        107.96         76.84        25.87 o
 -13   0  14        506.44        659.93        55.13 o
 -12   0  14        642.30        762.01        58.24 o
 -11   0  14        783.14        919.53        64.01 o
 -10   0  14       1233.54       1383.78        85.76 o
  -9   0  14        523.15        538.13        60.54 o
  -8   0  14        277.33        292.04        25.48 o
  -7   0  14          6.90          5.38        15.03 o
  -6   0  14         82.47         73.09        15.33 o
  -5   0  14        633.38        555.42        40.24 o
  -4   0  14         45.66         42.55        16.63 o
  -3   0  14       1809.78       1770.25       117.43 o
  -2   0  14       1541.65       1573.08        72.47 o
  -1   0  14        384.33        355.29        23.26 o
   0   0  14       2265.26       2331.32       105.97 o
   1   0  14        774.20        699.45        36.27 o
   2   0  14        149.55        141.68        12.81 o
   3   0  14       1074.94       1016.64        49.23 o
   4   0  14          2.22         -0.52        10.01 o
   5   0  14         22.89         14.32        10.15 o
   6   0  14        527.21        563.23        33.08 o
   7   0  14        337.19        338.36        34.28 o
   8   0  14        114.87        107.46        14.25 o
   9   0  14        430.62        482.19        42.58 o
  10   0  14        427.68        489.81        36.40 o
  11   0  14         79.90         60.43        18.40 o
  12   0  14        102.22         72.52        39.92 o
  13   0  14         24.61         30.60        40.58 o
  14   0  14         27.66         27.94        41.91 o
 -15   1  14         76.83         45.56        18.44 o
 -14   1  14        101.57        109.21        18.85 o
 -13   1  14         73.73         73.18        17.29 o
 -12   1  14         21.99         38.50        15.80 o
 -11   1  14         81.35         99.18        15.78 o
 -10   1  14        237.96        207.85        19.74 o
  -9   1  14        784.60        814.25        39.97 o
  -8   1  14        835.34        909.92        52.18 o
  -7   1  14        763.85        819.54        80.18 o
  -6   1  14       1453.47       1491.96        69.22 o
  -5   1  14       1020.06       1046.49        45.23 o
  -4   1  14         64.97         61.66        11.21 o
  -3   1  14          4.80          3.07         6.76 o
  -2   1  14        304.69        280.77        18.84 o
  -1   1  14         37.21         37.32         9.21 o
   0   1  14        339.65        291.50        13.90 o
   1   1  14        360.51        407.31        17.98 o
   2   1  14        885.23        817.60        29.14 o
   3   1  14        675.86        705.75        26.26 o
   4   1  14       1595.80       1573.94        51.83 o
   5   1  14        455.61        493.72        22.50 o
   6   1  14        441.73        420.66        19.05 o
   7   1  14        228.40        242.41        18.25 o
   8   1  14         63.40         36.71        10.12 o
   9   1  14         10.32         11.12        11.59 o
  10   1  14          1.46         -8.08        13.35 o
  11   1  14         15.75          0.92        16.25 o
  12   1  14        176.39        183.62        20.71 o
  13   1  14         53.79         32.71        18.67 o
  14   1  14         94.88         74.46        27.45 o
 -15   2  14        101.30         84.94        26.58 o
 -14   2  14        186.16        179.93        19.91 o
 -13   2  14        269.96        262.40        21.21 o
 -12   2  14        416.73        396.61        41.80 o
 -11   2  14        690.76        840.82        42.59 o
 -10   2  14        191.46        190.88        16.99 o
  -9   2  14         67.36         80.63        13.70 o
  -8   2  14        199.54        235.42        20.68 o
  -7   2  14          6.95          1.49        11.08 o
  -6   2  14        202.33        225.51        23.71 o
  -5   2  14        132.72        119.95         9.97 o
  -4   2  14        749.94        728.93        28.63 o
  -3   2  14       1528.75       1452.65        53.19 o
  -2   2  14        526.37        566.60        22.01 o
  -1   2  14       1336.29       1254.17        41.87 o
   0   2  14        791.60        828.12        29.51 o
   1   2  14        640.41        618.10        23.42 o
   2   2  14        558.83        565.64        22.03 o
   3   2  14        147.09        105.13         8.17 o
   4   2  14          1.33         10.90         6.82 o
   5   2  14          2.60         -3.52         7.83 o
   6   2  14        522.72        562.56        34.04 o
   7   2  14        228.49        252.32        16.72 o
   8   2  14        374.77        313.63        19.35 o
   9   2  14        128.13        132.49        17.57 o
  10   2  14        328.54        330.74        34.88 o
  11   2  14        157.18        154.07        16.87 o
  12   2  14         19.96         25.71        15.41 o
  13   2  14         45.10         36.22        19.07 o
  14   2  14          1.80        -23.32        29.46 o
 -14   3  14         13.40         12.32        17.49 o
 -13   3  14         18.64         11.85        16.78 o
 -12   3  14         19.06         21.55        15.97 o
 -11   3  14          1.63         -1.33        14.84 o
 -10   3  14        146.98        167.35        21.04 o
  -9   3  14        610.65        682.60        36.20 o
  -8   3  14        534.05        621.00        33.21 o
  -7   3  14        612.11        623.55        32.56 o
  -6   3  14       1237.85       1438.40        61.28 o
  -5   3  14        414.22        422.21        21.45 o
  -4   3  14       1758.88       1819.62        59.33 o
  -3   3  14        744.18        785.11        28.33 o
  -2   3  14         69.82         74.45        14.94 o
  -1   3  14          0.33         -4.59         6.74 o
   0   3  14        285.64        260.69        25.34 o
   1   3  14        417.13        432.83        18.94 o
   2   3  14        414.30        393.99        20.88 o
   3   3  14        784.68        855.53        38.23 o
   4   3  14        822.50        884.02        39.29 o
   5   3  14        391.34        346.06        19.75 o
   6   3  14        420.17        462.08        29.87 o
   7   3  14        125.54         83.42        13.03 o
   8   3  14         29.02         29.83        13.17 o
   9   3  14         10.91         -8.61        13.53 o
  10   3  14        107.19        130.70        16.61 o
  11   3  14         11.14         -9.82        15.26 o
  12   3  14         37.52         24.63        16.32 o
  13   3  14        111.14        118.37        23.12 o
 -14   4  14         68.74         73.18        37.26 o
 -13   4  14        266.32        301.58        26.50 o
 -12   4  14        338.38        305.11        25.38 o
 -11   4  14         32.54         27.07        15.76 o
 -10   4  14        169.18        203.79        17.97 o
  -9   4  14        283.90        273.31        18.71 o
  -8   4  14         53.18         47.89        13.41 o
  -7   4  14         47.89         45.71        12.70 o
  -6   4  14         21.15         15.42        11.30 o
  -5   4  14        305.97        280.40        20.19 o
  -4   4  14        172.37        179.82        13.33 o
  -3   4  14        963.63       1012.16        35.35 o
  -2   4  14        982.01       1036.52        35.77 o
  -1   4  14        645.92        658.01        28.43 o
   0   4  14        855.44        978.86        38.21 o
   1   4  14        394.03        363.19        23.51 o
   2   4  14        139.69        125.73        12.16 o
   3   4  14          5.49        -10.13        10.13 o
   4   4  14          0.06         -2.23        10.94 o
   5   4  14         74.27         58.32        12.36 o
   6   4  14         92.75        110.23        15.27 o
   7   4  14        257.28        228.58        17.51 o
   8   4  14        304.70        311.57        20.84 o
   9   4  14        232.40        240.58        19.16 o
  10   4  14        230.85        238.83        32.36 o
  11   4  14         59.44         41.87        16.24 o
  12   4  14         44.01         44.46        21.03 o
 -13   5  14          0.93        -28.61        33.93 o
 -12   5  14        106.70        104.24        20.83 o
 -11   5  14         61.59         92.87        27.04 o
 -10   5  14         75.98         90.03        15.78 o
  -9   5  14        206.88        215.71        17.83 o
  -8   5  14        227.40        194.77        17.72 o
  -7   5  14        492.32        617.38        36.58 o
  -6   5  14        431.46        404.91        23.77 o
  -5   5  14        362.95        368.51        21.97 o
  -4   5  14        255.08        274.58        34.07 o
  -3   5  14          2.53         -2.64         8.93 o
  -2   5  14         10.79          6.82        11.91 o
  -1   5  14         93.84         84.99        11.46 o
   0   5  14        179.32        189.87        14.20 o
   1   5  14         76.88         71.95        13.16 o
   2   5  14        270.53        288.32        17.65 o
   3   5  14        400.60        413.83        26.41 o
   4   5  14        425.16        437.55        25.02 o
   5   5  14        127.91        123.63        14.65 o
   6   5  14         13.70         24.33        13.38 o
   7   5  14        160.28        160.95        17.09 o
   8   5  14        125.47         92.18        15.50 o
   9   5  14          3.81          6.55        15.13 o
  10   5  14          0.25          0.19        15.89 o
  11   5  14         10.88          6.97        20.85 o
 -12   6  14        216.33        125.74        35.93 o
 -11   6  14        290.90        290.86        37.59 o
 -10   6  14        162.28        151.69        37.26 o
  -9   6  14         86.71         94.60        22.81 o
  -8   6  14         33.92         32.66        19.46 o
  -7   6  14          8.66         24.98        21.57 o
  -6   6  14          9.32         37.56        18.28 o
  -5   6  14          7.03         -3.47        11.83 o
  -4   6  14        142.74        134.69        19.66 o
  -3   6  14        472.66        535.17        28.74 o
  -2   6  14        513.20        492.95        27.52 o
  -1   6  14        263.02        270.27        17.14 o
   0   6  14        215.79        210.95        19.41 o
   1   6  14        104.52        107.69        13.28 o
   2   6  14        141.21        139.52        14.19 o
   3   6  14          0.75          2.49        12.54 o
   4   6  14         23.31         -0.76        12.81 o
   5   6  14          8.74          8.67        13.49 o
   6   6  14         55.87         90.02        15.33 o
   7   6  14         35.01         29.23        14.99 o
   8   6  14         85.59         81.16        16.66 o
   9   6  14        168.19        170.28        19.07 o
  -8   7  14        118.20        130.40        33.26 o
  -6   7  14        111.97        143.04        33.26 o
  -5   7  14        239.64        202.07        19.18 o
  -4   7  14         53.36         81.16        37.92 o
  -3   7  14         30.12          2.98        13.53 o
  -2   7  14          9.16         13.20        12.05 o
  -1   7  14          5.59          1.78        12.14 o
   0   7  14        150.90        160.77        15.28 o
   1   7  14        148.12        199.47        16.53 o
   2   7  14         88.07         63.99        13.76 o
   3   7  14        224.54        272.04        19.17 o
   4   7  14         86.49         71.05        15.10 o
   5   7  14         33.51         27.59        14.70 o
   6   7  14        527.78        593.16        33.75 o
   7   7  14         99.51         61.53        16.55 o
  -5   8  14         42.44          5.99        25.28 o
  -4   8  14        114.43        113.10        27.94 o
  -3   8  14         92.50        110.97        22.25 o
  -2   8  14         99.25        126.24        18.37 o
  -1   8  14         39.76         42.05        13.51 o
   0   8  14         74.00         92.38        15.03 o
   1   8  14        153.34        153.37        16.34 o
   2   8  14         23.32         25.33        14.57 o
   3   8  14          4.43         -9.31        14.17 o
   4   8  14          7.31         16.26        17.87 o
   5   8  14         63.06         67.20        30.60 o
 -14   1  15          5.29         -3.30        17.87 o
 -13   1  15        129.48        161.06        19.41 o
 -12   1  15         30.50         22.87        16.45 o
 -11   1  15          9.28         15.91        15.61 o
 -10   1  15          0.12         14.71        14.44 o
  -9   1  15          0.37          7.31        13.61 o
  -8   1  15          8.48         17.61        12.64 o
  -7   1  15         27.74         22.19        12.68 o
  -6   1  15          1.14          0.16        10.79 o
  -5   1  15          0.71         10.35        10.27 o
  -4   1  15        305.16        289.33        21.47 o
  -3   1  15        271.85        243.05        16.40 o
  -2   1  15          1.63         -8.03         8.03 o
  -1   1  15          6.39         19.73         7.33 o
   0   1  15         17.86         16.78         7.34 o
   1   1  15          0.20         -0.70         7.15 o
   2   1  15          8.91          7.35         7.23 o
   3   1  15          0.45          2.49         7.21 o
   4   1  15          0.79         -2.03         7.59 o
   5   1  15          0.70         15.43         8.06 o
   6   1  15          3.94         17.15         8.43 o
   7   1  15          2.45          0.82         9.37 o
   8   1  15         56.24         81.74        11.06 o
   9   1  15         30.75         40.01        13.83 o
  10   1  15         84.47         53.39        14.97 o
  11   1  15         22.56         34.09        17.57 o
  12   1  15          3.53         -2.65        18.46 o
  13   1  15          2.29         -5.26        19.09 o
 -14   2  15          2.82          9.71        21.48 o
 -13   2  15          2.26         -5.24        17.44 o
 -12   2  15         48.53         44.60        17.21 o
 -11   2  15         63.22         39.44        16.25 o
 -10   2  15         18.16         35.57        14.86 o
  -9   2  15          1.26        -13.36        13.69 o
  -8   2  15         16.79         21.70        13.09 o
  -7   2  15          0.00         -1.94        11.85 o
  -6   2  15          0.19          5.05        11.39 o
  -5   2  15         88.32         84.12        11.68 o
  -4   2  15          9.96          0.79         8.56 o
  -3   2  15          0.01          2.95         7.49 o
  -2   2  15         75.23         59.45         8.00 o
  -1   2  15         15.30         19.93         7.39 o
   0   2  15          4.40          3.55         7.19 o
   1   2  15         36.00         18.15         7.56 o
   2   2  15        158.30        145.78        13.16 o
   3   2  15          0.19          3.50         7.46 o
   4   2  15          6.75         -3.73         7.54 o
   5   2  15          1.62         -4.91         8.51 o
   6   2  15          0.26         12.63        11.47 o
   7   2  15         16.94         11.08        12.68 o
   8   2  15          7.86          9.79        13.15 o
   9   2  15          7.63         38.38        20.45 o
  10   2  15          3.91          2.03        14.46 o
  11   2  15          0.07         18.62        15.53 o
  12   2  15          0.34          8.01        18.83 o
 -14   3  15         13.53         -2.00        35.26 o
 -13   3  15        135.53        166.95        21.21 o
 -12   3  15          0.21         -4.44        16.54 o
 -11   3  15         13.19         -4.94        15.69 o
 -10   3  15          0.05         -1.77        14.62 o
  -9   3  15         16.60         33.71        14.38 o
  -8   3  15         12.46         35.66        13.69 o
  -7   3  15          4.99          6.55        12.75 o
  -6   3  15          4.30          2.32        11.89 o
  -5   3  15        240.94        250.43        20.25 o
  -4   3  15          0.80          0.30         9.00 o
  -3   3  15        246.55        213.15        24.05 o
  -2   3  15          9.03          8.31         7.77 o
  -1   3  15          7.14          9.46         7.57 o
   0   3  15         39.58         65.44         8.34 o
   1   3  15         17.21          6.20         7.55 o
   2   3  15         24.10          9.42        10.41 o
   3   3  15          5.53         22.77        12.48 o
   4   3  15          0.57         -7.73        11.29 o
   5   3  15         13.41         21.01        11.96 o
   6   3  15          3.96          6.31        12.35 o
   7   3  15          0.26          1.33        12.85 o
   8   3  15          2.74         -8.83        13.97 o
   9   3  15          3.83        -14.54        14.54 o
  10   3  15         11.06         -0.60        15.22 o
  11   3  15          0.42         -0.15        15.82 o
  12   3  15          0.47         -0.09        21.23 o
 -13   4  15          1.19          3.99        35.93 o
 -12   4  15          2.60        -17.21        17.21 o
 -11   4  15          3.63        -10.30        16.28 o
 -10   4  15         37.57         19.17        15.79 o
  -9   4  15         13.20         14.49        14.46 o
  -8   4  15          4.78          4.02        13.77 o
  -7   4  15          1.10         -1.41        13.06 o
  -6   4  15         22.97         43.47        13.03 o
  -5   4  15         13.89         21.21        12.02 o
  -4   4  15          7.28          4.11         9.64 o
  -3   4  15        137.69        153.84        12.36 o
  -2   4  15         48.71         59.82         9.66 o
  -1   4  15          3.69         12.34         9.16 o
   0   4  15         19.30          4.00        10.48 o
   1   4  15         16.64          0.33        10.69 o
   2   4  15         13.51         22.12        11.34 o
   3   4  15         18.75         13.10        11.47 o
   4   4  15         12.99         11.86        12.16 o
   5   4  15         21.15         12.15        12.52 o
   6   4  15          0.26         -5.12        13.07 o
   7   4  15          1.71         -4.13        13.83 o
   8   4  15         27.40         32.97        15.11 o
   9   4  15          1.66         -4.80        15.20 o
  10   4  15          2.21         -7.75        15.75 o
  11   4  15          0.20          5.53        21.00 o
 -12   5  15         17.06        -15.24        23.73 o
 -11   5  15         14.42         -5.29        19.43 o
 -10   5  15          0.05         -4.19        15.60 o
  -9   5  15          5.87          0.94        15.03 o
  -8   5  15          0.29         11.66        15.36 o
  -7   5  15         11.32         -0.13        13.82 o
  -6   5  15         39.91         34.23        27.83 o
  -5   5  15        148.33        150.01        14.65 o
  -4   5  15         74.96         82.88        12.66 o
  -3   5  15         11.56          9.55         9.76 o
  -2   5  15         38.05         54.24        12.39 o
  -1   5  15         35.98         32.08        11.44 o
   0   5  15         20.10         17.57        11.72 o
   1   5  15          0.02        -11.27        11.27 o
   2   5  15          0.56         -5.02        11.89 o
   3   5  15          3.57         -0.92        12.62 o
   4   5  15          0.11         -1.62        12.78 o
   5   5  15          0.90         -2.52        13.12 o
   6   5  15         57.46         60.28        14.79 o
   7   5  15         10.98         15.88        14.68 o
   8   5  15          0.46         10.09        15.39 o
   9   5  15          7.50         -4.08        15.83 o
  10   5  15          3.27        -35.26        35.26 o
 -10   6  15         21.86         -1.33        32.60 o
  -9   6  15          0.01        -21.62        22.11 o
  -8   6  15          0.55         27.05        18.03 o
  -7   6  15          2.87         19.78        16.87 o
  -6   6  15          4.22         -7.81        15.84 o
  -5   6  15          9.88          8.11        14.68 o
  -4   6  15         12.39         23.35        14.68 o
  -3   6  15          4.55          2.27        13.33 o
  -2   6  15          0.05          4.53        11.77 o
  -1   6  15         17.53         29.89        12.14 o
   0   6  15          0.70          6.16        12.27 o
   1   6  15         17.30          8.84        12.80 o
   2   6  15         11.67         15.66        13.16 o
   3   6  15          8.50          4.15        13.21 o
   4   6  15          0.01         -6.44        13.76 o
   5   6  15         85.06         67.18        14.87 o
   6   6  15          5.74         14.28        14.87 o
   7   6  15         36.19         42.79        15.96 o
   8   6  15          0.53          4.82        26.03 o
  -9   7  15          0.04        -17.30        31.93 o
  -6   7  15          5.26          6.67        21.87 o
  -5   7  15          2.27          3.28        21.40 o
  -4   7  15          5.90         -1.73        15.63 o
  -3   7  15          7.32         -8.55        14.65 o
  -2   7  15          2.79          2.43        12.87 o
  -1   7  15          5.04         15.88        13.73 o
   0   7  15          2.32         -9.34        13.16 o
   1   7  15          6.82          8.92        13.45 o
   2   7  15          0.56          1.27        14.30 o
   3   7  15          1.59         -9.44        13.99 o
   4   7  15         10.78         10.13        14.94 o
   5   7  15          7.19          5.48        15.54 o
  -4   8  15          0.45          0.67        25.95 o
  -3   8  15          0.01        -17.98        20.08 o
  -2   8  15          0.92        -21.62        21.62 o
  -1   8  15         19.16         23.11        14.04 o
   0   8  15         42.83         47.22        20.45 o
   1   8  15          0.95          0.49        16.84 o
   2   8  15          0.21        -16.63        26.61 o
 -13   0  16        102.98         96.14        27.29 o
 -12   0  16        104.80         97.58        38.92 o
 -11   0  16        369.65        389.61        35.05 o
 -10   0  16         90.25         83.13        22.99 o
  -9   0  16        212.27        208.56        26.23 o
  -8   0  16        117.22         92.26        21.69 o
  -7   0  16         58.45         62.96        18.94 o
  -6   0  16        252.67        277.47        25.38 o
  -5   0  16        261.09        237.45        23.00 o
  -4   0  16        663.94        739.22        51.31 o
  -3   0  16       1160.94       1156.86        56.53 o
  -2   0  16        626.39        561.36        32.89 o
  -1   0  16        293.89        352.00        24.11 o
   0   0  16       1190.20       1101.33        54.36 o
   1   0  16        151.56        127.52        13.80 o
   2   0  16         99.57        103.99        12.98 o
   3   0  16         32.96         14.73        11.61 o
   4   0  16          0.13         -2.32        11.69 o
   5   0  16          1.90         -4.73        12.41 o
   6   0  16        332.37        343.40        30.87 o
   7   0  16        341.45        340.21        29.89 o
   8   0  16         70.84         60.32        17.29 o
   9   0  16        115.49        102.78        19.43 o
  10   0  16        247.91        252.86        25.46 o
  11   0  16         42.05        -28.61        40.58 o
 -13   1  16         24.00          8.57        18.12 o
 -12   1  16         24.28         32.36        17.21 o
 -11   1  16         31.46         37.63        18.05 o
 -10   1  16        125.56        161.98        27.36 o
  -9   1  16        448.66        467.95        40.83 o
  -8   1  16        438.63        497.26        30.71 o
  -7   1  16        569.28        604.09        51.18 o
  -6   1  16        840.45        947.26        50.86 o
  -5   1  16        893.91        932.20        43.21 o
  -4   1  16        327.74        345.26        20.32 o
  -3   1  16         20.21         14.37         8.26 o
  -2   1  16         48.09         36.90         8.58 o
  -1   1  16         52.03         13.08         7.96 o
   0   1  16        129.27        138.85         9.89 o
   1   1  16        225.00        186.61        15.22 o
   2   1  16        429.78        504.49        33.95 o
   3   1  16        473.38        445.65        19.49 o
   4   1  16        517.77        577.90        24.54 o
   5   1  16        270.34        217.98        12.52 o
   6   1  16        171.85        153.49        12.39 o
   7   1  16        210.56        164.64        13.14 o
   8   1  16          0.81          1.77        13.39 o
   9   1  16         18.01         15.67        14.52 o
  10   1  16          6.40         -7.01        17.37 o
  11   1  16         11.07         14.28        20.77 o
  12   1  16         83.43        139.71        29.27 o
 -13   2  16        300.60        319.38        47.98 o
 -12   2  16        306.16        354.68        24.68 o
 -11   2  16        238.13        215.41        20.28 o
 -10   2  16        414.84        503.52        32.65 o
  -9   2  16        128.80        100.04        16.08 o
  -8   2  16         88.85         95.45        15.55 o
  -7   2  16          6.49         17.12        13.25 o
  -6   2  16         53.34         40.68        13.07 o
  -5   2  16        118.26        114.23        13.51 o
  -4   2  16        435.60        421.60        23.27 o
  -3   2  16        567.94        641.55        25.72 o
  -2   2  16        614.34        611.62        24.61 o
  -1   2  16        500.40        533.71        22.73 o
   0   2  16        618.01        616.13        24.83 o
   1   2  16        255.85        244.30        12.54 o
   2   2  16        182.13        155.40        10.62 o
   3   2  16         54.77         43.82         8.53 o
   4   2  16         41.92         29.27        10.31 o
   5   2  16        123.83        101.65        13.42 o
   6   2  16        263.41        294.03        19.21 o
   7   2  16        111.18        114.42        15.25 o
   8   2  16        233.32        228.70        18.36 o
   9   2  16        193.22        214.41        18.81 o
  10   2  16        137.64         75.91        16.69 o
  11   2  16         46.20         33.07        16.46 o
 -13   3  16         34.33         83.16        39.25 o
 -12   3  16         82.84         76.35        18.42 o
 -11   3  16         54.63         48.98        17.32 o
 -10   3  16        168.27        163.84        18.47 o
  -9   3  16        329.35        320.57        21.79 o
  -8   3  16        217.11        238.49        28.62 o
  -7   3  16        568.58        612.04        34.46 o
  -6   3  16        422.81        464.60        28.05 o
  -5   3  16        124.06        122.67        19.88 o
  -4   3  16          5.51         -9.91         9.91 o
  -3   3  16        123.56        119.94        13.99 o
  -2   3  16         91.03         98.97         9.59 o
  -1   3  16        171.00        171.33        12.75 o
   0   3  16         93.61        100.25        11.03 o
   1   3  16        154.08        142.41        11.83 o
   2   3  16        382.68        356.09        21.85 o
   3   3  16        392.06        402.41        23.77 o
   4   3  16        535.18        490.50        27.67 o
   5   3  16        173.41        213.39        16.78 o
   6   3  16        252.57        221.83        28.71 o
   7   3  16         41.05         42.93        14.54 o
   8   3  16         47.87         11.51        15.00 o
   9   3  16         17.42         21.88        15.74 o
  10   3  16          6.17          2.79        16.23 o
  11   3  16         17.07         13.31        33.93 o
 -12   4  16        284.61        285.39        33.10 o
 -11   4  16        299.52        308.57        23.33 o
 -10   4  16         57.95         40.47        19.05 o
  -9   4  16         40.45         37.35        15.69 o
  -8   4  16         46.96         54.86        15.42 o
  -7   4  16         63.10         73.15        14.92 o
  -6   4  16          2.12         -0.47        13.42 o
  -5   4  16          4.09         12.95        12.63 o
  -4   4  16        333.93        316.39        30.44 o
  -3   4  16        274.25        262.12        32.55 o
  -2   4  16        331.48        260.56        15.13 o
  -1   4  16        268.57        286.74        15.86 o
   0   4  16        372.37        340.35        46.33 o
   1   4  16        257.23        219.38        25.26 o
   2   4  16         69.32         63.92        13.03 o
   3   4  16          1.71         -1.64        12.37 o
   4   4  16         37.00         28.15        12.97 o
   5   4  16          9.18          1.68        14.04 o
   6   4  16         25.66         13.71        14.43 o
   7   4  16         69.73         50.96        15.44 o
   8   4  16        121.20        122.64        17.48 o
   9   4  16        104.11         91.18        17.58 o
  10   4  16         96.51        118.42        39.25 o
 -11   5  16         11.32        -16.98        23.94 o
 -10   5  16        145.48        153.59        18.83 o
  -9   5  16        172.82        169.48        20.93 o
  -8   5  16        145.76        179.21        18.62 o
  -7   5  16        326.32        379.74        40.42 o
  -6   5  16         97.94        136.06        20.31 o
  -5   5  16        230.21        213.33        20.83 o
  -4   5  16        464.66        482.78        29.59 o
  -3   5  16        118.72        104.65        15.21 o
  -2   5  16         36.16         54.05        12.52 o
  -1   5  16         21.59         31.75        12.41 o
   0   5  16        200.55        230.06        16.93 o
   1   5  16        120.86        133.00        14.68 o
   2   5  16        200.23        225.02        20.07 o
   3   5  16        304.43        255.60        18.80 o
   4   5  16        175.38        183.73        17.39 o
   5   5  16        103.81         97.61        15.78 o
   6   5  16        124.80        111.09        16.70 o
   7   5  16         36.52          7.82        15.81 o
   8   5  16          6.29        -11.36        16.65 o
  -9   6  16         74.03         90.34        25.17 o
  -8   6  16         10.21         10.89        18.91 o
  -7   6  16          0.10          1.58        17.98 o
  -6   6  16         42.67         30.36        22.31 o
  -5   6  16        130.89        154.60        24.41 o
  -4   6  16         61.67         75.01        16.53 o
  -3   6  16        257.64        246.05        20.11 o
  -2   6  16        340.06        330.52        28.96 o
  -1   6  16        259.08        261.21        18.18 o
   0   6  16        175.08        157.76        15.98 o
   1   6  16        120.75        129.42        15.43 o
   2   6  16          7.08          2.72        14.01 o
   3   6  16          0.98          3.46        14.26 o
   4   6  16          2.61         25.06        15.09 o
   5   6  16         56.15         57.60        15.87 o
   6   6  16         94.67        107.98        17.88 o
  -6   7  16        216.83        206.82        28.18 o
  -5   7  16        118.42        176.94        26.80 o
  -4   7  16         28.59         18.22        16.71 o
  -3   7  16          0.91          8.32        15.51 o
  -2   7  16          3.11         -4.17        15.51 o
  -1   7  16          8.94          8.38        13.69 o
   0   7  16          6.09          4.89        13.95 o
   1   7  16         51.19         48.47        14.97 o
   2   7  16         52.15         57.91        15.65 o
   3   7  16         91.88        107.31        23.17 o
  -1   8  16         69.73        109.77        37.26 o
 -12   1  17          3.10          6.61        20.86 o
 -11   1  17          0.02          3.06        17.44 o
 -10   1  17          0.52         -6.61        16.09 o
  -9   1  17          4.57         -3.87        15.80 o
  -8   1  17          8.78          8.98        15.09 o
  -7   1  17         10.26          8.49        14.09 o
  -6   1  17         14.80         24.98        13.25 o
  -5   1  17          2.48         10.50        12.70 o
  -4   1  17          4.74          8.16        12.48 o
  -3   1  17         28.22         15.77        10.02 o
  -2   1  17          0.13         -8.83         8.83 o
  -1   1  17          0.56          1.51         8.70 o
   0   1  17         10.59          5.37         8.83 o
   1   1  17         14.07          9.60         8.64 o
   2   1  17         33.06         32.89        13.78 o
   3   1  17          5.74         15.10         9.07 o
   4   1  17         18.92         21.41         9.39 o
   5   1  17         11.96         25.99        11.90 o
   6   1  17          0.06         -7.60        10.76 o
   7   1  17          0.68          5.84        13.88 o
   8   1  17          7.99          4.31        15.56 o
   9   1  17         13.43          6.16        17.49 o
  10   1  17          0.31        -12.23        18.36 o
  11   1  17          0.03         15.30        24.62 o
 -12   2  17          3.81         13.97        38.59 o
 -11   2  17          0.78         -6.53        17.38 o
 -10   2  17          1.25        -11.71        16.40 o
  -9   2  17          0.00        -15.57        15.57 o
  -8   2  17          5.33          5.75        15.14 o
  -7   2  17         25.33         30.44        14.42 o
  -6   2  17         70.83         86.11        14.90 o
  -5   2  17         14.66         15.75        13.24 o
  -4   2  17          1.86          2.76        12.33 o
  -3   2  17          3.54          9.49        10.14 o
  -2   2  17          3.27          8.60         9.86 o
  -1   2  17          5.71          3.40         8.83 o
   0   2  17         20.74          9.05         8.88 o
   1   2  17         15.07         16.67         8.85 o
   2   2  17         26.79         15.66         9.30 o
   3   2  17          5.64         10.72        12.28 o
   4   2  17         11.87         -4.95        12.41 o
   5   2  17         16.16         16.72        13.61 o
   6   2  17         14.86         22.56        14.03 o
   7   2  17         16.28          7.31        14.64 o
   8   2  17         21.71         28.74        17.28 o
   9   2  17          1.88          8.81        15.88 o
  10   2  17          0.28         -0.77        18.14 o
 -11   3  17         10.19         -6.01        20.44 o
 -10   3  17          0.01        -16.99        16.99 o
  -9   3  17          0.55        -15.95        15.95 o
  -8   3  17          7.08          2.60        15.52 o
  -7   3  17          0.62         35.47        14.72 o
  -6   3  17          1.46          9.11        13.92 o
  -5   3  17         10.48         28.54        13.66 o
  -4   3  17         65.78         59.56        13.30 o
  -3   3  17        110.07        116.38        12.20 o
  -2   3  17          1.76          0.18         9.14 o
  -1   3  17         49.92         45.62         9.53 o
   0   3  17         13.95          8.01        10.47 o
   1   3  17          0.73         -4.11        12.08 o
   2   3  17          0.25          3.46        12.44 o
   3   3  17          0.03        -12.84        12.84 o
   4   3  17          0.09          1.75        13.44 o
   5   3  17          3.59        -13.85        13.85 o
   6   3  17          0.04          4.89        14.84 o
   7   3  17          8.29          3.78        15.37 o
   8   3  17          9.76          6.96        16.00 o
   9   3  17          1.23         13.64        16.67 o
 -10   4  17          3.48         23.54        17.70 o
  -9   4  17          1.10         -9.92        16.28 o
  -8   4  17          0.85          7.43        15.71 o
  -7   4  17          1.81         -0.08        15.27 o
  -6   4  17         20.33         12.39        14.73 o
  -5   4  17          5.93         10.38        13.78 o
  -4   4  17          0.68         -0.39        16.20 o
  -3   4  17          9.41         -7.62        14.42 o
  -2   4  17         20.49         21.06        11.20 o
  -1   4  17          8.76         18.91        12.04 o
   0   4  17          8.47          4.10        12.19 o
   1   4  17          1.01          2.70        16.04 o
   2   4  17         37.28         36.63        17.38 o
   3   4  17          0.18         -4.45        13.45 o
   4   4  17          5.39         10.79        14.19 o
   5   4  17         22.13         22.27        14.47 o
   6   4  17         16.23         14.83        15.17 o
   7   4  17         10.68         -6.49        16.02 o
   8   4  17          0.01        -10.91        21.42 o
 -10   5  17          3.00         26.61        33.93 o
  -9   5  17          0.03        -17.46        19.97 o
  -8   5  17          1.63          4.92        19.46 o
  -7   5  17          2.72          0.30        18.41 o
  -6   5  17          1.28         13.36        17.78 o
  -5   5  17        111.77        104.66        20.34 o
  -4   5  17         11.80         -3.74        21.37 o
  -3   5  17         84.50         59.80        19.82 o
  -2   5  17          3.34         -9.09        14.82 o
  -1   5  17          4.27          0.98        12.69 o
   0   5  17          0.03          1.98        13.05 o
   1   5  17          3.42          0.25        13.81 o
   2   5  17          0.65         -7.54        13.77 o
   3   5  17          3.62         -5.54        14.31 o
   4   5  17         14.19          5.81        14.94 o
   5   5  17         34.24         26.10        16.10 o
   6   5  17         16.22          3.32        16.49 o
  -7   6  17          0.16         -5.65        24.22 o
  -6   6  17          5.40         14.64        23.28 o
  -5   6  17          9.57          4.64        22.57 o
  -4   6  17         16.49         18.57        22.78 o
  -3   6  17         21.61         17.90        19.98 o
  -2   6  17          1.14          3.75        15.51 o
  -1   6  17          0.63          2.97        13.75 o
   0   6  17          9.60         14.08        14.02 o
   1   6  17          9.37         11.87        14.38 o
   2   6  17         12.39         20.59        15.28 o
   3   6  17          5.45          7.78        15.55 o
   4   6  17          0.35         -1.33        37.26 o
  -3   7  17          9.70         -9.31        26.61 o
  -2   7  17          0.01          0.85        19.99 o
  -1   7  17          1.38         -2.00        33.26 o
   0   7  17          0.01         19.29        33.93 o
 -10   0  18        182.40        211.61        30.31 o
  -9   0  18         28.56         34.91        23.87 o
  -8   0  18         90.85        120.95        24.81 o
  -7   0  18         65.19         53.08        26.94 o
  -6   0  18          9.24         28.57        20.92 o
  -5   0  18        134.47        114.80        21.50 o
  -4   0  18        262.55        315.83        33.93 o
  -3   0  18        415.02        394.81        31.62 o
  -2   0  18        212.18        233.71        30.31 o
  -1   0  18        452.48        491.70        33.35 o
   0   0  18        301.39        255.06        19.82 o
   1   0  18         71.59         39.41        14.04 o
   2   0  18         91.67         67.39        14.66 o
   3   0  18          7.05         -3.06        13.71 o
   4   0  18          0.41          0.73        13.83 o
   5   0  18          3.37          8.26        14.72 o
   6   0  18        334.29        294.02        22.86 o
   7   0  18        143.26        155.07        22.25 o
   8   0  18        133.77        109.96        21.65 o
 -10   1  18        110.24        132.30        19.58 o
  -9   1  18        198.15        199.74        19.98 o
  -8   1  18        243.98        259.84        21.07 o
  -7   1  18        267.44        257.49        25.93 o
  -6   1  18        378.14        385.41        23.41 o
  -5   1  18        224.24        233.48        18.40 o
  -4   1  18        129.01        134.58        15.32 o
  -3   1  18         76.77         72.42        13.83 o
  -2   1  18          0.27         -9.44         9.44 o
  -1   1  18        102.85        105.11        11.06 o
   0   1  18         29.54         13.83        10.02 o
   1   1  18        158.16        167.97        12.15 o
   2   1  18        326.49        273.11        16.43 o
   3   1  18        168.19        164.86        12.24 o
   4   1  18        400.92        405.21        19.83 o
   5   1  18         86.91         87.90        12.16 o
   6   1  18        153.62        119.80        16.37 o
   7   1  18         77.04         66.37        15.91 o
   8   1  18         10.28         22.48        15.64 o
   9   1  18          0.77          1.33        23.95 o
 -10   2  18         49.72         34.63        18.46 o
  -9   2  18        130.65        147.65        18.83 o
  -8   2  18          7.37         -3.71        15.97 o
  -7   2  18        109.63         98.89        17.09 o
  -6   2  18          7.98         -8.56        14.64 o
  -5   2  18        103.76        104.42        15.69 o
  -4   2  18        298.61        309.31        20.30 o
  -3   2  18        452.78        416.08        32.37 o
  -2   2  18        235.64        231.32        13.88 o
  -1   2  18        191.80        158.25        12.20 o
   0   2  18        348.61        356.96        17.23 o
   1   2  18        135.64        120.00        11.40 o
   2   2  18          3.67          1.20         9.88 o
   3   2  18          1.84         -6.80        13.15 o
   4   2  18          3.37         -6.78        13.69 o
   5   2  18         12.57         11.02        14.69 o
   6   2  18         23.57         15.17        15.12 o
   7   2  18         85.90         68.72        16.32 o
   8   2  18         75.73         66.54        16.72 o
   9   2  18         75.56         45.91        35.26 o
 -10   3  18        102.27         95.14        35.93 o
  -9   3  18        136.19        117.96        19.00 o
  -8   3  18        234.49        239.38        20.76 o
  -7   3  18        220.07        251.37        20.11 o
  -6   3  18        383.28        384.82        24.01 o
  -5   3  18        218.12        219.51        18.40 o
  -4   3  18         74.98         69.84        14.85 o
  -3   3  18          9.70          5.34        11.53 o
  -2   3  18         26.98         16.51        11.42 o
  -1   3  18         50.25         56.58        11.79 o
   0   3  18        168.92        175.13        14.95 o
   1   3  18         44.94         10.40        12.91 o
   2   3  18        198.98        236.93        22.21 o
   3   3  18        288.28        244.90        25.76 o
   4   3  18         34.87         21.58        14.80 o
   5   3  18        123.99        114.39        17.48 o
   6   3  18        105.41         91.50        16.53 o
   7   3  18          8.16         -0.09        16.51 o
   8   3  18          1.07         11.31        35.26 o
  -9   4  18         53.66         75.84        33.93 o
  -8   4  18          5.53        -16.75        16.75 o
  -7   4  18         14.26         -8.21        16.06 o
  -6   4  18         48.58         22.97        15.82 o
  -5   4  18        133.72        122.77        20.45 o
  -4   4  18        113.70        159.17        20.63 o
  -3   4  18        328.90        343.74        22.50 o
  -2   4  18        211.53        211.49        19.64 o
  -1   4  18        206.27        193.01        16.80 o
   0   4  18        264.05        253.88        24.22 o
   1   4  18         30.62         35.16        14.04 o
   2   4  18         62.12         43.43        14.91 o
   3   4  18         37.58         34.87        15.18 o
   4   4  18          0.23          8.92        15.13 o
   5   4  18        122.67        135.81        17.72 o
   6   4  18        114.06         89.98        28.32 o
  -7   5  18        152.95        117.76        37.26 o
  -6   5  18        186.77        195.65        23.04 o
  -5   5  18          5.06         -2.02        19.20 o
  -4   5  18          2.28         -4.97        22.25 o
  -3   5  18         74.98         37.63        17.32 o
  -2   5  18         11.23          9.17        15.99 o
  -1   5  18          8.46         21.26        14.25 o
   0   5  18          9.24         11.55        13.79 o
   1   5  18         94.87        133.76        16.58 o
   2   5  18         95.90         70.50        17.18 o
   3   5  18        109.54        110.08        16.87 o
   4   5  18        189.67        183.62        42.58 o
  -3   6  18         21.61        -25.28        25.28 o
  -2   6  18        113.43        110.44        29.94 o
  -1   6  18         87.34         73.85        29.27 o
   0   6  18         70.43         67.50        32.93 o
   1   6  18         92.78         97.13        37.92 o
  -9   1  19          0.00         -4.66        33.93 o
  -8   1  19          5.60         19.67        17.17 o
  -7   1  19         12.31         17.28        16.16 o
  -6   1  19          1.15          1.90        15.33 o
  -5   1  19          1.65          1.07        14.63 o
  -4   1  19          0.64          1.11        14.31 o
  -3   1  19         18.91         15.09        14.03 o
  -2   1  19         23.33         18.13        11.87 o
  -1   1  19        102.82        111.66        12.69 o
   0   1  19          6.09        -11.75        11.75 o
   1   1  19          9.32          4.35        10.74 o
   2   1  19         14.90          6.56        10.68 o
   3   1  19         33.22         37.46        10.92 o
   4   1  19          0.10         -5.91        11.71 o
   5   1  19         10.83          0.85        14.92 o
   6   1  19         13.92         10.88        15.87 o
   7   1  19          1.66         18.16        20.06 o
  -9   2  19          0.70        -17.96        34.60 o
  -8   2  19         23.19         21.50        17.70 o
  -7   2  19         11.10         -2.49        16.45 o
  -6   2  19          2.05         -1.37        15.73 o
  -5   2  19          0.16         -3.06        15.18 o
  -4   2  19          0.13         27.55        14.93 o
  -3   2  19         13.84         34.19        14.35 o
  -2   2  19          0.55         12.72        12.01 o
  -1   2  19          0.45        -11.77        11.77 o
   0   2  19         11.26          0.99        10.85 o
   1   2  19          3.78         -1.41        10.95 o
   2   2  19          0.08        -13.69        13.69 o
   3   2  19         20.59         23.38        14.43 o
   4   2  19         28.57          7.37        14.61 o
   5   2  19          0.89        -11.82        15.20 o
   6   2  19         55.56         65.02        16.83 o
   7   2  19          7.64        -31.93        33.93 o
  -8   3  19          1.24         12.64        32.60 o
  -7   3  19          0.96         11.59        16.75 o
  -6   3  19          3.42        -10.39        16.08 o
  -5   3  19          6.55         17.07        15.38 o
  -4   3  19          1.80         -9.42        14.82 o
  -3   3  19          0.67          9.48        14.32 o
  -2   3  19          3.06         -4.56        13.99 o
  -1   3  19          0.37         -1.58        12.41 o
   0   3  19          1.63         -7.74        13.83 o
   1   3  19          0.37         -3.38        14.14 o
   2   3  19          8.25          4.09        14.27 o
   3   3  19          1.94          3.01        15.09 o
   4   3  19          6.72          7.41        15.51 o
   5   3  19         16.13          5.53        16.41 o
  -8   4  19          4.76        -17.96        33.26 o
  -7   4  19          0.45          1.33        34.60 o
  -6   4  19         10.57         13.31        33.93 o
  -5   4  19          9.22         -0.25        19.40 o
  -4   4  19          0.01        -10.90        18.77 o
  -3   4  19          1.08         16.17        22.92 o
  -2   4  19          0.25        -15.09        16.68 o
  -1   4  19          4.26          7.54        14.52 o
   0   4  19          1.65         -5.37        14.19 o
   1   4  19          6.41         -1.80        14.61 o
   2   4  19          0.15        -14.87        14.87 o
   3   4  19          7.42         14.95        23.87 o
  -2   5  19          0.25         -3.33        26.61 o
  -1   5  19          0.48         -5.99        27.28 o
   0   5  19          2.46         -8.92        21.03 o
   1   5  19          0.05         -1.33        33.93 o
   2   5  19          0.64          6.65        35.93 o
  -7   0  20         42.29         48.57        35.93 o
  -6   0  20          3.88          5.80        23.40 o
  -5   0  20         26.57         45.56        23.59 o
  -4   0  20        278.11        288.79        29.71 o
  -3   0  20        278.40        259.08        28.45 o
  -2   0  20         49.03         29.41        20.94 o
  -1   0  20        246.22        241.87        41.63 o
   0   0  20        227.81        202.12        20.50 o
   1   0  20          2.34         -2.09        16.28 o
   2   0  20        143.96        130.20        33.26 o
   3   0  20         27.57         -0.08        16.55 o
   4   0  20         25.96          4.52        16.85 o
   5   0  20         39.50         81.17        24.62 o
   6   0  20          4.63         39.25        23.95 o
  -7   1  20        152.47        158.34        37.26 o
  -6   1  20        136.77        139.22        18.87 o
  -5   1  20         63.94         57.20        16.45 o
  -4   1  20         62.57         65.04        16.34 o
  -3   1  20         52.96         63.77        16.13 o
  -2   1  20          7.69          4.78        19.11 o
  -1   1  20         97.42         75.88        15.17 o
   0   1  20         22.51          6.77        11.90 o
   1   1  20         94.68         74.21        13.09 o
   2   1  20        155.57        138.63        24.24 o
   3   1  20         84.28         64.21        13.58 o
   4   1  20         66.42         42.20        16.23 o
   5   1  20         74.63         78.63        21.41 o
   6   1  20         37.22        -29.27        35.26 o
  -7   2  20          3.15         -2.00        33.26 o
  -6   2  20         19.64          0.74        35.93 o
  -5   2  20         86.23         94.96        17.81 o
  -4   2  20        148.11        152.88        18.01 o
  -3   2  20        142.96        167.24        17.92 o
  -2   2  20        234.52        245.96        19.59 o
  -1   2  20        111.83        106.31        13.17 o
   0   2  20        145.88        131.14        15.06 o
   1   2  20         40.39          7.79        15.10 o
   2   2  20          1.50        -15.01        15.01 o
   3   2  20         24.30         -4.58        15.32 o
   4   2  20          0.31        -21.72        26.14 o
  -6   3  20        156.15        127.74        33.93 o
  -5   3  20         75.68         47.05        23.00 o
  -4   3  20         40.93         40.65        22.45 o
  -3   3  20          7.75        -13.84        23.28 o
  -2   3  20          9.13          4.24        19.57 o
  -1   3  20          2.02        -14.84        17.47 o
   0   3  20         38.86          5.68        15.44 o
   1   3  20         46.32         12.82        26.61 o
   2   3  20        145.52         92.65        25.09 o
  -1   4  20         84.68         62.54        29.94 o
   0   4  20         86.35         67.20        23.94 o
   1   4  20         19.57        -32.60        34.60 o
  -3   1  21          0.60         19.29        28.61 o
  -2   1  21         22.91          2.15        21.26 o
  -1   1  21          8.22         -2.26        17.31 o
   0   1  21          0.16         -8.66        17.63 o
   1   1  21          2.19         -8.64        13.92 o
   2   1  21          9.59         37.09        37.92 o
  -3   2  21          7.47          5.99        28.61 o
  -2   2  21          0.11          6.06        24.28 o
  -1   2  21          3.83        -11.73        24.95 o
   0   2  21          8.42        -21.31        21.31 o
   1   2  21          7.56        -33.26        33.26 o
                                                
